# Supplementary material for: Crystal structure of bis­(η2-ethyl­ene)(η5-penta­methyl­cyclo­penta­dien­yl)cobalt
Source: Acta Crystallogr E Crystallogr Commun. 2016 Aug 16;72(Pt 9):1301–4. doi: 10.1107/S2056989016012822 (PMC5120712; doi:10.1107/S2056989016012822)
Supplement: Supplementary file 1 [file e-72-01301-sup1.cif]

##############################################################################
#                                                                            #
# This CIF contains the data in a paper accepted for publication in          #
# Acta Crystallographica Section E. It conforms to the requirements of       #
# Notes for Authors for Acta Crystallographica Section E, and has been       #
# peer reviewed under the auspices of the IUCr Commission on Journals.       #
#                                                                            #
# Full details of the Crystallographic Information File format               #
# are given in the paper "The Crystallographic Information File (CIF):       #
# a New Standard Archive File for Crystallography" by S. R. Hall, F. H.      #
# Allen and I. D. Brown [Acta Cryst. (1991), A47, 655-685].                  #
#                                                                            #
# The current version of the core CIF dictionary is obtainable from          #
# ftp://ftp.iucr.org/pub/cif_core.dic.                                       #
#                                                                            #
# Software is freely available for graphical display of the structure(s)     #
# in this CIF. For information consult the CIF software page                 #
# http://www.iucr.org/resources/cif/software.                                #
#                                                                            #
# This file may be used for bona fide research purposes within the           #
# scientific community so long as proper attribution is given to the journal # 
# article from which it was obtained.                                        #
#                                                                            #
##############################################################################
data_I
_database_code_depnum_ccdc_archive 'CCDC 1498272'
_audit_creation_method     'SHELXL-2014/7'
_journal_date_recd_electronic     2016-06-27
_journal_date_accepted     2016-08-09
_journal_name_full     'Acta Crystallographica, Section E'
_journal_year     2016
_journal_volume     72
_journal_issue      9
_journal_page_first     1301
_journal_page_last     1304
_journal_paper_category     GM
_journal_paper_doi     10.1107/S2056989016012822
_journal_coeditor_code     IS5456
_publ_contact_author_name     'Kai E. O. Ylijoki'
_publ_contact_author_address
;
Department of Chemistry
Saint Mary's University
923 Robie St.
Halifax, NS
Canada B3H 3C3
;
_publ_contact_author_email     kai.ylijoki@smu.ca
_publ_contact_author_fax     ?
_publ_contact_author_phone     ?
_publ_section_title
;
Crystal structure of
bis(\h^2^-ethylene)(\h^5^-pentamethylcyclopentadienyl)cobalt
;
loop_
    _publ_author_name
    _publ_author_footnote
    _publ_author_address
    'Ramful, Chandika D.' .
;
Department of Chemistry
Saint Mary's University
923 Robie St.
Halifax, NS
Canada B3H 3C3
;
    'Robertson, Katherine N.' .
;
Department of Chemistry
Saint Mary's University
923 Robie St.
Halifax, NS
Canada B3H 3C3
;
    'Ylijoki, Kai E. O.' .
;
Department of Chemistry
Saint Mary's University
923 Robie St.
Halifax, NS
Canada B3H 3C3
;
_publ_section_synopsis
;
In the title compound, the Co---C(olefin) bonds have an average length of
2.022(2) \%A, while the Co---C(pentadienyl) bonds average 2.103(19) \%A. The
olefin C\\db C bonds are 1.410(1) \%A. In the crystal, molecules are linked
into chains by weak C---H...\p interactions.
;
_chemical_name_systematic
;
Bis(\h^2^-ethylene)(\h^5^-pentamethylcyclopentadienyl)cobalt
;
_chemical_name_common     ?
_chemical_formula_moiety     'C14 H23 Co'
_chemical_formula_sum     'C14 H23 Co'
_chemical_formula_iupac     '[Co (C10 H15) (C2 H4)2]'
_chemical_formula_weight     250.25
_chemical_melting_point     ?
_shelx_space_group_comment
;
The symmetry employed for this shelxl refinement is uniquely defined
by the following loop, which should always be used as a source of
symmetry information in preference to the above space-group names.
They are only intended as comments.
;
_space_group_crystal_system     monoclinic
_space_group_name_H-M_alt     'P 21/c'
_space_group_name_Hall     '-P 2ybc'
loop_
    _space_group_symop_operation_xyz
    'x, y, z'
    '-x, y+1/2, -z+1/2'
    '-x, -y, -z'
    'x, -y-1/2, z-1/2'
_cell_length_a     12.526(2)
_cell_length_b     7.2647(13)
_cell_length_c     14.712(3)
_cell_angle_alpha     90
_cell_angle_beta     107.860(2)
_cell_angle_gamma     90
_cell_volume     1274.3(4)
_cell_formula_units_Z     4
_cell_measurement_reflns_used     7968
_cell_measurement_theta_min     2.89
_cell_measurement_theta_max     28.74
_cell_measurement_temperature     125(2)
_exptl_crystal_description     'irregular'
_exptl_crystal_colour     'orange-brown'
_exptl_crystal_size_max     0.227
_exptl_crystal_size_mid     0.122
_exptl_crystal_size_min     0.096
_exptl_crystal_density_diffrn     1.304
_exptl_crystal_density_meas     ?
_exptl_crystal_density_method     ?
_exptl_crystal_F_000     536
_exptl_absorpt_coefficient_mu     1.314
_exptl_absorpt_correction_type     multi-scan
_exptl_absorpt_process_details
;
(SADABS; Bruker, 2009)
;
_shelx_estimated_absorpt_T_min     0.755
_shelx_estimated_absorpt_T_max     0.884
_exptl_absorpt_correction_T_min     0.5243
_exptl_absorpt_correction_T_max     0.7457
_diffrn_ambient_temperature     125(2)
_diffrn_radiation_type     MoK\a
_diffrn_radiation_wavelength     0.71073
_diffrn_radiation_source     'sealed tube'
_diffrn_radiation_monochromator     'graphite'
_diffrn_measurement_device_type     'Bruker APEXII CCD'
_diffrn_measurement_method     '\f and \w scans'
_diffrn_detector_area_resol_mean     ?
_diffrn_reflns_number     14405
_diffrn_reflns_av_R_equivalents     0.0837
_diffrn_reflns_theta_min     2.887
_diffrn_reflns_theta_max     28.738
_diffrn_reflns_theta_full     25.242
_diffrn_measured_fraction_theta_max     0.960
_diffrn_measured_fraction_theta_full     1.000
_diffrn_reflns_limit_h_min     -16
_diffrn_reflns_limit_h_max     16
_diffrn_reflns_limit_k_min     -9
_diffrn_reflns_limit_k_max     9
_diffrn_reflns_limit_l_min     -19
_diffrn_reflns_limit_l_max     18
_refine_special_details     ?
_reflns_number_total     3165
_reflns_number_gt     2684
_reflns_threshold_expression     'I > 2\s(I)'
_refine_ls_structure_factor_coef     Fsqd
_refine_ls_matrix_type     full
_refine_ls_R_factor_all     0.0481
_refine_ls_R_factor_gt     0.0394
_refine_ls_wR_factor_gt     0.1003
_refine_ls_wR_factor_ref     0.1055
_refine_ls_goodness_of_fit_ref     1.055
_refine_ls_restrained_S_all     1.055
_refine_ls_number_reflns     3165
_refine_ls_number_parameters     165
_refine_ls_number_restraints     0
_refine_ls_hydrogen_treatment     mixed
_refine_ls_weighting_scheme     calc
_refine_ls_weighting_details
              'w=1/[\s^2^(Fo^2^)+(0.0509P)^2^+0.0513P] where P=(Fo^2^+2Fc^2^)/3'
_atom_sites_solution_hydrogens     mixed
_atom_sites_solution_primary     ?
_atom_sites_solution_secondary     ?
_refine_ls_shift/su_max     0.001
_refine_ls_shift/su_mean     0.000
_refine_diff_density_max     0.411
_refine_diff_density_min     -0.505
_refine_ls_extinction_method     none
_refine_ls_extinction_coef     .
loop_
    _atom_type_symbol
    _atom_type_description
    _atom_type_scat_dispersion_real
    _atom_type_scat_dispersion_imag
    _atom_type_scat_source
    'C' 'C' 0.0033 0.0016
                         'International Tables Vol C Tables 4.2.6.8 and 6.1.1.4'
    'H' 'H' 0.0000 0.0000
                         'International Tables Vol C Tables 4.2.6.8 and 6.1.1.4'
    'Co' 'Co' 0.3494 0.9721
                         'International Tables Vol C Tables 4.2.6.8 and 6.1.1.4'
_computing_data_collection
;
APEX2 (Bruker, 2008)
;
_computing_cell_refinement
;
SAINT (Bruker, 2008)
;
_computing_data_reduction
;
SAINT (Bruker, 2008)
;
_computing_structure_solution
;
<i>SHELXT</i> (Sheldrick, 2015<i>a</i>)
;
_computing_structure_refinement
;
SHELXL2014 (Sheldrick, 2015<i>b</i>)
;
_computing_molecular_graphics
;
Mercury (Macrae <i>et al.</i>, 2006)
;
_computing_publication_material
;
SHELXL2014 (Sheldrick, 2015<i>b</i>)
;
loop_
    _atom_site_type_symbol
    _atom_site_label
    _atom_site_fract_x
    _atom_site_fract_y
    _atom_site_fract_z
    _atom_site_U_iso_or_equiv
    _atom_site_adp_type
    _atom_site_calc_flag
    _atom_site_occupancy
    _atom_site_disorder_assembly
    _atom_site_disorder_group
    Co Co1 0.25940(2) 0.31555(3) 0.35283(2) 0.01378(11) Uani d 1 . .
    C C1 0.11064(16) 0.4768(2) 0.31455(13) 0.0162(4) Uani d 1 . .
    C C2 0.15937(16) 0.4812(2) 0.23996(13) 0.0172(4) Uani d 1 . .
    C C3 0.27067(17) 0.5547(3) 0.27741(15) 0.0206(4) Uani d 1 . .
    C C4 0.29067(17) 0.5974(3) 0.37588(15) 0.0204(4) Uani d 1 . .
    C C5 0.19206(17) 0.5474(3) 0.39890(14) 0.0184(4) Uani d 1 . .
    C C6 -0.00806(17) 0.4243(3) 0.30531(16) 0.0247(4) Uani d 1 . .
    H H6A -0.0577 0.5290 0.2802 0.037 Uiso calc 1 . .
    H H6B -0.0135 0.3899 0.3681 0.037 Uiso calc 1 . .
    H H6C -0.0305 0.3197 0.2615 0.037 Uiso calc 1 . .
    C C7 0.10181(19) 0.4326(3) 0.13701(15) 0.0276(5) Uani d 1 . .
    H H7A 0.0436 0.3403 0.1334 0.041 Uiso calc 1 . .
    H H7B 0.1569 0.3826 0.1086 0.041 Uiso calc 1 . .
    H H7C 0.0675 0.5433 0.1020 0.041 Uiso calc 1 . .
    C C8 0.3474(2) 0.5936(3) 0.2190(2) 0.0355(6) Uani d 1 . .
    H H8A 0.3266 0.7112 0.1856 0.053 Uiso calc 1 . .
    H H8B 0.3408 0.4949 0.1722 0.053 Uiso calc 1 . .
    H H8C 0.4250 0.6003 0.2610 0.053 Uiso calc 1 . .
    C C9 0.3941(2) 0.6847(3) 0.4412(2) 0.0350(6) Uani d 1 . .
    H H9A 0.4597 0.6437 0.4237 0.052 Uiso calc 1 . .
    H H9B 0.4027 0.6487 0.5073 0.052 Uiso calc 1 . .
    H H9C 0.3877 0.8189 0.4354 0.052 Uiso calc 1 . .
    C C10 0.1708(2) 0.5774(3) 0.49277(15) 0.0303(5) Uani d 1 . .
    H H10A 0.1248 0.6880 0.4889 0.045 Uiso calc 1 . .
    H H10B 0.2424 0.5931 0.5432 0.045 Uiso calc 1 . .
    H H10C 0.1311 0.4707 0.5075 0.045 Uiso calc 1 . .
    C C11 0.39512(19) 0.1994(3) 0.32878(17) 0.0231(5) Uani d 1 . .
    H H11A 0.436(2) 0.292(3) 0.3065(18) 0.028 Uiso d 1 . .
    H H11B 0.440(2) 0.120(3) 0.3815(18) 0.028 Uiso d 1 . .
    C C12 0.29566(19) 0.1242(3) 0.26683(16) 0.0241(4) Uani d 1 . .
    H H12A 0.269(2) 0.156(3) 0.201(2) 0.029 Uiso d 1 . .
    H H12B 0.273(2) 0.005(4) 0.2803(18) 0.029 Uiso d 1 . .
    C C13 0.30282(19) 0.1963(3) 0.48330(16) 0.0214(4) Uani d 1 . .
    H H13A 0.370(2) 0.121(3) 0.4991(17) 0.026 Uiso d 1 . .
    H H13B 0.309(2) 0.294(3) 0.5351(19) 0.026 Uiso d 1 . .
    C C14 0.20163(19) 0.1212(3) 0.42396(16) 0.0234(4) Uani d 1 . .
    H H14A 0.132(2) 0.154(3) 0.4317(19) 0.028 Uiso d 1 . .
    H H14B 0.205(2) 0.008(4) 0.4038(18) 0.028 Uiso d 1 . .
loop_
    _atom_site_aniso_label
    _atom_site_aniso_U_11
    _atom_site_aniso_U_22
    _atom_site_aniso_U_33
    _atom_site_aniso_U_12
    _atom_site_aniso_U_13
    _atom_site_aniso_U_23
    Co1 0.01325(17) 0.01235(16) 0.01530(17) 0.00046(8) 0.00374(11) 0.00026(9)
    C1 0.0174(9) 0.0125(8) 0.0188(9) 0.0025(7) 0.0059(8) 0.0006(7)
    C2 0.0205(9) 0.0151(9) 0.0163(9) 0.0042(7) 0.0060(7) 0.0018(7)
    C3 0.0200(10) 0.0164(9) 0.0272(10) 0.0046(7) 0.0100(8) 0.0071(8)
    C4 0.0178(9) 0.0124(9) 0.0275(10) 0.0001(7) 0.0021(8) 0.0011(7)
    C5 0.0215(10) 0.0147(9) 0.0176(9) 0.0042(7) 0.0041(8) -0.0002(7)
    C6 0.0180(10) 0.0222(10) 0.0337(12) 0.0002(8) 0.0075(9) 0.0006(9)
    C7 0.0335(12) 0.0297(11) 0.0173(10) 0.0106(9) 0.0043(9) 0.0017(8)
    C8 0.0339(13) 0.0332(13) 0.0490(15) 0.0080(10) 0.0268(12) 0.0185(11)
    C9 0.0254(12) 0.0168(11) 0.0490(16) -0.0011(8) -0.0088(11) -0.0036(9)
    C10 0.0424(14) 0.0288(11) 0.0194(10) 0.0120(10) 0.0092(10) -0.0029(9)
    C11 0.0208(11) 0.0213(10) 0.0304(12) 0.0051(8) 0.0128(9) 0.0003(8)
    C12 0.0282(11) 0.0195(10) 0.0242(11) 0.0059(9) 0.0073(9) -0.0038(8)
    C13 0.0237(11) 0.0191(10) 0.0201(10) 0.0024(8) 0.0047(9) 0.0053(7)
    C14 0.0223(11) 0.0200(10) 0.0279(11) -0.0027(8) 0.0078(9) 0.0060(9)
_geom_special_details
;
 All esds (except the esd in the dihedral angle between two l.s. planes)
 are estimated using the full covariance matrix.  The cell esds are taken
 into account individually in the estimation of esds in distances, angles
 and torsion angles; correlations between esds in cell parameters are only
 used when they are defined by crystal symmetry.  An approximate (isotropic)
 treatment of cell esds is used for estimating esds involving l.s. planes.
;
loop_
    _geom_bond_atom_site_label_1
    _geom_bond_atom_site_label_2
    _geom_bond_site_symmetry_2
    _geom_bond_distance
    _geom_bond_publ_flag
    Co1 C14 . 2.019(2) ?
    Co1 C13 . 2.022(2) ?
    Co1 C12 . 2.023(2) ?
    Co1 C11 . 2.024(2) ?
    Co1 C5 . 2.0875(19) ?
    Co1 C3 . 2.0894(19) ?
    Co1 C4 . 2.093(2) ?
    Co1 C2 . 2.1214(19) ?
    Co1 C1 . 2.1256(18) ?
    C1 C2 . 1.410(3) ?
    C1 C5 . 1.438(3) ?
    C1 C6 . 1.500(3) ?
    C2 C3 . 1.436(3) ?
    C2 C7 . 1.506(3) ?
    C3 C4 . 1.427(3) ?
    C3 C8 . 1.500(3) ?
    C4 C5 . 1.425(3) ?
    C4 C9 . 1.497(3) ?
    C5 C10 . 1.501(3) ?
    C6 H6A . 0.9800 ?
    C6 H6B . 0.9800 ?
    C6 H6C . 0.9800 ?
    C7 H7A . 0.9800 ?
    C7 H7B . 0.9800 ?
    C7 H7C . 0.9800 ?
    C8 H8A . 0.9800 ?
    C8 H8B . 0.9800 ?
    C8 H8C . 0.9800 ?
    C9 H9A . 0.9800 ?
    C9 H9B . 0.9800 ?
    C9 H9C . 0.9800 ?
    C10 H10A . 0.9800 ?
    C10 H10B . 0.9800 ?
    C10 H10C . 0.9800 ?
    C11 C12 . 1.409(3) ?
    C11 H11A . 0.97(3) ?
    C11 H11B . 0.99(3) ?
    C12 H12A . 0.95(3) ?
    C12 H12B . 0.95(3) ?
    C13 C14 . 1.410(3) ?
    C13 H13A . 0.98(3) ?
    C13 H13B . 1.03(2) ?
    C14 H14A . 0.95(3) ?
    C14 H14B . 0.88(3) ?
loop_
    _geom_angle_atom_site_label_1
    _geom_angle_atom_site_label_2
    _geom_angle_atom_site_label_3
    _geom_angle_site_symmetry_1
    _geom_angle_site_symmetry_3
    _geom_angle
    _geom_angle_publ_flag
    C14 Co1 C13 . . 40.83(9) ?
    C14 Co1 C12 . . 91.64(10) ?
    C13 Co1 C12 . . 104.64(9) ?
    C14 Co1 C11 . . 104.65(9) ?
    C13 Co1 C11 . . 89.51(9) ?
    C12 Co1 C11 . . 40.74(9) ?
    C14 Co1 C5 . . 98.68(9) ?
    C13 Co1 C5 . . 93.17(8) ?
    C12 Co1 C5 . . 161.45(9) ?
    C11 Co1 C5 . . 146.92(8) ?
    C14 Co1 C3 . . 161.80(9) ?
    C13 Co1 C3 . . 144.88(8) ?
    C12 Co1 C3 . . 100.05(9) ?
    C11 Co1 C3 . . 93.25(8) ?
    C5 Co1 C3 . . 66.51(8) ?
    C14 Co1 C4 . . 132.78(9) ?
    C13 Co1 C4 . . 106.43(8) ?
    C12 Co1 C4 . . 134.99(9) ?
    C11 Co1 C4 . . 108.11(8) ?
    C5 Co1 C4 . . 39.85(8) ?
    C3 Co1 C4 . . 39.89(8) ?
    C14 Co1 C2 . . 125.65(9) ?
    C13 Co1 C2 . . 155.27(8) ?
    C12 Co1 C2 . . 95.30(8) ?
    C11 Co1 C2 . . 115.21(8) ?
    C5 Co1 C2 . . 66.16(7) ?
    C3 Co1 C2 . . 39.86(8) ?
    C4 Co1 C2 . . 66.92(8) ?
    C14 Co1 C1 . . 95.63(8) ?
    C13 Co1 C1 . . 116.50(8) ?
    C12 Co1 C1 . . 124.04(8) ?
    C11 Co1 C1 . . 153.97(8) ?
    C5 Co1 C1 . . 39.89(7) ?
    C3 Co1 C1 . . 66.27(7) ?
    C4 Co1 C1 . . 66.98(7) ?
    C2 Co1 C1 . . 38.79(7) ?
    C2 C1 C5 . . 107.56(17) ?
    C2 C1 C6 . . 126.07(18) ?
    C5 C1 C6 . . 126.15(17) ?
    C2 C1 Co1 . . 70.45(11) ?
    C5 C1 Co1 . . 68.63(10) ?
    C6 C1 Co1 . . 130.39(13) ?
    C1 C2 C3 . . 108.12(17) ?
    C1 C2 C7 . . 126.10(18) ?
    C3 C2 C7 . . 125.60(18) ?
    C1 C2 Co1 . . 70.77(11) ?
    C3 C2 Co1 . . 68.87(11) ?
    C7 C2 Co1 . . 129.77(13) ?
    C4 C3 C2 . . 108.54(17) ?
    C4 C3 C8 . . 126.7(2) ?
    C2 C3 C8 . . 124.6(2) ?
    C4 C3 Co1 . . 70.19(11) ?
    C2 C3 Co1 . . 71.27(11) ?
    C8 C3 Co1 . . 128.37(15) ?
    C5 C4 C3 . . 106.90(17) ?
    C5 C4 C9 . . 126.8(2) ?
    C3 C4 C9 . . 126.3(2) ?
    C5 C4 Co1 . . 69.87(11) ?
    C3 C4 Co1 . . 69.92(11) ?
    C9 C4 Co1 . . 126.91(14) ?
    C4 C5 C1 . . 108.86(17) ?
    C4 C5 C10 . . 126.40(19) ?
    C1 C5 C10 . . 124.54(19) ?
    C4 C5 Co1 . . 70.28(11) ?
    C1 C5 Co1 . . 71.48(10) ?
    C10 C5 Co1 . . 128.29(14) ?
    C1 C6 H6A . . 109.5 ?
    C1 C6 H6B . . 109.5 ?
    H6A C6 H6B . . 109.5 ?
    C1 C6 H6C . . 109.5 ?
    H6A C6 H6C . . 109.5 ?
    H6B C6 H6C . . 109.5 ?
    C2 C7 H7A . . 109.5 ?
    C2 C7 H7B . . 109.5 ?
    H7A C7 H7B . . 109.5 ?
    C2 C7 H7C . . 109.5 ?
    H7A C7 H7C . . 109.5 ?
    H7B C7 H7C . . 109.5 ?
    C3 C8 H8A . . 109.5 ?
    C3 C8 H8B . . 109.5 ?
    H8A C8 H8B . . 109.5 ?
    C3 C8 H8C . . 109.5 ?
    H8A C8 H8C . . 109.5 ?
    H8B C8 H8C . . 109.5 ?
    C4 C9 H9A . . 109.5 ?
    C4 C9 H9B . . 109.5 ?
    H9A C9 H9B . . 109.5 ?
    C4 C9 H9C . . 109.5 ?
    H9A C9 H9C . . 109.5 ?
    H9B C9 H9C . . 109.5 ?
    C5 C10 H10A . . 109.5 ?
    C5 C10 H10B . . 109.5 ?
    H10A C10 H10B . . 109.5 ?
    C5 C10 H10C . . 109.5 ?
    H10A C10 H10C . . 109.5 ?
    H10B C10 H10C . . 109.5 ?
    C12 C11 Co1 . . 69.58(12) ?
    C12 C11 H11A . . 120.6(16) ?
    Co1 C11 H11A . . 109.4(15) ?
    C12 C11 H11B . . 117.1(15) ?
    Co1 C11 H11B . . 114.1(14) ?
    H11A C11 H11B . . 116(2) ?
    C11 C12 Co1 . . 69.67(12) ?
    C11 C12 H12A . . 122.1(16) ?
    Co1 C12 H12A . . 113.1(15) ?
    C11 C12 H12B . . 118.7(15) ?
    Co1 C12 H12B . . 110.9(15) ?
    H12A C12 H12B . . 113(2) ?
    C14 C13 Co1 . . 69.45(12) ?
    C14 C13 H13A . . 118.6(15) ?
    Co1 C13 H13A . . 115.4(14) ?
    C14 C13 H13B . . 124.8(15) ?
    Co1 C13 H13B . . 110.3(13) ?
    H13A C13 H13B . . 111(2) ?
    C13 C14 Co1 . . 69.72(12) ?
    C13 C14 H14A . . 121.0(16) ?
    Co1 C14 H14A . . 112.1(15) ?
    C13 C14 H14B . . 116.1(16) ?
    Co1 C14 H14B . . 114.5(17) ?
    H14A C14 H14B . . 115(2) ?
loop_
    _geom_torsion_atom_site_label_1
    _geom_torsion_atom_site_label_2
    _geom_torsion_atom_site_label_3
    _geom_torsion_atom_site_label_4
    _geom_torsion_site_symmetry_1
    _geom_torsion_site_symmetry_2
    _geom_torsion_site_symmetry_3
    _geom_torsion_site_symmetry_4
    _geom_torsion
    _geom_torsion_publ_flag
    C5 C1 C2 C3 . . . . -0.1(2) ?
    C6 C1 C2 C3 . . . . 174.76(17) ?
    Co1 C1 C2 C3 . . . . -58.94(13) ?
    C5 C1 C2 C7 . . . . -175.46(17) ?
    C6 C1 C2 C7 . . . . -0.5(3) ?
    Co1 C1 C2 C7 . . . . 125.75(19) ?
    C5 C1 C2 Co1 . . . . 58.80(12) ?
    C6 C1 C2 Co1 . . . . -126.29(18) ?
    C1 C2 C3 C4 . . . . -0.4(2) ?
    C7 C2 C3 C4 . . . . 174.89(18) ?
    Co1 C2 C3 C4 . . . . -60.58(13) ?
    C1 C2 C3 C8 . . . . -175.64(18) ?
    C7 C2 C3 C8 . . . . -0.3(3) ?
    Co1 C2 C3 C8 . . . . 124.2(2) ?
    C1 C2 C3 Co1 . . . . 60.13(13) ?
    C7 C2 C3 Co1 . . . . -124.53(19) ?
    C2 C3 C4 C5 . . . . 0.9(2) ?
    C8 C3 C4 C5 . . . . 175.94(19) ?
    Co1 C3 C4 C5 . . . . -60.39(13) ?
    C2 C3 C4 C9 . . . . -177.08(18) ?
    C8 C3 C4 C9 . . . . -2.0(3) ?
    Co1 C3 C4 C9 . . . . 121.7(2) ?
    C2 C3 C4 Co1 . . . . 61.26(13) ?
    C8 C3 C4 Co1 . . . . -123.7(2) ?
    C3 C4 C5 C1 . . . . -1.0(2) ?
    C9 C4 C5 C1 . . . . 176.98(18) ?
    Co1 C4 C5 C1 . . . . -61.39(13) ?
    C3 C4 C5 C10 . . . . -175.97(18) ?
    C9 C4 C5 C10 . . . . 2.0(3) ?
    Co1 C4 C5 C10 . . . . 123.6(2) ?
    C3 C4 C5 Co1 . . . . 60.42(13) ?
    C9 C4 C5 Co1 . . . . -121.6(2) ?
    C2 C1 C5 C4 . . . . 0.7(2) ?
    C6 C1 C5 C4 . . . . -174.21(18) ?
    Co1 C1 C5 C4 . . . . 60.64(13) ?
    C2 C1 C5 C10 . . . . 175.81(18) ?
    C6 C1 C5 C10 . . . . 0.9(3) ?
    Co1 C1 C5 C10 . . . . -124.24(19) ?
    C2 C1 C5 Co1 . . . . -59.94(13) ?
    C6 C1 C5 Co1 . . . . 125.15(18) ?
_shelx_hkl_file
;
  -2   0   0 1000.00  115.10
   2   0   0  954.72   96.67
   2   0   0  869.02   98.00
  -3   0   0   39.32    5.39
   3   0   0   49.78    4.55
   3   0   0   44.98    4.61
  -3   0   0   42.08    5.65
   4   0   0   62.19    7.14
  -4   0   0   70.41    8.87
  -4   0   0   75.94    8.48
   4   0   0   67.33    7.25
  -5   0   0    9.95    1.17
  -5   0   0    7.44    1.01
   5   0   0    8.61    0.91
   5   0   0    7.03    0.89
  -6   0   0   68.90    8.23
   6   0   0   70.53    7.06
   6   0   0   65.94    6.95
  -6   0   0   62.38    8.64
  -7   0   0   78.04    8.92
  -7   0   0   70.06    9.37
   7   0   0   68.56    7.52
   8   0   0   61.07    5.96
  -8   0   0   53.25    7.30
   8   0   0   54.50    5.85
   9   0   0   41.19    4.35
   9   0   0   45.03    4.45
  -9   0   0   38.00    5.43
  10   0   0    0.65    0.30
  10   0   0    0.80    0.32
 -10   0   0    0.50    0.39
  11   0   0   44.88    4.85
  11   0   0   45.13    4.76
  12   0   0   14.59    1.54
  12   0   0   12.09    1.59
 -12   0   0   12.78    1.96
  13   0   0   12.81    1.53
 -13   0   0   11.29    1.86
 -14   0   0    9.46    1.65
  14   0   0   10.62    1.34
 -15   0   0   14.41    2.13
  15   0   0   12.68    1.70
  16   0   0    1.85    0.62
   0  -1   0    0.15    0.08
   0   1   0   -0.07    0.07
   0   1   0   -0.12    0.07
   1  -1   0  332.60   35.10
   1  -1   0  279.14   29.48
  -1  -1   0  263.55   36.52
   1   1   0  260.62   29.88
   1   1   0  289.60   29.48
  -1   1   0  297.31   29.89
  -2  -1   0   -0.07    0.12
   2  -1   0    0.11    0.12
  -2  -1   0   -0.15    0.11
   2   1   0   -0.07    0.12
  -2   1   0    0.04    0.12
  -2   1   0    0.07    0.14
   2   1   0    0.03    0.09
  -3  -1   0  198.00   24.69
   3  -1   0  213.52   20.74
   3   1   0  202.17   20.72
  -3   1   0  192.85   21.02
  -4  -1   0   16.56    2.52
  -4  -1   0   21.77    2.67
   4  -1   0   19.52    2.14
  -4   1   0   25.63    2.69
  -4   1   0   22.50    2.17
   4   1   0   17.67    2.16
   4   1   0   20.50    2.13
  -5  -1   0  104.85   16.08
   5  -1   0  132.78   12.98
   5   1   0  140.35   12.97
  -5   1   0  133.02   13.16
   5   1   0  118.22   13.15
  -6  -1   0   31.19    4.53
  -6  -1   0   31.12    4.30
   6  -1   0   34.17    3.64
   6   1   0   38.67    3.63
  -6   1   0   40.99    4.55
   6   1   0   33.70    3.69
   7  -1   0   73.62    7.53
  -7  -1   0   81.62    9.37
   7   1   0   66.25    7.50
   7   1   0   70.98    7.63
  -7   1   0   79.94    7.64
  -7   1   0   64.52    9.33
   8  -1   0    9.84    1.20
   8  -1   0   11.21    1.23
  -8  -1   0   10.29    1.37
  -8   1   0   11.56    1.24
   8   1   0   10.68    1.23
   8   1   0   10.77    1.19
  -8   1   0    9.56    1.51
  -9  -1   0   16.55    2.60
   9  -1   0   19.54    2.08
   9  -1   0   18.88    2.12
   9   1   0   18.55    2.12
   9   1   0   21.19    2.06
  -9   1   0   18.75    2.61
  10  -1   0    9.03    1.20
 -10  -1   0   11.78    1.54
  10  -1   0   10.95    1.17
  10   1   0    8.74    1.17
  10   1   0    7.31    1.11
 -10   1   0   13.51    1.54
 -11  -1   0   19.02    2.05
  11  -1   0   11.18    1.54
  11  -1   0   11.21    1.50
  11   1   0   12.62    1.51
 -11   1   0   16.95    1.99
  11   1   0   12.50    1.56
  12  -1   0    6.10    0.83
  12  -1   0    5.56    0.87
 -12  -1   0    6.68    1.13
 -12   1   0    5.48    1.08
  12   1   0    6.07    0.89
  13  -1   0    9.93    1.34
  13  -1   0    8.94    1.31
 -13  -1   0   14.52    1.80
  13   1   0   10.54    1.37
 -13   1   0   11.05    1.68
 -14  -1   0    7.01    1.34
  14  -1   0    7.38    1.08
  14   1   0    7.42    1.09
 -14   1   0    7.42    1.34
  15  -1   0   10.37    1.42
 -15   1   0   12.03    1.78
  15   1   0    9.23    1.38
  16  -1   0    5.44    0.98
   0  -2   0    1.88    0.34
   0   2   0    1.56    0.24
   0   2   0    1.64    0.25
   0   2   0    0.95    0.24
  -1  -2   0  141.06   19.03
   1  -2   0  148.43   19.01
   1  -2   0  145.17   15.97
  -1  -2   0  164.30   19.77
   1   2   0  180.59   16.21
  -1   2   0  152.85   16.20
   2  -2   0   26.90    2.66
  -2  -2   0   23.34    3.16
   2  -2   0   26.48    3.14
  -2  -2   0   25.57    3.26
  -2   2   0   30.38    2.71
   2   2   0   20.56    2.64
   2   2   0   25.23    2.69
   3  -2   0   71.26    8.75
   3  -2   0   65.22    7.38
  -3  -2   0   60.79    8.78
  -3   2   0   73.04    9.14
  -3   2   0   76.23    7.49
   3   2   0   73.03    7.37
   3   2   0   81.12    7.49
  -4  -2   0   58.10    7.72
   4  -2   0   59.79    6.24
   4   2   0   60.09    6.22
  -4   2   0   62.70    7.73
  -5  -2   0    0.50    0.20
  -5  -2   0    0.47    0.25
   5  -2   0    0.10    0.17
  -5   2   0    0.22    0.18
  -5   2   0    0.08    0.20
   5   2   0    0.12    0.15
   5   2   0    0.20    0.18
  -6  -2   0   86.68   11.26
   6  -2   0   98.66    9.48
  -6   2   0   89.92   11.73
   6   2   0  100.79    9.61
  -6   2   0   83.37    9.59
   6   2   0   90.64    9.45
  -7  -2   0    3.04    0.55
  -7  -2   0    3.50    0.67
   7  -2   0    2.65    0.48
  -7   2   0    4.05    0.65
  -7   2   0    3.86    0.52
   7   2   0    3.83    0.53
   7   2   0    2.47    0.45
   8  -2   0   27.74    2.62
  -8  -2   0   28.68    3.08
  -8   2   0   23.32    2.65
  -8   2   0   20.53    3.23
   8   2   0   20.15    2.57
   8   2   0   26.35    2.66
   9  -2   0   13.53    1.61
  -9  -2   0   19.44    2.11
  -9  -2   0   13.49    1.87
  -9   2   0   13.10    1.64
   9   2   0   14.88    1.65
  -9   2   0   15.03    2.03
   9   2   0   13.67    1.60
 -10  -2   0   12.10    1.69
  10  -2   0   11.11    1.30
  10   2   0   11.96    1.29
 -10   2   0   11.31    1.64
 -10   2   0   10.61    1.30
  10   2   0    9.33    1.30
  11  -2   0    0.05    0.30
 -11  -2   0    0.15    0.43
  11  -2   0    1.03    0.36
 -11   2   0    0.11    0.35
  11   2   0    0.17    0.32
  12  -2   0    3.74    0.69
 -12  -2   0    4.34    0.96
  12  -2   0    5.38    0.77
 -12   2   0    4.38    0.92
  12   2   0    5.03    0.77
  13  -2   0    0.22    0.37
 -13  -2   0   -0.04    0.49
  13  -2   0    0.09    0.32
  13   2   0   -0.15    0.35
 -13   2   0   -0.21    0.39
  14  -2   0    6.76    0.94
 -14  -2   0    7.31    1.31
  14  -2   0    6.36    0.92
  14   2   0    5.96    0.97
 -14   2   0    5.42    1.20
  15  -2   0    6.00    1.04
 -15  -2   0    8.56    1.48
  15   2   0    7.49    1.12
 -15   2   0    7.23    1.34
   0  -3   0    0.02    0.16
   0   3   0    0.38    0.19
   0   3   0    0.03    0.14
  -1  -3   0   74.90    8.92
   1  -3   0   71.07    8.90
   1  -3   0   80.89    7.49
   1   3   0   65.89    7.59
  -1   3   0   68.55    9.23
   1   3   0   73.59    7.48
  -2  -3   0   31.14    3.87
   2  -3   0   29.52    3.17
   2  -3   0   30.00    3.74
   2   3   0   26.68    3.21
  -2   3   0   29.35    3.88
   2   3   0   34.03    3.16
   3  -3   0   63.70    6.49
   3  -3   0   59.83    7.68
  -3   3   0   63.95    8.01
  -3   3   0   58.33    6.57
   3   3   0   63.32    6.58
   3   3   0   65.81    6.47
  -4  -3   0    1.68    0.44
   4  -3   0    2.18    0.36
  -4  -3   0    2.93    0.48
   4  -3   0    2.47    0.38
   4   3   0    1.70    0.37
   4   3   0    2.71    0.38
  -4   3   0    2.60    0.45
  -4   3   0    3.31    0.41
   5  -3   0   14.10    1.71
  -5  -3   0   13.91    1.86
  -5  -3   0   13.54    1.81
   5  -3   0   14.40    1.52
  -5   3   0   12.17    1.53
   5   3   0   15.37    1.56
   5   3   0   11.33    1.48
  -5   3   0   15.30    1.87
  -6  -3   0    0.23    0.22
  -6  -3   0    0.20    0.26
   6  -3   0    0.55    0.23
   6   3   0    0.58    0.22
   6   3   0    0.34    0.23
  -6   3   0    0.56    0.22
  -6   3   0    0.25    0.23
   7  -3   0    0.00    0.20
  -7  -3   0   -0.04    0.29
  -7  -3   0   -0.11    0.20
  -7   3   0   -0.11    0.17
   7   3   0    0.31    0.23
   7   3   0   -0.28    0.17
  -7   3   0    0.05    0.22
  -8  -3   0   10.34    1.90
  -8  -3   0   13.64    1.82
   8  -3   0   15.33    1.55
  -8   3   0   15.10    1.57
   8   3   0   12.16    1.57
  -8   3   0   12.47    1.90
   8   3   0   16.50    1.53
  -9  -3   0    7.79    1.02
  -9  -3   0    4.90    0.82
   9  -3   0    4.15    0.68
   9   3   0    4.89    0.74
  -9   3   0    4.18    0.71
  -9   3   0    7.23    0.95
  10  -3   0    6.38    0.78
 -10  -3   0    4.46    0.84
 -10  -3   0    5.23    1.03
 -10   3   0    6.07    0.98
 -10   3   0    5.21    0.78
  10   3   0    5.44    0.78
 -11  -3   0    5.06    0.95
  11  -3   0    4.05    0.64
 -11   3   0    4.22    0.82
  11   3   0    2.39    0.63
 -11   3   0    4.34    0.69
  12  -3   0    4.54    0.68
 -12  -3   0    2.05    0.81
  12   3   0    4.04    0.71
 -12   3   0    4.22    0.84
 -12   3   0    3.86    0.65
  13  -3   0    1.60    0.48
  13  -3   0    1.84    0.51
 -13  -3   0    1.73    0.69
 -13   3   0    1.48    0.55
  13   3   0    2.26    0.57
 -14  -3   0    2.80    0.83
  14  -3   0    1.43    0.54
  14  -3   0    2.20    0.56
 -14   3   0    2.86    0.77
  14   3   0    2.40    0.65
  15  -3   0   -0.01    0.38
  15  -3   0    0.35    0.41
 -15  -3   0   -0.04    0.60
  15   3   0   -0.32    0.47
   0  -4   0   11.30    1.70
   0   4   0   15.24    1.44
   0   4   0   12.43    1.47
   1  -4   0    4.64    0.58
  -1  -4   0    4.64    0.73
   1  -4   0    4.42    0.70
   1   4   0    4.84    0.61
   1   4   0    4.42    0.58
  -1   4   0    4.26    0.63
  -1   4   0    4.26    0.59
  -2  -4   0    7.82    0.95
   2  -4   0    7.10    0.87
   2  -4   0    7.58    0.78
  -2   4   0    5.68    0.77
   2   4   0    5.54    0.76
   2   4   0    5.26    0.73
  -2   4   0    5.22    0.85
   3  -4   0   12.29    1.46
  -3  -4   0   13.22    1.75
   3  -4   0   15.74    1.71
  -3   4   0   11.23    1.75
   3   4   0   11.72    1.48
   3   4   0   14.73    1.47
  -3   4   0   13.73    1.50
  -4  -4   0   13.89    1.78
  -4  -4   0   16.97    1.82
   4  -4   0   13.41    1.68
   4  -4   0   13.81    1.47
  -4   4   0   10.89    1.48
   4   4   0   11.27    1.49
   4   4   0   13.95    1.46
  -4   4   0   12.56    1.78
  -5  -4   0   -0.15    0.24
  -5  -4   0   -0.18    0.20
   5  -4   0   -0.11    0.18
  -5   4   0    0.07    0.19
  -5   4   0   -0.14    0.17
   5   4   0   -0.15    0.19
   5   4   0    0.22    0.21
   6  -4   0    0.27    0.22
  -6  -4   0    0.04    0.26
  -6  -4   0    0.19    0.24
  -6   4   0   -0.05    0.20
   6   4   0    0.14    0.22
   6   4   0   -0.08    0.20
  -6   4   0    0.04    0.20
  -7  -4   0   -0.21    0.27
   7  -4   0   -0.28    0.21
  -7  -4   0    0.06    0.26
  -7   4   0   -0.04    0.21
   7   4   0    0.49    0.25
   7   4   0    0.13    0.27
  -7   4   0    0.25    0.23
  -8  -4   0    0.68    0.37
  -8  -4   0    0.44    0.31
   8  -4   0    0.92    0.33
   8   4   0    0.76    0.34
  -8   4   0    0.52    0.27
  -8   4   0    1.07    0.35
  -9  -4   0    0.15    0.40
  -9  -4   0   -0.06    0.27
   9  -4   0    0.54    0.29
  -9   4   0   -0.35    0.24
  -9   4   0    0.14    0.26
   9   4   0   -0.13    0.27
  10  -4   0    0.96    0.34
 -10  -4   0    0.86    0.39
  10   4   0    1.77    0.45
 -10   4   0    1.29    0.44
 -10   4   0    1.12    0.37
  11  -4   0    0.87    0.38
 -11  -4   0    0.63    0.38
 -11   4   0    0.72    0.42
 -11   4   0    1.14    0.38
  11   4   0    1.69    0.46
  12  -4   0    0.24    0.36
 -12   4   0    0.89    0.37
 -12   4   0    0.22    0.37
  12   4   0    1.18    0.45
  13  -4   0    0.56    0.38
  13   4   0    0.02    0.42
 -13   4   0    0.35    0.42
 -13   4   0   -0.09    0.33
  14  -4   0    1.35    0.53
  14  -4   0    1.83    0.53
  14   4   0    1.42    0.58
 -14   4   0    1.60    0.62
 -14   4   0    2.68    0.56
   0  -5   0   -0.02    0.23
   0   5   0   -0.19    0.21
   0   5   0   -0.25    0.19
  -1  -5   0   51.69    6.25
   1  -5   0   58.28    5.25
  -1   5   0   52.40    5.32
   1   5   0   39.78    5.29
   1   5   0   48.58    5.22
   2  -5   0    2.18    0.41
  -2  -5   0    1.94    0.49
   2  -5   0    2.07    0.43
  -2   5   0    2.33    0.43
   2   5   0    2.01    0.39
   2   5   0    2.58    0.43
   3  -5   0   74.52    8.78
   3  -5   0   74.59    7.42
  -3  -5   0   68.28    8.84
   3   5   0   71.25    7.39
   3   5   0   66.21    7.52
   4  -5   0    0.49    0.20
   4  -5   0    0.02    0.22
  -4  -5   0    0.79    0.34
  -4   5   0    0.43    0.25
   4   5   0    0.37    0.26
   4   5   0   -0.03    0.25
  -5  -5   0   19.95    2.55
   5  -5   0   18.22    2.10
   5   5   0   19.06    2.16
   5   5   0   18.77    2.09
  -5   5   0   20.36    2.15
  -6  -5   0   -0.03    0.31
   6  -5   0   -0.03    0.23
   6   5   0    0.24    0.28
   6   5   0    0.14    0.25
  -6   5   0    0.02    0.22
  -6   5   0    0.08    0.24
  -7  -5   0    0.31    0.35
   7  -5   0   -0.01    0.25
   7   5   0   -0.08    0.26
  -7   5   0    0.21    0.27
  -7   5   0    0.08    0.26
   8  -5   0    5.74    0.79
  -8  -5   0    6.79    0.99
   8   5   0    4.63    0.80
  -8   5   0    6.55    0.97
  -8   5   0    4.87    0.78
  -9  -5   0    2.40    0.59
   9  -5   0    1.08    0.41
  -9   5   0    2.68    0.50
   9   5   0    3.49    0.57
  -9   5   0    2.21    0.55
 -10  -5   0    7.67    1.16
  10  -5   0    6.98    0.95
  10   5   0    7.06    1.00
 -10   5   0    7.95    1.19
 -10   5   0    6.28    0.93
 -11  -5   0    2.04    0.57
  11  -5   0    2.43    0.52
 -11   5   0    2.54    0.54
 -11   5   0    1.69    0.56
  11   5   0    1.54    0.53
  12  -5   0    5.93    0.88
  12   5   0    7.23    0.98
 -12   5   0    4.87    1.05
 -12   5   0    5.36    0.88
  13  -5   0    0.16    0.38
 -13   5   0    0.13    0.45
  13   5   0    0.87    0.52
 -13   5   0    0.36    0.39
   0  -6   0   22.96    3.14
   0  -6   0   27.86    2.66
   0   6   0   22.61    2.68
   1  -6   0    2.15    0.53
   1  -6   0    1.89    0.45
  -1  -6   0    3.94    0.65
   1   6   0    1.86    0.48
   1   6   0    3.28    0.50
  -1   6   0    2.79    0.49
   2  -6   0   24.40    2.61
   2  -6   0   24.71    3.07
  -2   6   0   20.43    2.63
   2   6   0   25.66    2.66
   2   6   0   24.58    2.59
   3  -6   0    0.01    0.25
   3  -6   0   -0.03    0.22
  -3  -6   0   -0.16    0.30
   3   6   0    0.38    0.28
  -3   6   0    0.03    0.24
   3   6   0   -0.01    0.27
   4  -6   0    9.08    1.28
  -4  -6   0   11.82    1.59
  -4   6   0    8.61    1.30
   4   6   0   14.11    1.31
   4   6   0   11.51    1.35
   5  -6   0    2.03    0.43
  -5  -6   0    1.88    0.54
   5   6   0    1.51    0.39
  -5   6   0    1.42    0.39
   5   6   0    1.01    0.42
  -6  -6   0   31.45    4.29
   6  -6   0   30.67    3.57
   6   6   0   41.36    3.70
  -6   6   0   31.47    3.63
   7  -6   0    3.35    0.61
  -7  -6   0    3.60    0.76
   7   6   0    3.80    0.67
  -7   6   0    3.04    0.60
  -8  -6   0   21.09    2.60
   8  -6   0   19.05    2.14
   8   6   0   18.69    2.19
  -8   6   0   17.02    2.15
   9  -6   0    8.83    1.15
  -9  -6   0    9.29    1.40
  -9   6   0    8.63    1.13
   9   6   0    8.52    1.18
  10  -6   0   10.73    1.43
 -10  -6   0   10.99    1.73
 -10   6   0   13.02    1.47
  10   6   0   12.52    1.51
  11  -6   0    0.59    0.39
 -11  -6   0    0.33    0.40
 -11   6   0    0.03    0.29
  11   6   0    0.50    0.45
 -12  -6   0    6.32    1.04
 -12   6   0    3.64    0.81
  12   6   0    6.61    0.99
   0  -7   0   -0.26    0.30
   0  -7   0    0.03    0.32
   0   7   0    0.12    0.29
  -1  -7   0   44.46    5.60
   1  -7   0   44.28    5.57
  -1  -7   0   42.49    4.69
   1  -7   0   46.45    4.71
  -1   7   0   39.63    4.75
   1   7   0   47.85    4.78
   2  -7   0    0.21    0.31
  -2  -7   0   -0.24    0.32
   2  -7   0   -0.05    0.31
   2   7   0    0.28    0.35
   2   7   0    0.38    0.32
  -2   7   0   -0.26    0.28
   3  -7   0   25.09    2.49
  -3  -7   0   20.87    2.95
   3   7   0   21.87    2.52
  -3   7   0   21.98    2.50
   3   7   0   21.44    2.43
  -4  -7   0   12.56    1.70
   4  -7   0   12.05    1.39
   4   7   0   10.99    1.43
  -4   7   0   10.22    1.40
  -5  -7   0   16.29    2.19
   5  -7   0   16.98    1.81
  -5   7   0   15.12    1.82
   5   7   0   13.79    1.82
   6  -7   0   12.31    1.65
  -6  -7   0   17.63    2.10
  -6   7   0   12.81    1.69
   6   7   0   15.87    1.75
   7  -7   0   20.94    2.37
  -7  -7   0   18.38    2.84
   7   7   0   21.23    2.45
  -7   7   0   23.81    2.44
   8  -7   0    5.64    0.84
  -8  -7   0    5.85    1.05
  -8   7   0    4.26    0.78
   8   7   0    5.52    0.94
  -9  -7   0   24.35    3.00
   9  -7   0   19.91    2.46
   9   7   0   25.94    2.59
  -9   7   0   18.38    2.46
  10  -7   0    2.21    0.62
 -10  -7   0    5.30    0.93
 -10   7   0    2.75    0.64
  10   7   0    2.81    0.72
  11   7   0   11.60    1.54
   0  -8   0   63.55    7.17
   0  -8   0   56.39    6.01
   0   8   0   50.32    6.07
   1  -8   0    0.31    0.39
  -1  -8   0    1.13    0.48
  -1  -8   0    0.00    0.39
   1  -8   0    0.75    0.42
  -1   8   0    0.02    0.37
   1   8   0    0.60    0.36
  -2  -8   0   28.56    3.19
  -2  -8   0   22.56    2.62
   2  -8   0   24.65    2.64
  -2   8   0   18.51    2.62
   2   8   0   24.36    2.66
   3  -8   0    5.28    0.80
  -3  -8   0    5.37    0.94
  -3   8   0    3.53    0.71
   3   8   0    2.95    0.70
  -4  -8   0   27.79    2.99
   4  -8   0   21.59    2.42
   4   8   0   18.09    2.45
  -4   8   0   19.44    2.43
   5  -8   0   -0.05    0.40
  -5  -8   0   -0.15    0.43
  -5   8   0    0.12    0.35
   5   8   0    0.06    0.41
  -6  -8   0   33.76    3.67
   6  -8   0   23.97    2.97
   6   8   0   31.45    3.10
  -6   8   0   21.64    2.99
  -7  -8   0    7.14    1.14
   7  -8   0    6.05    0.89
  -7   8   0    4.67    0.86
   7   8   0    4.83    0.94
   8  -8   0   20.00    2.39
  -8  -8   0   21.92    2.90
   8   8   0   20.40    2.46
  -8   8   0   20.16    2.41
   0  -9   0   -0.16    0.47
   0  -9   0    0.04    0.40
   0   9   0    0.14    0.37
   1  -9   0    5.32    0.90
  -1  -9   0    5.17    1.00
  -1   9   0    5.24    0.82
   1   9   0    4.03    0.82
  -2  -9   0    2.04    0.66
   2  -9   0    1.02    0.54
  -2   9   0    1.02    0.44
   2   9   0    1.17    0.50
   3  -9   0   15.37    1.79
  -3  -9   0   15.37    2.12
  -3   9   0   13.35    1.76
   3   9   0   13.49    1.79
  -4  -9   0    1.51    0.62
   4  -9   0    0.17    0.45
   4   9   0    0.39    0.47
  -4   9   0    0.77    0.43
   5  -9   0   16.06    2.08
   5   9   0   19.36    2.18
  16   0  -1    0.37    0.48
 -15   0   1    0.32    0.56
  15   0  -1    0.16    0.43
 -14   0   1    0.43    0.53
  14   0  -1    0.54    0.45
  13   0  -1   -0.01    0.36
 -13   0   1   -0.07    0.42
  12   0  -1    0.35    0.30
 -12   0   1    0.27    0.41
  12   0  -1   -0.39    0.30
  11   0  -1   -0.18    0.27
  11   0  -1   -0.06    0.24
 -11   0   1    0.47    0.41
  10   0  -1    0.18    0.23
 -10   0   1   -0.43    0.28
  10   0  -1   -0.05    0.25
   9   0  -1   -0.07    0.18
   9   0  -1    0.08    0.24
  -9   0   1   -0.10    0.29
   8   0  -1    0.03    0.20
  -8   0   1    0.00    0.12
   8   0  -1    0.09    0.16
  -8   0   1   -0.20    0.25
   7   0  -1    0.04    0.16
  -7   0   1    0.15    0.26
   7   0  -1    0.03    0.18
  -7   0   1    0.04    0.11
   6   0  -1    0.07    0.16
  -6   0   1   -0.18    0.09
  -6   0   1   -0.23    0.20
   6   0  -1   -0.06    0.15
   5   0  -1    0.02    0.13
   5   0  -1   -0.11    0.14
  -5   0   1    0.01    0.10
  -5   0   1   -0.15    0.19
   4   0  -1   -0.18    0.14
  -4   0   1    0.00    0.19
   4   0  -1   -0.05    0.12
  -4   0   1   -0.06    0.10
   3   0  -1   -0.08    0.10
  -3   0   1    0.23    0.16
   3   0  -1   -0.15    0.09
  -3   0   1   -0.21    0.08
  -2   0   1   -0.04    0.07
  -2   0   1    0.03    0.11
   2   0  -1   -0.02    0.08
   2   0  -1    0.11    0.07
  -1   0   1   -0.01    0.04
  -1   0   1   -0.12    0.04
   1   0  -1   -0.12    0.03
   1   0   1   -0.05    0.06
  -1   0  -1    0.07    0.08
   1   0   1    0.02    0.06
  -1   0  -1   -0.03    0.04
  -2   0  -1   -0.08    0.14
  -2   0  -1   -0.02    0.09
   2   0   1   -0.12    0.09
   2   0   1    0.01    0.09
   3   0   1    0.00    0.11
  -3   0  -1    0.22    0.17
   3   0   1    0.12    0.12
  -3   0  -1    0.01    0.10
   4   0   1   -0.04    0.12
  -4   0  -1    0.15    0.19
  -4   0  -1   -0.02    0.09
   4   0   1    0.15    0.13
   5   0   1   -0.23    0.12
  -5   0  -1   -0.13    0.20
   5   0   1   -0.16    0.13
  -5   0  -1    0.07    0.10
   6   0   1   -0.13    0.14
  -6   0  -1   -0.32    0.20
   6   0   1   -0.02    0.14
  -6   0  -1    0.08    0.11
  -7   0  -1   -0.11    0.23
  -7   0  -1    0.00    0.11
   7   0   1    0.15    0.18
   7   0   1    0.03    0.17
  -8   0  -1    0.07    0.25
   8   0   1    0.01    0.19
   8   0   1    0.09    0.20
  -9   0  -1   -0.05    0.27
   9   0   1   -0.13    0.21
   9   0   1   -0.01    0.23
 -10   0  -1    0.04    0.34
  10   0   1   -0.12    0.22
  10   0   1    0.00    0.26
  11   0   1    0.08    0.26
  11   0   1    0.14    0.32
 -11   0  -1    0.14    0.36
  12   0   1   -0.17    0.32
  12   0   1    0.18    0.30
 -12   0  -1   -0.60    0.32
  13   0   1    0.12    0.38
 -13   0  -1    0.78    0.53
  13   0   1    0.55    0.38
  14   0   1   -0.22    0.41
 -14   0  -1    1.10    0.58
 -15   0  -1    0.02    0.52
  16  -1  -1    0.28    0.48
  16   1  -1    0.44    0.50
 -15  -1   1    1.39    0.84
  15  -1  -1    4.22    0.77
 -15   1   1    6.54    1.05
  15   1  -1    3.27    0.75
 -14  -1   1    1.03    0.62
  14  -1  -1    0.76    0.42
 -14   1   1    0.18    0.49
  14   1  -1    0.39    0.44
 -13  -1   1    9.66    1.44
  13  -1  -1    7.47    1.02
  13  -1  -1    8.52    1.10
  13   1  -1    6.75    1.07
 -13   1   1    7.19    1.33
  12  -1  -1    2.41    0.53
 -12  -1   1    1.68    0.65
  12  -1  -1    2.33    0.47
  12   1  -1    2.30    0.52
 -12   1   1    2.43    0.65
  11  -1  -1   22.12    2.74
  11  -1  -1   23.27    2.69
 -11  -1   1   27.02    3.45
 -11   1   1   31.50    3.44
  11   1  -1   22.87    2.76
  10  -1  -1    1.94    0.45
  10  -1  -1    1.97    0.40
 -10  -1   1    2.82    0.63
  10   1  -1    2.17    0.39
 -10   1   1    1.59    0.53
  10   1  -1    1.62    0.43
   9  -1  -1   29.02    2.95
   9  -1  -1   27.35    3.01
  -9  -1   1   26.33    3.45
  -9  -1   1   25.90    3.70
  -9   1   1   31.17    3.71
   9   1  -1   30.20    3.02
   9   1  -1   25.27    2.92
  -8  -1   1    1.82    0.36
   8  -1  -1    1.67    0.37
   8  -1  -1    2.18    0.36
  -8  -1   1    1.52    0.47
  -8   1   1    1.91    0.46
  -8   1   1    2.24    0.39
   8   1  -1    1.68    0.32
   8   1  -1    1.87    0.38
   7  -1  -1   62.50    6.14
  -7  -1   1   64.71    7.29
  -7  -1   1   52.47    7.63
   7   1  -1   52.43    6.12
  -7   1   1   54.22    7.63
   7   1  -1   61.86    6.25
  -7   1   1   65.60    6.25
   6  -1  -1   13.43    1.49
  -6  -1   1   13.31    1.75
  -6  -1   1   12.68    1.89
  -6   1   1   15.07    1.55
   6   1  -1   14.40    1.48
  -6   1   1   15.24    1.90
   6   1  -1   12.92    1.53
  -5  -1   1    1.61    0.38
  -5  -1   1    1.49    0.30
   5  -1  -1    2.71    0.33
  -5   1   1    1.71    0.38
   5   1  -1    1.79    0.31
   5   1  -1    1.69    0.28
  -5   1   1    1.65    0.30
  -4  -1   1   10.05    1.31
   4  -1  -1   10.02    1.04
  -4  -1   1    7.87    1.21
   4   1  -1    9.05    1.01
  -4   1   1   11.44    1.32
   4   1  -1    8.45    1.06
  -4   1   1   10.40    1.06
  -3  -1   1    0.32    0.14
  -3  -1   1    0.36    0.19
   3  -1  -1    0.32    0.13
  -3   1   1    0.40    0.09
   3   1  -1    0.53    0.12
   3   1  -1    0.39    0.15
  -3   1   1    0.36    0.15
  -3   1   1    0.44    0.19
   2  -1  -1  104.73   10.49
  -2  -1   1   93.31   12.50
   2  -1  -1   99.03   12.48
  -2   1   1  111.20   10.65
  -2   1   1  100.21   13.00
   2   1  -1  104.08   10.64
  -1  -1   1  219.16   27.70
   1  -1  -1  239.45   26.62
  -1   1   1  215.74   22.36
   1   1  -1  228.94   22.66
   1   1  -1  214.94   22.34
  -1   1   1  188.47   27.69
   0  -1  -1   58.93    8.05
   0  -1   1   58.04    6.75
   0  -1   1   59.94    8.04
   0   1  -1   74.01    6.85
   0   1  -1   72.81    8.37
   0   1   1   62.98    6.76
   0   1   1   73.12    6.85
   1  -1   1  298.06   35.74
  -1  -1  -1  285.80   35.75
  -1  -1  -1  287.64   37.19
   1  -1   1  270.14   30.01
   1   1   1  297.27   30.42
  -1   1  -1  310.34   37.20
  -1   1  -1  302.98   30.43
   1   1   1  286.37   30.01
  -2  -1  -1    0.13    0.15
  -2  -1  -1    0.59    0.18
   2  -1   1    0.48    0.15
   2  -1   1    0.61    0.12
  -2   1  -1    0.65    0.19
   2   1   1    0.70    0.15
   2   1   1    0.65    0.14
  -2   1  -1    0.51    0.15
   3  -1   1    9.38    1.00
   3  -1   1    9.55    1.12
  -3  -1  -1    6.98    1.16
  -3  -1  -1    9.97    1.25
  -3   1  -1    8.93    1.25
  -3   1  -1   10.18    1.01
   3   1   1    8.83    1.00
   3   1   1    8.32    0.98
   4  -1   1   32.42    3.67
  -4  -1  -1   39.96    4.57
  -4  -1  -1   34.84    4.36
  -4   1  -1   41.90    4.57
   4   1   1   36.61    3.72
  -4   1  -1   33.30    3.72
   4   1   1   29.59    3.66
  -5  -1  -1    0.23    0.16
   5  -1   1    0.16    0.17
  -5  -1  -1    0.47    0.25
  -5   1  -1    0.23    0.23
  -5   1  -1    0.32    0.18
   5   1   1    0.77    0.19
   5   1   1    0.65    0.19
  -6  -1  -1   28.79    3.98
   6  -1   1   31.32    3.37
  -6  -1  -1   35.41    4.21
  -6   1  -1   36.28    4.22
  -6   1  -1   34.75    3.43
   6   1   1   28.51    3.41
   6   1   1   31.90    3.36
  -7  -1  -1    1.84    0.32
   7  -1   1    1.47    0.32
  -7  -1  -1    1.96    0.45
  -7   1  -1    1.54    0.41
   7   1   1    0.95    0.27
   7   1   1    1.50    0.31
  -7   1  -1    1.37    0.30
   8  -1   1    8.31    0.91
  -8  -1  -1    8.98    1.20
  -8  -1  -1    6.04    0.98
   8  -1   1    8.12    0.91
   8   1   1    6.04    0.86
   8   1   1    7.89    0.92
  -8   1  -1    8.57    1.17
   9  -1   1   -0.03    0.23
   9  -1   1    0.01    0.24
  -9  -1  -1    0.27    0.33
  -9   1  -1   -0.12    0.26
   9   1   1   -0.06    0.22
   9   1   1   -0.17    0.19
  10  -1   1   14.88    1.56
 -10  -1  -1   12.40    1.92
  10  -1   1   13.09    1.50
 -10   1  -1   13.15    1.91
  10   1   1   12.75    1.52
  10   1   1   12.81    1.49
 -11  -1  -1    0.59    0.44
  11  -1   1    0.28    0.30
  11  -1   1    0.57    0.34
  11   1   1    0.00    0.29
  11   1   1   -0.06    0.28
 -11   1  -1    0.48    0.40
  12  -1   1   17.21    1.99
  12  -1   1   18.74    2.05
 -12  -1  -1   20.90    2.56
 -12   1  -1   13.80    2.46
  12   1   1   17.46    1.98
  12   1   1   18.48    2.04
  13  -1   1    0.27    0.35
 -13  -1  -1    0.74    0.54
  13  -1   1    0.45    0.37
  13   1   1    1.03    0.44
 -13   1  -1    0.57    0.48
 -14  -1  -1    7.90    1.36
  14  -1   1    5.99    0.97
  14  -1   1    7.53    1.06
  14   1   1    8.41    1.07
 -14   1  -1    5.86    1.24
 -15  -1  -1   -0.43    0.48
 -15   1  -1    0.64    0.57
  16   2  -1    9.85    1.40
 -15  -2   1   -0.63    0.50
  15  -2  -1    0.29    0.43
 -15   2   1   -0.10    0.45
  15   2  -1    0.53    0.50
 -14  -2   1   18.56    2.75
  14  -2  -1   18.27    2.12
  14  -2  -1   18.34    2.19
 -14   2   1   22.47    2.75
  14   2  -1   16.63    2.17
  13  -2  -1   -0.03    0.34
  13  -2  -1   -0.05    0.34
 -13  -2   1    0.54    0.57
  13   2  -1    0.27    0.37
 -13   2   1   -0.39    0.36
  12  -2  -1   38.70    4.34
  12  -2  -1   35.01    4.25
 -12  -2   1   45.82    5.40
  12   2  -1   35.45    4.33
 -12   2   1   48.20    5.37
 -11  -2   1    5.42    1.20
  11  -2  -1    6.84    0.91
  11  -2  -1    6.64    0.93
  11   2  -1    8.36    0.97
 -11   2   1    8.17    1.21
  10  -2  -1   21.65    2.41
 -10  -2   1   23.90    2.83
 -10  -2   1   16.96    3.01
 -10   2   1   18.91    3.00
 -10   2   1   28.04    2.50
  10   2  -1   24.35    2.49
  -9  -2   1   33.98    4.31
   9  -2  -1   34.66    3.66
  -9  -2   1   28.12    4.55
   9   2  -1   38.31    3.64
   9   2  -1   34.79    3.73
  -9   2   1   36.82    4.57
  -8  -2   1   41.23    5.98
   8  -2  -1   47.24    4.81
  -8   2   1   47.06    4.90
   8   2  -1   45.04    4.89
   8   2  -1   49.07    4.79
  -8   2   1   44.88    5.98
  -7  -2   1    8.36    1.15
   7  -2  -1    8.48    0.90
  -7  -2   1    7.23    1.03
  -7   2   1    8.17    1.14
   7   2  -1    6.57    0.85
  -7   2   1    7.12    0.91
   7   2  -1    7.39    0.91
  -6  -2   1   53.77    6.79
   6  -2  -1   44.30    5.46
  -6  -2   1   53.23    6.50
  -6   2   1   54.94    5.55
  -6   2   1   53.44    6.79
   6   2  -1   55.81    5.44
   6   2  -1   52.18    5.55
   5  -2  -1   25.68    2.57
  -5  -2   1   19.53    3.17
   5   2  -1   28.35    2.63
  -5   2   1   23.89    3.19
   5   2  -1   22.92    2.54
  -5   2   1   27.16    2.62
  -4  -2   1  136.36   15.53
   4  -2  -1  121.15   12.53
  -4  -2   1  102.81   14.92
   4  -2  -1  131.00   14.88
  -4   2   1  139.05   15.54
   4   2  -1  110.52   12.71
   4   2  -1  114.82   12.51
  -4   2   1  116.82   12.71
   3  -2  -1   62.85    6.58
   3  -2  -1   64.43    7.81
   3   2  -1   65.58    6.57
   3   2  -1   62.70    6.68
  -3   2   1   61.86    6.68
  -3   2   1   64.08    8.15
  -2  -2   1    0.11    0.17
   2  -2  -1    0.56    0.16
  -2  -2   1    0.09    0.15
   2  -2  -1    0.19    0.13
   2   2  -1    0.16    0.14
  -2   2   1    0.39    0.14
   2   2  -1    0.13    0.12
  -2   2   1    0.51    0.17
   1   2  -1    7.58    1.07
   1   2  -1    8.16    0.91
  -1   2   1    8.12    1.05
  -1   2   1    9.22    0.92
   1   2  -1    7.51    0.87
  -1   2   1    8.40    0.89
   0  -2   1    0.43    0.15
   0  -2  -1    0.34    0.17
   0  -2   1    0.22    0.13
   0   2  -1   -0.13    0.12
   0   2   1    0.14    0.14
   0   2   1    0.24    0.14
   0   2  -1    0.40    0.13
   1  -2   1  164.36   19.96
  -1  -2  -1  195.09   24.71
  -1   2  -1  223.09   24.73
   1   2   1  166.37   20.24
  -1   2  -1  222.63   20.25
   1   2   1  194.53   19.97
   2  -2   1   12.08    1.18
   2  -2   1   10.25    1.37
  -2  -2  -1   10.11    1.43
  -2  -2  -1   14.20    1.43
   2   2   1   11.47    1.18
  -2   2  -1   11.83    1.20
   2   2   1    9.70    1.19
  -2   2  -1    9.29    1.45
   3  -2   1   11.07    1.18
   3  -2   1   11.26    1.34
  -3  -2  -1    8.45    1.38
  -3   2  -1   11.34    1.45
   3   2   1   11.06    1.19
  -3   2  -1   10.51    1.18
   3   2   1   10.61    1.16
   4  -2   1    8.19    0.96
  -4  -2  -1    6.59    1.03
  -4  -2  -1    7.84    1.09
   4  -2   1    8.02    0.89
  -4   2  -1    7.30    0.88
   4   2   1    7.79    0.89
  -4   2  -1    7.01    1.09
   4   2   1    7.46    0.86
  -5  -2  -1   33.74    4.00
  -5  -2  -1   27.55    4.15
   5  -2   1   30.68    3.36
   5   2   1   35.69    3.42
   5   2   1   33.20    3.35
  -5   2  -1   31.11    4.16
  -6  -2  -1    8.13    1.05
   6  -2   1    7.04    0.89
  -6  -2  -1    6.43    1.11
   6   2   1    7.62    0.90
   6   2   1    9.12    0.89
  -6   2  -1    6.56    1.11
  -6   2  -1    7.61    0.89
   7  -2   1   47.31    4.71
  -7  -2  -1   41.25    5.57
   7   2   1   38.67    4.76
  -7   2  -1   52.50    4.79
  -7   2  -1   41.99    5.84
   7   2   1   49.02    4.70
  -8  -2  -1   51.70    5.83
   8  -2   1   45.94    4.68
  -8  -2  -1   38.26    5.52
  -8   2  -1   52.66    5.83
   8   2   1   41.02    4.73
  -8   2  -1   43.49    4.73
   8   2   1   41.70    4.65
   9  -2   1   27.39    2.88
  -9  -2  -1   27.50    3.37
  -9   2  -1   26.41    2.91
   9   2   1   28.58    2.86
   9   2   1   22.46    2.89
  -9   2  -1   27.54    3.57
  10  -2   1   11.32    1.32
 -10  -2  -1   12.16    1.69
 -10   2  -1    9.53    1.31
 -10   2  -1   11.09    1.66
  10   2   1   11.98    1.30
  10   2   1   10.89    1.33
  11  -2   1   40.66    5.01
 -11  -2  -1   58.63    6.24
  11  -2   1   47.42    4.97
  11   2   1   39.86    5.00
 -11   2  -1   51.73    6.19
 -12  -2  -1    7.06    1.30
  12  -2   1    6.88    0.98
  12  -2   1    8.06    1.01
  12   2   1    7.56    1.00
 -12   2  -1    7.29    1.25
  13  -2   1    7.99    1.05
 -13  -2  -1    8.13    1.43
  13  -2   1    7.65    1.09
  13   2   1   10.06    1.15
 -13   2  -1    6.43    1.32
  14  -2   1    0.23    0.42
  14  -2   1    0.75    0.44
 -14  -2  -1    1.10    0.61
 -14   2  -1    0.47    0.49
  14   2   1   -0.26    0.42
 -15  -2  -1    6.21    1.32
  15  -2   1    5.63    0.96
 -15  -3   1   10.03    1.83
  15  -3  -1   10.45    1.41
 -15   3   1   11.65    1.74
  15   3  -1    9.77    1.40
 -14  -3   1    1.57    0.67
  14  -3  -1   -0.32    0.31
  14  -3  -1    0.48    0.39
 -14   3   1    0.16    0.44
  14   3  -1    0.56    0.48
  13  -3  -1   12.90    1.69
  13  -3  -1   14.52    1.74
 -13  -3   1   15.39    2.22
  13   3  -1   14.79    1.78
 -13   3   1   15.30    2.16
 -12  -3   1    0.64    0.54
  12  -3  -1    0.79    0.35
 -12   3   1    0.53    0.42
 -12   3   1    0.40    0.33
  12   3  -1    0.71    0.39
 -11  -3   1   56.97    6.01
  11  -3  -1   37.63    4.75
 -11   3   1   46.27    5.93
  11   3  -1   44.02    4.87
 -11   3   1   43.66    4.86
  10  -3  -1    4.00    0.56
 -10  -3   1    3.93    0.61
 -10  -3   1    3.76    0.76
 -10   3   1    2.29    0.51
  10   3  -1    1.81    0.54
 -10   3   1    2.79    0.66
  -9  -3   1   59.55    8.31
  -9  -3   1   81.77    8.74
   9  -3  -1   73.44    7.02
  -9   3   1   57.09    7.11
   9   3  -1   64.11    7.13
  -9   3   1   69.68    8.70
   8  -3  -1   13.78    1.73
  -8  -3   1   12.67    2.03
  -8  -3   1   16.15    2.17
  -8   3   1   15.22    2.16
   8   3  -1   18.46    1.71
  -8   3   1   16.63    1.78
   8   3  -1   17.64    1.80
  -7  -3   1   59.66    7.90
  -7  -3   1   61.94    7.59
   7  -3  -1   57.21    6.37
   7   3  -1   63.27    6.35
  -7   3   1   62.11    6.47
   7   3  -1   60.59    6.48
  -7   3   1   62.93    7.90
  -6  -3   1   35.95    4.07
   6  -3  -1   34.08    3.41
   6   3  -1   28.66    3.37
   6   3  -1   31.92    3.47
  -6   3   1   32.43    4.22
  -6   3   1   31.71    3.46
  -5  -3   1  124.49   13.30
   5  -3  -1  107.33   13.21
   5  -3  -1  100.11   11.15
  -5   3   1  116.17   11.32
   5   3  -1   91.28   11.30
  -5   3   1  107.16   13.81
   5   3  -1  109.99   11.13
   4  -3  -1   10.98    1.31
  -4  -3   1   13.05    1.61
  -4  -3   1   11.86    1.57
   4  -3  -1   11.20    1.50
   4   3  -1   12.59    1.35
   4   3  -1   12.51    1.29
  -4   3   1   11.60    1.60
  -4   3   1   11.60    1.33
  -3  -3   1  120.52   15.27
   3  -3  -1  135.70   15.24
  -3  -3   1  116.17   15.85
   3  -3  -1  126.09   12.82
   3   3  -1  144.06   12.80
  -3   3   1  113.91   15.84
  -3   3   1  113.49   12.99
   2  -3  -1   -0.12    0.15
   2  -3  -1    0.25    0.16
  -2  -3   1    0.07    0.18
  -2  -3   1    0.09    0.14
   2   3  -1    0.18    0.15
  -2   3   1    0.14    0.12
  -2   3   1    0.23    0.18
   2   3  -1    0.24    0.17
   1  -3  -1   23.44    3.20
  -1  -3   1   28.10    3.22
   1   3  -1   20.69    2.67
   1   3  -1   31.58    2.76
  -1   3   1   23.37    2.69
   1   3  -1   27.81    3.29
  -1   3   1   25.77    2.74
   0  -3   1   14.39    2.05
   0  -3  -1   18.33    2.09
   0  -3   1   15.05    1.73
   0   3   1   12.49    1.76
   0   3  -1   16.59    2.11
   0   3  -1   17.51    1.78
   0   3   1   20.99    1.76
   1  -3   1    0.76    0.20
   1  -3   1    0.73    0.20
  -1  -3  -1    0.42    0.23
  -1   3  -1    0.68    0.18
  -1   3  -1    0.90    0.23
   1   3   1    0.76    0.22
   1   3   1    0.38    0.19
   2  -3   1   56.96    6.73
  -2  -3  -1   73.01    8.29
  -2  -3  -1   61.49    8.03
   2  -3   1   58.35    7.99
   2   3   1   65.71    6.83
   2   3   1   68.01    6.73
  -2   3  -1   67.38    6.84
  -2   3  -1   68.03    8.32
  -3  -3  -1   38.45    5.42
   3  -3   1   43.33    4.55
  -3  -3  -1   37.94    5.58
   3  -3   1   46.86    5.37
   3   3   1   47.09    4.55
   3   3   1   35.68    4.60
  -3   3  -1   48.00    5.62
  -3   3  -1   53.03    4.63
   4  -3   1   60.45    6.63
  -4  -3  -1   57.42    8.18
  -4  -3  -1   60.48    7.91
   4  -3   1   67.23    7.84
   4   3   1   71.87    6.73
   4   3   1   66.20    6.63
  -4   3  -1   63.72    6.72
   5  -3   1   58.08    7.17
   5  -3   1   61.30    6.10
  -5  -3  -1   57.80    7.52
   5   3   1   50.23    6.07
  -5   3  -1   62.91    7.54
   5   3   1   65.08    6.18
  -5   3  -1   55.33    6.16
  -6  -3  -1   44.01    6.31
  -6  -3  -1   42.56    6.55
   6  -3   1   49.97    5.31
   6   3   1   49.36    5.29
  -6   3  -1   56.52    6.58
  -6   3  -1   55.51    5.39
   6   3   1   59.90    5.41
  -7  -3  -1   13.95    1.60
  -7  -3  -1    9.87    1.63
   7  -3   1   10.83    1.32
   7   3   1   12.22    1.31
  -7   3  -1   11.56    1.33
  -7   3  -1   13.46    1.66
   7   3   1    9.78    1.34
  -8  -3  -1   46.44    5.98
   8  -3   1   46.07    5.04
  -8  -3  -1   54.33    6.27
  -8   3  -1   43.29    6.23
   8   3   1   48.73    5.02
   8   3   1   52.09    5.13
  -8   3  -1   45.53    5.10
   9  -3   1    6.30    0.91
  -9  -3  -1    7.75    1.22
  -9  -3  -1    9.67    1.12
  -9   3  -1    6.76    1.15
  -9   3  -1    6.76    0.96
   9   3   1    8.28    0.94
   9   3   1    6.78    0.97
 -10  -3  -1   47.38    5.58
  10  -3   1   39.91    4.45
  10   3   1   45.28    4.54
 -10   3  -1   39.27    4.51
 -10   3  -1   39.08    5.52
  11  -3   1    7.15    1.02
 -11  -3  -1    9.03    1.38
  11   3   1    6.80    1.04
 -11   3  -1    7.98    1.04
 -11   3  -1    8.61    1.29
  12  -3   1   23.55    2.72
 -12  -3  -1   23.56    3.42
 -12   3  -1   25.47    2.76
 -12   3  -1   26.57    3.40
  12   3   1   23.73    2.77
 -13  -3  -1    0.54    0.60
  13  -3   1    0.61    0.37
  13  -3   1    0.37    0.40
 -13   3  -1    0.38    0.43
  13   3   1    0.45    0.44
  14  -3   1   14.06    1.82
 -14  -3  -1   14.98    2.34
  14  -3   1   15.09    1.81
 -14   3  -1   16.13    2.26
  15  -3   1   -0.15    0.42
 -15  -3  -1    0.25    0.61
  15  -3   1   -0.01    0.44
  14  -4  -1   10.93    1.30
  14   4  -1   10.12    1.36
 -14   4   1   10.55    1.29
 -14   4   1    7.45    1.55
  13  -4  -1    7.15    0.95
  13   4  -1    5.42    1.00
 -13   4   1    6.81    1.19
 -13   4   1    6.70    0.98
  12  -4  -1   43.07    4.36
 -12   4   1   35.81    4.41
  12   4  -1   41.87    4.46
 -12   4   1   41.85    5.40
 -11  -4   1   -0.13    0.26
  11  -4  -1    0.18    0.30
  11   4  -1   -0.23    0.35
 -11   4   1   -0.10    0.28
 -11   4   1    0.13    0.34
 -10  -4   1   81.95    8.80
 -10  -4   1   54.14    8.37
  10  -4  -1   70.48    7.07
 -10   4   1   66.76    8.75
  10   4  -1   70.50    7.21
 -10   4   1   64.57    7.17
  -9  -4   1    0.12    0.28
  -9  -4   1   -0.08    0.32
   9  -4  -1    0.06    0.25
  -9   4   1    0.19    0.26
   9   4  -1    0.06    0.29
  -9   4   1   -0.02    0.29
  -8  -4   1   20.79    2.77
  -8  -4   1   22.62    2.68
   8  -4  -1   21.05    2.24
   8   4  -1   18.69    2.28
  -8   4   1   17.04    2.25
  -8   4   1   22.45    2.76
   7  -4  -1    0.90    0.30
  -7  -4   1    0.89    0.37
  -7  -4   1    0.83    0.37
  -7   4   1    1.01    0.30
  -7   4   1    1.16    0.35
   7   4  -1    1.25    0.36
  -6  -4   1   64.98    8.32
   6  -4  -1   58.90    6.97
  -6  -4   1   74.07    8.64
  -6   4   1   71.04    8.63
   6   4  -1   56.54    7.08
  -6   4   1   75.33    7.10
   6   4  -1   68.17    6.95
  -5  -4   1    3.04    0.61
   5  -4  -1    3.25    0.51
  -5  -4   1    5.15    0.67
   5  -4  -1    3.30    0.51
  -5   4   1    3.49    0.55
   5   4  -1    4.28    0.57
   5   4  -1    2.72    0.47
  -5   4   1    2.96    0.59
   4  -4  -1  116.25   10.64
  -4  -4   1   93.78   13.11
   4  -4  -1  102.48   12.60
   4   4  -1  102.89   10.60
   4   4  -1   86.03   10.76
  -4   4   1  109.36   10.78
  -4   4   1  108.77   13.12
  -3  -4   1   52.03    5.37
   3  -4  -1   41.36    4.48
  -3  -4   1   39.33    5.48
  -3   4   1   39.54    4.54
  -3   4   1   46.42    5.49
   3   4  -1   34.82    4.44
   3   4  -1   49.13    4.56
   2  -4  -1   84.55    8.11
  -2  -4   1   73.38    9.65
   2  -4  -1   77.78    9.63
   2   4  -1   70.92    8.22
   2   4  -1   82.18    9.97
  -2   4   1   73.91    9.96
  -2   4   1   91.41    8.24
   2   4  -1   72.68    8.08
   1  -4  -1   21.02    2.71
  -1  -4   1   20.60    2.71
   1   4  -1   21.57    2.74
  -1   4   1   20.33    2.27
   1   4  -1   22.72    2.32
   0  -4  -1   56.28    6.66
   0  -4   1   62.47    5.58
   0   4   1   49.04    5.66
   0   4   1   51.73    5.58
   0   4  -1   51.93    6.84
   0   4  -1   50.40    5.67
   1  -4   1  101.50   10.85
   1  -4   1   88.36    9.11
   1   4   1   73.63    9.10
   1   4   1   79.53    9.24
  -1   4  -1   94.41    9.26
  -1   4  -1   90.77   11.23
  -2  -4  -1  187.25   26.25
   2  -4   1  212.76   26.21
   2  -4   1  235.38   22.04
  -2   4  -1  229.08   22.36
  -2   4  -1  202.65   27.25
   2   4   1  203.09   22.03
   2   4   1  229.56   22.35
  -3  -4  -1  110.16   13.12
   3  -4   1   97.68   12.62
   3  -4   1  111.07   10.65
   3   4   1   89.01   10.78
  -3   4  -1   98.66   10.79
   3   4   1  100.54   10.63
  -3   4  -1  111.32   13.15
  -4  -4  -1  100.08   13.09
   4  -4   1  116.90   10.99
  -4  -4  -1  104.21   13.54
   4  -4   1  109.20   13.02
   4   4   1   92.93   11.13
  -4   4  -1  108.49   13.57
  -4   4  -1  110.51   11.14
  -5  -4  -1   75.26    9.12
   5  -4   1   69.95    7.40
  -5   4  -1   74.38    7.51
  -5   4  -1   63.98    9.13
   5   4   1   72.26    7.51
  -6  -4  -1   16.52    2.39
   6  -4   1   18.30    2.00
  -6  -4  -1   17.98    2.43
   6   4   1   19.54    1.99
   6   4   1   18.33    2.03
  -6   4  -1   19.26    2.45
  -6   4  -1   17.00    2.01
   7  -4   1   18.09    2.05
  -7  -4  -1   22.86    2.49
  -7  -4  -1   17.58    2.51
   7   4   1   19.79    2.09
  -7   4  -1   15.59    2.05
   7   4   1   18.35    2.03
  -7   4  -1   19.36    2.52
   8  -4   1    2.32    0.47
  -8  -4  -1    2.66    0.61
  -8   4  -1    3.31    0.63
   8   4   1    2.34    0.51
  -8   4  -1    3.23    0.52
   8   4   1    2.98    0.51
  -9  -4  -1   48.35    5.71
   9  -4   1   49.39    4.80
  -9   4  -1   47.24    5.93
   9   4   1   37.37    4.85
  -9   4  -1   44.36    4.85
  10  -4   1    7.45    0.95
 -10  -4  -1    5.61    1.10
 -10   4  -1    8.26    1.21
  10   4   1    7.71    0.99
 -10   4  -1    8.27    1.00
  11  -4   1   41.02    4.27
 -11  -4  -1   32.86    5.02
 -11   4  -1   39.24    4.31
  11   4   1   43.65    4.35
 -11   4  -1   44.03    5.29
  12  -4   1    3.17    0.62
 -12   4  -1    3.64    0.77
 -12   4  -1    3.25    0.62
  12   4   1    2.54    0.62
  13  -4   1   36.25    3.79
  13   4   1   33.72    3.84
 -13   4  -1   33.76    4.66
 -13   4  -1   34.79    3.81
  14  -4   1    1.01    0.46
  14  -4   1    0.46    0.42
 -14   4  -1    0.33    0.45
  14   5  -1    0.04    0.45
  13  -5  -1   21.29    2.61
  13   5  -1   20.94    2.69
 -13   5   1   23.73    3.27
 -13   5   1   28.19    2.73
  12  -5  -1    1.03    0.41
 -12  -5   1    0.21    0.35
  12   5  -1   -0.23    0.36
 -12   5   1    0.01    0.39
 -12   5   1    0.13    0.33
 -11  -5   1   20.38    2.46
  11  -5  -1   16.70    2.04
  11   5  -1   16.58    2.12
 -11   5   1   20.92    2.58
 -11   5   1   16.18    2.07
 -10  -5   1    1.47    0.47
  10  -5  -1    1.57    0.44
 -10   5   1    1.13    0.40
 -10   5   1    0.63    0.40
  10   5  -1    0.94    0.44
  -9  -5   1   13.43    2.24
   9  -5  -1   18.96    1.93
  -9   5   1   17.81    2.35
   9   5  -1   19.24    1.99
  -9   5   1   15.97    1.93
  -8  -5   1    2.55    0.59
   8  -5  -1    3.08    0.53
   8   5  -1    2.39    0.53
  -8   5   1    2.12    0.49
  -8   5   1    3.18    0.60
  -7  -5   1    6.74    1.31
   7  -5  -1    9.47    1.12
  -7   5   1    9.83    1.15
   7   5  -1   11.57    1.19
  -6  -5   1    4.84    0.97
   6  -5  -1    5.70    0.81
  -6   5   1    7.79    0.85
   6   5  -1    6.47    0.86
  -5  -5   1   35.83    3.71
   5  -5  -1   24.78    3.05
  -5   5   1   28.40    3.11
   5   5  -1   33.40    3.04
   5   5  -1   21.90    3.09
   4  -5  -1    7.57    1.03
  -4  -5   1    8.26    1.27
   4  -5  -1    9.38    1.20
  -4   5   1    9.28    1.08
   4   5  -1    9.79    1.09
   4   5  -1    8.45    1.01
   3  -5  -1   26.40    3.27
   3  -5  -1   32.65    3.87
   3   5  -1   29.01    3.33
  -3   5   1   29.22    3.33
   3   5  -1   35.94    3.27
   2  -5  -1   32.54    3.29
  -2  -5   1   27.41    3.91
   2  -5  -1   34.23    3.91
   2   5  -1   31.42    3.26
  -2   5   1   25.94    3.32
   2   5  -1   34.23    3.35
   1  -5  -1   41.62    5.38
  -1  -5   1   49.31    5.41
  -1   5   1   48.88    4.61
   1   5  -1   34.56    4.58
  -1   5   1   42.28    4.52
   0  -5   1   14.95    1.76
   0  -5   1   16.23    2.11
   0  -5  -1   12.76    2.10
   0   5   1   18.24    1.83
   0   5  -1   21.43    1.86
   0   5   1   15.43    1.77
   1  -5   1   45.10    6.01
  -1  -5  -1   55.95    6.08
   1  -5   1   53.44    5.08
   1   5   1   47.76    5.07
  -1   5  -1   41.33    5.13
   2  -5   1    1.23    0.31
   2  -5   1    1.67    0.33
  -2  -5  -1    1.30    0.40
   2   5   1    0.79    0.30
  -2   5  -1    0.94    0.30
   2   5   1    0.72    0.29
   3  -5   1   49.81    5.77
   3  -5   1   49.96    4.89
   3   5   1   39.26    4.95
  -3   5  -1   50.32    4.97
   3   5   1   43.01    4.87
   4  -5   1    6.65    0.89
  -4  -5  -1    6.14    1.12
  -4   5  -1    7.11    1.06
  -4   5  -1    7.78    0.94
   4   5   1    9.68    0.94
   4   5   1    7.11    0.94
   5  -5   1   25.85    2.59
  -5  -5  -1   21.30    3.10
  -5   5  -1   23.34    3.14
  -5   5  -1   24.46    2.62
   5   5   1   25.34    2.64
   5   5   1   22.69    2.56
  -6  -5  -1   41.46    5.81
   6  -5   1   47.63    4.87
   6   5   1   43.31    4.83
  -6   5  -1   45.39    5.98
   6   5   1   46.44    4.95
  -6   5  -1   52.86    4.96
   7  -5   1   15.98    2.03
   7   5   1   21.35    2.13
  -7   5  -1   15.12    2.06
  -7   5  -1   19.04    2.50
   7   5   1   21.63    2.05
   8  -5   1   38.19    4.29
  -8  -5  -1   45.28    5.16
   8   5   1   37.51    4.36
  -8   5  -1   48.72    5.31
  -8   5  -1   33.10    4.32
  -9  -5  -1   10.32    1.49
   9  -5   1   10.34    1.23
  -9   5  -1    9.79    1.23
   9   5   1    9.25    1.26
  -9   5  -1    9.93    1.49
  10  -5   1   15.62    1.75
 -10  -5  -1   14.74    2.08
 -10   5  -1   14.65    2.14
  10   5   1   18.30    1.84
 -10   5  -1   12.92    1.74
  11  -5   1    1.29    0.43
 -11  -5  -1    0.59    0.42
 -11   5  -1    1.43    0.42
  11   5   1    0.84    0.45
 -11   5  -1    0.08    0.37
  12  -5   1   14.78    1.66
 -12   5  -1   13.69    2.01
 -12   5  -1   14.82    1.68
  12   5   1   11.35    1.65
 -13   5  -1    0.53    0.41
 -13   5  -1   -0.03    0.45
 -12  -6   1    8.07    1.28
  12  -6  -1    7.94    1.07
  12   6  -1    6.64    1.13
 -12   6   1    7.25    1.09
 -11  -6   1    0.55    0.41
  11  -6  -1    0.20    0.36
  11   6  -1   -0.15    0.40
 -11   6   1   -0.01    0.32
 -10  -6   1    5.83    1.01
  10  -6  -1    4.47    0.84
  10   6  -1    5.17    0.87
 -10   6   1    6.04    0.85
   9  -6  -1    5.07    0.73
  -9  -6   1    4.22    0.90
  -9   6   1    4.30    0.72
   9   6  -1    5.06    0.80
   8  -6  -1    5.23    0.76
  -8  -6   1    4.61    0.90
   8   6  -1    4.50    0.77
  -8   6   1    4.47    0.73
   7  -6  -1    0.10    0.28
  -7  -6   1   -0.16    0.31
   7   6  -1    0.11    0.32
  -7   6   1   -0.20    0.26
   6  -6  -1    6.18    0.98
  -6  -6   1   10.94    1.31
  -6   6   1    8.04    1.06
   6   6  -1    7.89    1.08
   5  -6  -1    0.46    0.30
  -5  -6   1    0.10    0.33
  -5   6   1    0.18    0.28
   5   6  -1    0.19    0.31
   4  -6  -1   13.52    1.58
  -4  -6   1   12.83    1.89
  -4   6   1   15.31    1.62
   4   6  -1   13.53    1.55
   4   6  -1   13.19    1.62
  -3  -6   1   11.89    1.49
   3  -6  -1    9.67    1.22
   3  -6  -1   10.15    1.41
   3   6  -1   10.54    1.20
  -3   6   1   10.29    1.24
   3   6  -1    8.75    1.22
   2  -6  -1   12.51    1.74
   2  -6  -1   11.31    1.48
  -2  -6   1   15.65    1.81
   2   6  -1   11.26    1.50
  -2   6   1   14.38    1.54
   2   6  -1   12.95    1.46
   1  -6  -1   10.53    1.23
  -1  -6   1    8.12    1.42
   1  -6  -1   10.09    1.44
  -1  -6   1   11.04    1.21
  -1   6   1   11.41    1.25
   1   6  -1   10.54    1.24
   0  -6   1   35.06    3.09
   0  -6   1   22.14    3.62
   0  -6  -1   28.50    3.67
   0   6  -1   28.92    3.12
   0   6   1   29.66    3.07
   0   6   1   28.54    3.12
  -1  -6  -1    0.82    0.41
   1  -6   1    0.83    0.34
   1  -6   1    0.30    0.27
   1   6   1    1.17    0.33
   1   6   1    0.30    0.30
  -1   6  -1    1.05    0.32
   2  -6   1   15.82    2.37
   2  -6   1   22.01    2.07
  -2   6  -1   19.27    2.08
   2   6   1   17.72    2.03
   2   6   1   18.57    2.08
   3  -6   1   12.38    1.70
  -3  -6  -1   12.41    1.81
   3  -6   1   13.46    1.49
   3   6   1   11.16    1.50
   3   6   1   15.08    1.49
  -3   6  -1   12.95    1.51
   4  -6   1    4.89    0.67
  -4  -6  -1    4.16    0.84
   4   6   1    4.31    0.69
  -4   6  -1    4.20    0.66
   4   6   1    3.78    0.64
   5  -6   1   37.35    3.87
   5   6   1   31.31    3.84
  -5   6  -1   35.98    3.93
   5   6   1   41.68    3.97
   6  -6   1    0.87    0.33
  -6  -6  -1    0.27    0.41
   6   6   1    1.10    0.41
  -6   6  -1    0.99    0.35
   7  -6   1   12.91    1.48
  -7  -6  -1   13.76    1.83
   7   6   1   10.82    1.50
  -7   6  -1   12.80    1.51
  -8  -6  -1    6.44    1.07
   8  -6   1    5.40    0.84
   8   6   1    6.09    0.91
  -8   6  -1    5.63    0.83
   9  -6   1    4.15    0.70
  -9  -6  -1    5.05    0.90
   9   6   1    3.27    0.70
  -9   6  -1    3.20    0.65
  10  -6   1    1.42    0.45
 -10  -6  -1    2.44    0.63
 -10   6  -1    1.03    0.43
  10   6   1    1.15    0.52
 -11  -6  -1   10.63    1.41
  11  -6   1    7.01    1.09
  11   6   1    7.85    1.16
 -11   6  -1    8.04    1.09
 -12  -6  -1    0.20    0.45
  12   6   1    0.29    0.49
 -12   6  -1    0.41    0.40
 -11  -7   1    4.03    0.88
  11   7  -1    2.41    0.72
 -10  -7   1    0.35    0.46
  10  -7  -1    0.29    0.42
  10   7  -1    0.07    0.47
 -10   7   1    0.52    0.41
  -9  -7   1   -0.03    0.46
   9  -7  -1    1.01    0.41
   9   7  -1    0.63    0.48
  -9   7   1    0.65    0.41
   8  -7  -1   -0.19    0.31
  -8  -7   1    0.40    0.43
   8   7  -1   -0.13    0.41
  -8   7   1   -0.28    0.29
  -7  -7   1    0.64    0.49
   7  -7  -1    1.00    0.39
   7   7  -1    0.93    0.47
  -7   7   1    1.09    0.45
   6  -7  -1    1.98    0.50
  -6  -7   1    1.76    0.60
  -6   7   1    1.73    0.50
   6   7  -1    1.77    0.53
   5  -7  -1    0.75    0.39
  -5  -7   1    0.60    0.42
   5   7  -1   -0.12    0.34
  -5   7   1    0.15    0.31
  -4  -7   1    0.08    0.34
   4  -7  -1    0.72    0.39
   4   7  -1    0.34    0.33
  -4   7   1   -0.03    0.31
  -3  -7   1    3.97    0.67
   3  -7  -1    4.11    0.71
  -3  -7   1    3.04    0.78
  -3   7   1    4.13    0.71
   3   7  -1    3.47    0.68
   3   7  -1    6.15    0.71
  -2  -7   1    1.99    0.53
   2  -7  -1    1.52    0.46
  -2  -7   1    1.29    0.42
   2  -7  -1    1.44    0.44
  -2   7   1    1.06    0.37
   2   7  -1    0.48    0.36
   1  -7  -1    4.27    0.68
  -1  -7   1    4.71    0.70
  -1  -7   1    4.49    0.83
   1  -7  -1    5.64    0.87
  -1   7   1    3.91    0.69
   1   7  -1    3.82    0.70
   0  -7  -1    3.97    0.64
   0  -7   1    2.81    0.64
   0  -7  -1    2.23    0.64
   0  -7   1    4.67    0.64
   0   7  -1    3.33    0.60
   0   7   1    3.05    0.57
   1  -7   1    7.00    1.35
   1  -7   1   13.12    1.25
  -1  -7  -1   12.36    1.49
   1   7   1    7.78    1.20
   1   7   1   11.32    1.21
  -1   7  -1    8.95    1.20
   2  -7   1    5.58    0.90
  -2  -7  -1    8.49    1.16
   2  -7   1    6.16    1.02
  -2   7  -1    6.64    0.92
   2   7   1    6.44    0.94
   2   7   1    7.72    0.92
   3  -7   1   13.86    1.69
  -3  -7  -1   16.43    2.09
  -3   7  -1   14.56    1.73
   3   7   1   15.03    1.76
   3   7   1   13.87    1.68
   4  -7   1    9.31    1.20
  -4  -7  -1    8.51    1.47
  -4   7  -1    9.37    1.23
   4   7   1    9.75    1.20
   4   7   1   12.70    1.31
   5  -7   1   10.93    1.36
  -5  -7  -1   11.74    1.68
   5   7   1   11.87    1.41
  -5   7  -1   10.35    1.38
  -6  -7  -1    0.39    0.45
   6  -7   1    0.87    0.41
  -6   7  -1    0.68    0.36
   6   7   1    0.79    0.44
  -7  -7  -1    0.83    0.48
   7  -7   1    0.41    0.35
   7   7   1    0.71    0.43
  -7   7  -1    0.41    0.35
   8  -7   1   -0.46    0.34
  -8  -7  -1   -0.10    0.42
  -8   7  -1   -0.18    0.31
   8   7   1   -0.97    0.37
   9  -7   1    1.34    0.49
  -9  -7  -1    1.00    0.55
  -9   7  -1    0.66    0.39
   9   7   1    0.56    0.47
 -10  -7  -1    2.27    0.71
 -10   7  -1    1.72    0.51
  10   7   1    2.97    0.67
  11   7   1    1.61    0.60
   8  -8  -1    2.11    0.56
  -8  -8   1    0.62    0.56
   8   8  -1    0.99    0.57
  -8   8   1    1.04    0.47
  -7  -8   1    0.06    0.44
   7  -8  -1   -0.10    0.42
  -7   8   1    0.39    0.41
   7   8  -1   -0.01    0.43
  -6  -8   1    1.94    0.66
   6  -8  -1    1.92    0.58
   6   8  -1    2.08    0.61
  -6   8   1    1.72    0.55
  -5  -8   1    0.00    0.42
   5  -8  -1    0.45    0.44
   5   8  -1    0.90    0.43
  -5   8   1    0.74    0.40
   4  -8  -1    0.66    0.41
  -4  -8   1   -0.29    0.39
  -4   8   1    0.58    0.34
   4   8  -1   -0.08    0.36
  -3  -8   1    0.85    0.47
   3  -8  -1    0.72    0.44
   3   8  -1    0.34    0.38
  -3   8   1   -0.13    0.32
   2  -8  -1    2.09    0.54
  -2  -8   1    0.80    0.48
  -2   8   1    2.21    0.50
   2   8  -1    1.48    0.48
  -1  -8   1    0.63    0.44
  -1  -8   1    1.63    0.49
   1  -8  -1    1.77    0.53
   1  -8  -1    0.86    0.47
   1   8  -1    1.29    0.44
  -1   8   1    0.61    0.40
   0  -8   1    3.26    0.77
   0  -8   1    3.71    0.71
   0  -8  -1    4.20    0.85
   0  -8  -1    4.05    0.75
   0   8   1    4.89    0.72
   0   8  -1    3.94    0.72
  -1  -8  -1    4.17    0.81
  -1  -8  -1    2.05    0.60
   1  -8   1    3.32    0.64
   1  -8   1    3.67    0.73
  -1   8  -1    3.02    0.63
   1   8   1    2.44    0.59
  -2  -8  -1    1.93    0.60
   2  -8   1    1.75    0.50
   2   8   1    1.27    0.47
   2   8   1    0.70    0.44
  -2   8  -1    1.57    0.46
   3  -8   1    0.36    0.43
  -3  -8  -1    0.89    0.50
   3   8   1    0.37    0.41
  -3   8  -1    0.55    0.39
   4  -8   1    4.74    0.77
   4   8   1    3.25    0.74
  -4   8  -1    4.24    0.70
   5  -8   1    2.71    0.62
  -5  -8  -1    1.94    0.67
   5   8   1    3.35    0.69
  -5   8  -1    3.00    0.61
  -6  -8  -1   -0.26    0.44
   6  -8   1    0.69    0.46
  -6   8  -1    0.72    0.40
   6   8   1    0.31    0.45
   7  -8   1    0.09    0.43
  -7  -8  -1    1.17    0.58
   7   8   1    0.96    0.53
  -7   8  -1    0.97    0.48
  -8   8  -1   -0.22    0.37
   8   8   1    0.30    0.49
   5  -9  -1    3.56    0.77
   5   9  -1    2.36    0.68
   4  -9  -1    1.10    0.56
  -4  -9   1    0.75    0.56
  -4   9   1    1.54    0.50
   4   9  -1    1.44    0.57
  -3  -9   1    6.08    1.10
   3  -9  -1    6.12    0.99
  -3   9   1    5.25    0.88
   3   9  -1    4.10    0.85
   2  -9  -1    1.57    0.62
  -2  -9   1    2.79    0.69
  -2   9   1    2.30    0.58
   2   9  -1    2.77    0.63
   1  -9  -1   12.20    1.30
  -1  -9   1   10.46    1.45
  -1   9   1    7.32    1.16
   1   9  -1    6.71    1.15
   0  -9  -1    8.79    1.18
   0  -9   1    7.94    1.03
   0  -9   1    5.02    1.07
   0  -9  -1    5.74    1.02
   0   9  -1    5.37    0.93
   0   9   1    5.54    0.93
   1  -9   1    7.46    1.10
  -1  -9  -1    8.99    1.33
  -1  -9  -1    6.11    1.07
  -1   9  -1    7.60    1.06
   1   9   1    7.20    1.09
   2  -9   1    4.80    0.81
  -2  -9  -1    5.13    0.98
  -2   9  -1    2.74    0.67
   2   9   1    3.27    0.70
   3  -9   1    7.32    1.12
  -3  -9  -1    8.67    1.37
  -3   9  -1    6.68    1.06
   3   9   1    8.42    1.13
  -4  -9  -1    2.62    0.73
   4  -9   1    1.06    0.54
  -4   9  -1    1.31    0.50
   4   9   1    1.51    0.58
   5   9   1   13.64    1.76
  16   0  -2    9.88    1.40
  15   0  -2    7.41    1.07
 -15   0   2    6.91    1.36
  14   0  -2   27.48    2.98
 -14   0   2   24.84    3.66
  13   0  -2    1.68    0.48
 -13   0   2    0.71    0.54
 -12   0   2   24.90    4.09
  12   0  -2   37.42    3.41
 -11   0   2    0.87    0.46
  11   0  -2    1.36    0.41
  11   0  -2    0.49    0.28
  10   0  -2   79.95    8.53
  10   0  -2   81.21    8.37
   9   0  -2    9.83    1.19
  -9   0   2    8.93    1.47
   9   0  -2   10.54    1.12
   8   0  -2  165.76   16.03
  -8   0   2  152.04   19.92
  -8   0   2  152.37   19.05
   8   0  -2  151.80   16.28
  -7   0   2   34.41    4.33
   7   0  -2   28.61    3.50
   7   0  -2   36.97    3.44
  -7   0   2   31.82    4.07
  -6   0   2   38.87    5.88
   6   0  -2   51.84    4.82
  -6   0   2   46.97    5.60
   6   0  -2   44.27    4.71
   5   0  -2   49.89    5.31
  -5   0   2   53.02    6.50
  -5   0   2   49.75    6.20
   5   0  -2   49.50    5.21
  -4   0   2    3.39    0.55
   4   0  -2    3.13    0.37
  -4   0   2    2.79    0.43
   4   0  -2    2.75    0.43
   3   0  -2   73.24    7.71
  -3   0   2   72.32    9.04
   3   0  -2   75.54    7.59
  -2   0   2   64.92    6.53
  -2   0   2   61.79    8.11
  -1   0   2  805.60   76.70
   1   0  -2  688.89   77.76
   0   0   2   96.48   11.26
   0   0  -2   87.37   11.72
  -1   0  -2  520.60   50.23
   1   0   2  466.19   59.02
  -1   0  -2  430.06   61.42
   1   0   2  514.27   49.56
   2   0   2   14.82    1.89
   2   0   2   14.23    1.61
   2   0   2   16.06    1.61
   3   0   2  515.66   52.93
   3   0   2  475.30   52.22
  -3   0  -2  533.27   62.18
   4   0   2   63.99    6.28
   4   0   2   57.04    6.34
  -4   0  -2   60.70    7.44
   5   0   2  242.63   25.38
  -5   0  -2  255.14   29.80
   5   0   2  232.22   25.05
   6   0   2    0.22    0.19
   6   0   2    0.61    0.19
  -6   0  -2   -0.07    0.22
  -6   0  -2   -0.02    0.12
   7   0   2  160.53   16.17
   7   0   2  161.12   15.96
  -7   0  -2  143.98   18.94
  -8   0  -2    1.19    0.42
   8   0   2    1.27    0.31
   8   0   2    1.22    0.31
  -9   0  -2   15.92    2.27
   9   0   2   16.81    1.83
   9   0   2   15.73    1.79
  10   0   2    4.90    0.77
 -10   0  -2    7.03    1.07
  10   0   2    6.26    0.83
  11   0   2   18.16    2.09
 -11   0  -2   18.38    2.61
  11   0   2   18.93    2.07
  12   0   2    0.88    0.40
  12   0   2    1.14    0.43
 -12   0  -2    1.87    0.61
  13   0   2   15.76    2.02
 -13   0  -2   18.95    2.60
  13   0   2   19.49    2.11
 -14   0  -2   17.11    2.53
  16  -1  -2    2.74    0.72
  16   1  -2    2.69    0.73
  15  -1  -2   24.53    3.01
 -15  -1   2   30.30    3.77
 -15   1   2   25.40    3.71
  15   1  -2   26.11    3.03
 -14  -1   2    4.36    1.12
  14  -1  -2    6.23    0.89
 -14   1   2    5.99    1.15
  14   1  -2    5.89    0.90
  13  -1  -2   26.23    2.86
 -13  -1   2   22.90    3.53
  13   1  -2   25.69    2.87
 -13   1   2   26.59    3.53
  12  -1  -2   17.96    2.29
 -12  -1   2   18.66    2.86
  12  -1  -2   20.17    2.24
  12   1  -2   20.88    2.33
 -12   1   2   24.82    2.90
  11  -1  -2   16.11    2.17
  11  -1  -2   18.23    2.11
 -11  -1   2   20.58    2.74
  11   1  -2   19.94    2.21
 -11   1   2   23.30    2.74
 -10  -1   2   15.93    1.92
  10  -1  -2   11.12    1.49
  10  -1  -2   13.27    1.45
 -10   1   2   14.37    1.88
  10   1  -2   12.41    1.50
  10   1  -2   11.24    1.41
   9  -1  -2   16.54    1.69
  -9  -1   2   12.99    2.07
  -9  -1   2   12.55    1.89
   9  -1  -2   14.41    1.62
   9   1  -2   15.14    1.60
  -9   1   2   17.69    2.11
   9   1  -2   15.73    1.69
  -8  -1   2   23.31    2.95
   8  -1  -2   21.68    2.49
   8  -1  -2   25.12    2.57
  -8  -1   2   23.99    3.16
   8   1  -2   29.64    2.60
  -8   1   2   24.76    2.57
  -8   1   2   22.06    3.15
   8   1  -2   20.49    2.47
  -7  -1   2   55.53    8.48
   7  -1  -2   72.49    6.83
  -7  -1   2   65.28    8.11
  -7   1   2   69.15    8.06
   7   1  -2   69.45    6.80
  -7   1   2   51.77    8.47
   7   1  -2   75.73    6.96
  -6  -1   2   60.03    7.60
   6  -1  -2   70.79    6.41
  -6  -1   2   64.83    7.96
   6   1  -2   51.09    6.49
   6   1  -2   58.29    6.37
  -6   1   2   67.01    7.57
  -6   1   2   59.36    6.50
  -5  -1   2    9.28    1.50
   5  -1  -2    9.74    1.19
  -5  -1   2   13.29    1.42
   5   1  -2   10.09    1.16
   5   1  -2   10.14    1.22
  -5   1   2   12.06    1.52
  -5   1   2   11.76    1.23
  -5   1   2   11.30    1.37
  -4  -1   2  246.94   27.58
  -4   1   2  220.63   28.70
  -4   1   2  242.75   23.49
   4   1  -2  225.98   23.48
  -4   1   2  202.34   27.54
   4   1  -2  214.90   23.13
   3  -1  -2    5.82    0.67
  -3  -1   2    5.57    0.86
  -3  -1   2    7.15    0.81
   3   1  -2    4.50    0.70
  -3   1   2    7.14    0.77
  -3   1   2    5.22    0.84
   3   1  -2    6.04    0.63
  -3   1   2    4.44    0.68
  -2  -1   2   92.13   12.94
  -2  -1   2   91.23   12.43
  -2   1   2  112.40   12.43
   2   1  -2   92.11   10.58
  -2   1   2  118.91   10.44
  -1  -1   2   27.95    3.35
  -1  -1   2   25.19    2.79
  -1   1   2   23.74    3.34
  -1   1   2   30.04    3.48
   1   1  -2   24.82    2.85
  -1   1   2   31.12    2.85
   0  -1  -2  204.67   28.02
   0  -1   2  237.89   22.62
   0  -1  -2  220.96   26.95
   0  -1   2  226.69   26.95
   0   1   2  225.09   22.63
   0   1   2  224.97   22.93
   0   1  -2  205.33   22.93
   0   1  -2  216.40   28.04
   1  -1   2   10.96    1.07
  -1  -1  -2    7.57    1.31
   1  -1   2   11.01    1.26
  -1  -1  -2    7.87    1.27
   1   1   2    8.93    1.06
   1   1   2   10.40    1.07
  -1   1  -2   12.68    1.35
  -1   1  -2   10.47    1.07
   2  -1   2  164.93   17.04
  -2  -1  -2  189.20   21.11
   2  -1   2  167.47   20.27
   2   1   2  161.35   17.03
  -2   1  -2  159.16   17.26
   2   1   2  152.41   17.26
   3  -1   2   12.74    1.31
  -3  -1  -2   10.97    1.54
  -3  -1  -2    9.91    1.62
   3  -1   2   12.73    1.50
  -3   1  -2   12.57    1.31
   3   1   2   11.95    1.30
   3   1   2   11.44    1.30
  -3   1  -2   13.78    1.64
  -4  -1  -2   55.23    7.27
  -4  -1  -2   62.11    7.59
   4  -1   2   64.08    7.23
   4  -1   2   62.68    6.12
   4   1   2   51.44    6.10
  -4   1  -2   61.02    6.19
   4   1   2   55.56    6.18
   5  -1   2    3.16    0.50
  -5  -1  -2    4.18    0.58
  -5  -1  -2    4.09    0.69
   5   1   2    3.83    0.51
  -5   1  -2    4.16    0.51
  -5   1  -2    3.35    0.50
   5   1   2    3.32    0.50
  -5   1  -2    3.16    0.66
  -6  -1  -2   52.60    7.43
   6  -1   2   66.24    6.29
  -6   1  -2   60.88    7.39
   6   1   2   66.42    6.36
   6   1   2   54.77    6.26
  -6   1  -2   62.40    6.36
  -7  -1  -2    2.20    0.41
   7  -1   2    1.80    0.38
  -7  -1  -2    3.28    0.58
   7   1   2    2.03    0.38
  -7   1  -2    2.45    0.38
   7   1   2    2.21    0.37
  -7   1  -2    1.44    0.45
   8  -1   2   90.76    9.03
   8  -1   2   94.44    8.91
   8   1   2   81.22    9.01
   8   1   2   77.55    8.88
   9  -1   2    1.51    0.35
  -9  -1  -2    0.68    0.40
   9  -1   2    1.50    0.35
   9   1   2    1.03    0.32
   9   1   2    1.08    0.33
  -9   1  -2    1.01    0.40
  10  -1   2   53.90    5.20
  10  -1   2   49.66    5.25
  10   1   2   45.55    5.17
 -10   1  -2   51.62    6.46
  10   1   2   45.73    5.24
 -11  -1  -2    2.98    0.80
  11  -1   2    3.83    0.64
  11  -1   2    4.30    0.65
  11   1   2    3.20    0.61
  11   1   2    4.74    0.68
 -11   1  -2    3.57    0.79
  12  -1   2   14.96    1.82
 -12  -1  -2   20.74    2.34
  12  -1   2   13.85    1.78
  12   1   2   15.43    1.82
  12   1   2   16.14    1.78
 -12   1  -2   13.50    2.23
 -13  -1  -2    2.00    0.68
  13  -1   2    1.44    0.51
  13  -1   2    2.39    0.55
 -13   1  -2    2.04    0.65
 -14  -1  -2   14.36    1.87
  14  -1   2   11.85    1.40
 -14   1  -2    7.87    1.69
  16   2  -2   11.09    1.53
  15  -2  -2    0.47    0.44
 -15  -2   2    1.11    0.66
 -15   2   2    0.25    0.55
  15   2  -2   -0.11    0.44
 -14  -2   2    7.04    1.22
  14  -2  -2    4.39    0.82
  14   2  -2    3.57    0.82
 -14   2   2    6.39    1.09
  13  -2  -2    7.16    0.96
  13  -2  -2    8.06    1.01
 -13  -2   2    6.47    1.32
  13   2  -2    6.52    1.01
 -13   2   2    7.44    1.27
  12  -2  -2    2.47    0.55
  12  -2  -2    3.11    0.55
 -12  -2   2    4.95    0.86
 -12   2   2    1.54    0.64
  12   2  -2    2.89    0.59
  11  -2  -2   13.59    1.50
  11  -2  -2   12.81    1.44
 -11  -2   2    9.54    1.82
 -11   2   2   10.97    1.47
  11   2  -2   12.64    1.51
 -11   2   2   15.83    1.89
 -10  -2   2   15.58    2.11
 -10  -2   2   19.48    2.35
  10  -2  -2   15.12    1.81
 -10   2   2   15.82    1.87
 -10   2   2   19.35    2.33
  10   2  -2   14.72    1.86
  -9  -2   2   18.69    2.78
  -9  -2   2   22.17    2.61
   9  -2  -2   18.69    2.20
   9   2  -2   19.67    2.26
  -9   2   2   21.55    2.79
  -9   2   2   21.43    2.28
  -8  -2   2   11.86    1.65
  -8  -2   2   13.32    1.80
   8  -2  -2   14.13    1.43
  -8   2   2   14.44    1.48
  -8   2   2   14.91    1.80
   8   2  -2   10.05    1.36
   8   2  -2   12.53    1.45
  -7  -2   2   81.46   12.25
  -7  -2   2  100.13   11.76
   7  -2  -2   90.96    9.88
   7   2  -2   96.95    9.85
   7   2  -2  114.03   10.06
  -7   2   2  102.61   12.27
  -7   2   2   84.27   10.03
   6  -2  -2   12.46    1.27
  -6  -2   2    8.48    1.57
   6   2  -2   13.44    1.23
  -6   2   2   12.51    1.60
   6   2  -2   11.93    1.31
  -6   2   2    9.33    1.28
  -5  -2   2  102.53   11.89
   5  -2  -2   96.71   11.84
   5  -2  -2   83.83    9.98
  -5   2   2  105.90   10.14
   5   2  -2  100.46    9.95
   5   2  -2   87.43   10.13
  -5   2   2  100.23   12.38
  -4  -2   2   29.93    3.63
   4  -2  -2   29.30    3.05
   4  -2  -2   30.52    3.59
  -4  -2   2   24.16    3.77
   4   2  -2   29.41    3.02
   4   2  -2   30.96    3.11
  -4   2   2   31.70    3.11
  -4   2   2   27.18    3.77
   3  -2  -2   33.96    3.94
   3  -2  -2   32.66    3.33
  -3  -2   2   30.98    3.96
  -3  -2   2   27.92    4.11
  -3   2   2   32.80    3.38
  -3   2   2   32.77    4.10
   3   2  -2   27.44    3.37
   3   2  -2   35.26    3.30
   2  -2  -2   30.47    3.94
  -2  -2   2   28.88    4.10
  -2   2   2   31.38    3.37
   2   2  -2   33.10    3.37
   2   2  -2   33.37    3.29
  -2   2   2   32.35    3.32
  -2   2   2   33.15    4.08
  -1  -2   2   41.71    5.84
   1  -2  -2   50.42    5.85
   1   2  -2   45.86    6.07
  -1   2   2   48.32    6.05
  -1   2   2   51.83    4.92
   1   2  -2   46.81    4.98
   0  -2  -2   36.99    5.26
   0  -2   2   41.97    4.40
   0  -2  -2   47.13    5.43
   0   2   2   42.42    4.41
   0   2  -2   43.86    4.48
   0   2   2   34.76    4.47
   0   2  -2   49.15    5.46
   1  -2   2   85.43   11.57
  -1  -2  -2   85.19   11.59
  -1  -2  -2   99.87   12.02
   1  -2   2   96.46    9.72
  -1   2  -2  101.25    9.86
   1   2   2   80.57    9.72
  -1   2  -2   97.25   12.05
   1   2   2  108.82    9.86
  -2  -2  -2   15.11    2.44
   2  -2   2   20.21    2.00
  -2  -2  -2   17.59    2.38
   2  -2   2   23.13    2.35
  -2   2  -2   16.98    2.01
  -2   2  -2   20.04    2.47
   2   2   2   19.12    2.00
   3  -2   2    1.07    0.25
   3  -2   2    1.13    0.20
  -3  -2  -2    0.84    0.27
  -3  -2  -2    1.00    0.27
   3   2   2    1.28    0.24
  -3   2  -2    1.03    0.22
   3   2   2    1.11    0.22
  -3   2  -2    0.86    0.26
   4  -2   2    0.11    0.17
  -4  -2  -2    0.62    0.25
  -4  -2  -2    0.56    0.21
   4  -2   2    0.51    0.13
  -4   2  -2    0.43    0.23
   4   2   2    0.16    0.17
   4   2   2    0.57    0.19
  -4   2  -2    0.68    0.19
  -5  -2  -2   18.34    2.17
   5  -2   2   16.97    1.83
  -5   2  -2   15.35    1.83
   5   2   2   16.98    1.84
  -5   2  -2   16.56    2.26
   5   2   2   16.81    1.82
  -6  -2  -2    0.71    0.26
   6  -2   2    0.95    0.26
  -6  -2  -2    0.24    0.28
   6   2   2    1.15    0.27
  -6   2  -2    1.12    0.24
  -6   2  -2    1.55    0.37
   6   2   2    0.95    0.26
  -7  -2  -2   26.08    3.53
  -7  -2  -2   28.87    3.36
   7  -2   2   26.24    2.84
   7   2   2   25.69    2.83
  -7   2  -2   29.52    2.89
   7   2   2   25.02    2.87
  -7   2  -2   24.53    3.52
  -8  -2  -2    9.18    1.38
   8  -2   2    8.60    1.08
  -8  -2  -2   10.44    1.26
  -8   2  -2    8.10    1.36
   8   2   2    8.46    1.08
  -8   2  -2    9.40    1.10
   8   2   2    8.91    1.06
   9  -2   2   26.42    2.87
  -9  -2  -2   26.85    3.59
  -9  -2  -2   27.97    3.37
   9   2   2   27.77    2.90
  -9   2  -2   23.42    3.55
  -9   2  -2   26.28    2.89
 -10  -2  -2    0.31    0.39
  10  -2   2    0.56    0.33
  10   2   2    0.35    0.31
  10   2   2    0.51    0.30
 -10   2  -2    0.79    0.31
 -10   2  -2    0.58    0.38
  11  -2   2   11.68    1.43
 -11  -2  -2    9.72    1.79
  11  -2   2   12.55    1.43
  11   2   2   11.85    1.41
 -11   2  -2   12.12    1.79
  11   2   2   13.81    1.46
 -12  -2  -2   -0.05    0.44
  12  -2   2    0.37    0.34
  12  -2   2    0.13    0.31
  12   2   2   -0.21    0.30
 -12   2  -2    0.52    0.43
  13  -2   2   15.28    1.92
  13  -2   2   17.39    1.92
 -13  -2  -2   16.37    2.44
 -13   2  -2   16.55    2.39
 -14  -2  -2    0.32    0.59
  14  -2   2    0.87    0.44
 -14   2  -2    0.54    0.50
  15  -2   2    2.66    0.65
 -15  -3   2    0.58    0.70
  15  -3  -2    0.00    0.41
  15   3  -2   -0.61    0.44
 -15   3   2   -0.04    0.48
  14  -3  -2    0.74    0.42
  14  -3  -2    0.31    0.39
 -14  -3   2   -0.44    0.54
 -14   3   2   -0.06    0.41
  14   3  -2    0.67    0.45
  13  -3  -2    2.75    0.60
  13  -3  -2    2.83    0.61
 -13  -3   2    2.80    0.84
  13   3  -2    3.51    0.69
 -13   3   2    4.27    0.85
 -12  -3   2    0.45    0.52
  12  -3  -2    1.09    0.35
  12   3  -2    0.01    0.37
 -12   3   2    0.33    0.41
 -12   3   2    0.47    0.36
 -11  -3   2    3.99    0.78
 -11  -3   2    4.88    0.98
  11  -3  -2    5.55    0.71
 -11   3   2    3.91    0.74
  11   3  -2    4.62    0.74
 -11   3   2    5.92    0.96
 -10  -3   2    0.36    0.30
 -10  -3   2    0.90    0.48
  10  -3  -2    1.26    0.33
 -10   3   2    0.72    0.33
 -10   3   2    1.60    0.46
  10   3  -2    1.20    0.38
  -9  -3   2   31.39    3.95
   9  -3  -2   33.20    3.34
  -9   3   2   30.07    3.39
   9   3  -2   27.72    3.39
  -9   3   2   33.59    4.15
  -8  -3   2    4.14    0.68
   8  -3  -2    3.08    0.47
  -8  -3   2    1.67    0.48
  -8   3   2    3.36    0.48
  -8   3   2    3.73    0.65
   8   3  -2    2.21    0.48
   7  -3  -2   23.22    2.51
  -7  -3   2   21.80    3.11
  -7  -3   2   20.21    2.97
   7   3  -2   25.92    2.59
  -7   3   2   21.99    2.55
  -7   3   2   24.55    3.12
   7   3  -2   26.15    2.47
   6  -3  -2   44.17    5.07
  -6  -3   2   56.29    6.31
  -6   3   2   49.97    6.29
   6   3  -2   50.36    5.04
  -6   3   2   43.71    5.15
   6   3  -2   47.13    5.17
  -5  -3   2   29.38    4.31
  -5  -3   2   30.45    4.48
   5  -3  -2   36.05    4.27
   5  -3  -2   36.18    3.64
  -5   3   2   35.31    4.48
  -5   3   2   36.78    3.69
   5   3  -2   37.99    3.60
   5   3  -2   33.17    3.70
   4  -3  -2    4.96    0.66
   4  -3  -2    5.42    0.72
  -4  -3   2    4.00    0.76
  -4  -3   2    4.68    0.81
   4   3  -2    5.91    0.62
   4   3  -2    6.01    0.68
  -4   3   2    5.73    0.79
  -4   3   2    4.90    0.67
   3  -3  -2    0.46    0.19
  -3  -3   2    0.28    0.20
  -3  -3   2    0.51    0.22
   3  -3  -2    0.07    0.19
   3   3  -2    0.52    0.20
  -3   3   2    0.61    0.21
  -3   3   2    0.84    0.19
   3   3  -2    0.84    0.18
  -2  -3   2    6.02    0.79
   2  -3  -2    5.59    0.78
   2   3  -2    4.79    0.63
  -2   3   2    5.08    0.67
   2   3  -2    5.71    0.78
  -2   3   2    5.31    0.65
  -2   3   2    5.07    0.74
   2   3  -2    7.06    0.69
  -1  -3   2    0.87    0.20
   1  -3  -2    1.10    0.28
  -1  -3   2    0.71    0.23
  -1   3   2    1.15    0.25
  -1   3   2    1.20    0.26
   1   3  -2    0.74    0.24
   1   3  -2    1.29    0.24
   0  -3   2   43.69    4.66
   0  -3   2   45.32    5.56
   0  -3  -2   36.38    5.56
   0   3  -2   50.55    4.76
   0   3   2   46.78    4.75
   0   3  -2   47.35    5.77
   1  -3   2    1.07    0.22
   1  -3   2    0.56    0.19
  -1  -3  -2    1.05    0.28
   1   3   2    0.56    0.20
  -1   3  -2    1.25    0.25
  -1   3  -2    0.43    0.20
   1   3   2    1.02    0.23
  -2  -3  -2  105.32   13.28
  -2  -3  -2   89.30   12.82
   2  -3   2   92.51   10.75
   2   3   2  121.12   10.77
  -2   3  -2  118.07   10.92
   2   3   2   91.41   10.90
  -2   3  -2  112.38   13.31
  -3  -3  -2    0.25    0.22
  -3  -3  -2    0.49    0.19
   3  -3   2    0.23    0.14
   3  -3   2    0.21    0.19
   3   3   2    0.67    0.21
  -3   3  -2    0.14    0.19
   3   3   2    0.48    0.21
  -3   3  -2    0.46    0.20
   4  -3   2    8.07    0.94
  -4  -3  -2    8.67    1.13
  -4  -3  -2    9.27    1.15
   4  -3   2    7.68    1.03
  -4   3  -2    7.29    1.15
  -4   3  -2    7.36    0.93
   4   3   2    8.14    0.94
   4   3   2    8.07    0.94
   5  -3   2    2.07    0.36
  -5  -3  -2    1.13    0.36
  -5  -3  -2    1.34    0.37
  -5   3  -2    1.16    0.30
   5   3   2    1.48    0.33
  -5   3  -2    1.94    0.40
   5   3   2    2.21    0.34
   6  -3   2    4.04    0.60
  -6  -3  -2    3.52    0.70
  -6  -3  -2    5.69    0.78
  -6   3  -2    4.67    0.76
  -6   3  -2    3.77    0.57
   6   3   2    4.64    0.60
   6   3   2    4.33    0.61
  -7  -3  -2    0.93    0.31
   7  -3   2    0.48    0.25
  -7  -3  -2    0.67    0.35
  -7   3  -2    0.16    0.27
  -7   3  -2    0.60    0.22
   7   3   2    0.51    0.26
   7   3   2    0.19    0.23
   8  -3   2    0.07    0.23
  -8  -3  -2    0.20    0.27
  -8  -3  -2    0.67    0.36
  -8   3  -2    0.63    0.24
  -8   3  -2    0.66    0.34
   8   3   2    0.46    0.27
   8   3   2    0.94    0.31
  -9  -3  -2    1.41    0.47
  -9  -3  -2    0.79    0.34
   9  -3   2    1.07    0.34
   9   3   2    0.64    0.32
  -9   3  -2    0.49    0.34
  -9   3  -2    0.33    0.28
   9   3   2    0.74    0.32
 -10  -3  -2    0.57    0.46
 -10  -3  -2    0.78    0.34
  10  -3   2    0.50    0.35
  10   3   2    1.19    0.37
 -10   3  -2    0.56    0.30
 -10   3  -2    0.88    0.42
  10   3   2    1.53    0.40
  11  -3   2    1.33    0.42
 -11  -3  -2    0.98    0.56
 -11   3  -2    1.29    0.50
 -11   3  -2    1.09    0.38
  11   3   2    1.25    0.43
  12  -3   2    4.24    0.68
 -12  -3  -2    3.54    0.88
  12   3   2    2.87    0.64
 -12   3  -2    2.69    0.74
 -12   3  -2    3.52    0.62
  13  -3   2    0.61    0.39
 -13  -3  -2    1.88    0.64
  13  -3   2    0.53    0.41
 -13   3  -2    0.45    0.48
  14  -3   2    8.24    1.17
 -14   3  -2    8.58    1.45
  15  -4  -2   -0.22    0.39
  14  -4  -2    0.66    0.42
 -14   4   2    0.99    0.57
 -14   4   2    0.68    0.43
  14   4  -2    0.60    0.50
  13  -4  -2    0.78    0.38
  13   4  -2    0.60    0.48
 -13   4   2    0.39    0.41
 -13   4   2   -0.22    0.34
  12  -4  -2    0.09    0.32
 -12  -4   2    0.10    0.51
  12   4  -2    1.29    0.44
 -12   4   2    0.44    0.41
 -12   4   2    0.37    0.33
  11  -4  -2   -0.43    0.23
 -11  -4   2    0.28    0.31
 -11  -4   2   -0.54    0.40
  11   4  -2    0.37    0.35
 -11   4   2   -0.10    0.30
 -11   4   2    0.07    0.33
  10  -4  -2    0.39    0.30
 -10  -4   2    0.28    0.46
 -10  -4   2    0.37    0.31
 -10   4   2    0.20    0.29
  10   4  -2    0.56    0.37
 -10   4   2    0.24    0.36
  -9  -4   2    0.15    0.25
  -9  -4   2   -0.10    0.35
   9  -4  -2    0.13    0.25
  -9   4   2    0.29    0.30
  -9   4   2   -0.22    0.21
   9   4  -2   -0.14    0.29
   8  -4  -2    0.00    0.22
  -8  -4   2    0.30    0.28
  -8  -4   2    0.25    0.35
   8   4  -2    1.22    0.37
  -8   4   2    0.57    0.25
  -8   4   2    0.04    0.28
   7  -4  -2    1.54    0.35
  -7  -4   2    2.24    0.46
  -7  -4   2    0.99    0.41
  -7   4   2    1.43    0.38
  -7   4   2    0.91    0.31
   7   4  -2    1.17    0.35
  -6  -4   2    0.34    0.29
   6  -4  -2    0.14    0.20
  -6  -4   2    0.14    0.24
   6   4  -2    0.07    0.18
  -6   4   2    0.25    0.22
   6   4  -2    0.39    0.27
  -6   4   2    0.13    0.22
  -5  -4   2    0.30    0.27
   5  -4  -2    0.25    0.17
  -5  -4   2    0.51    0.26
   5  -4  -2    0.49    0.22
  -5   4   2    0.13    0.21
   5   4  -2    0.27    0.24
  -5   4   2    0.32    0.22
   5   4  -2    0.41    0.20
  -4  -4   2    4.69    0.75
   4  -4  -2    4.72    0.64
  -4  -4   2    3.36    0.71
   4  -4  -2    4.47    0.68
   4   4  -2    4.23    0.64
   4   4  -2    5.08    0.57
  -4   4   2    5.82    0.67
  -4   4   2    4.82    0.71
   3  -4  -2    3.69    0.56
   3  -4  -2    3.35    0.49
  -3  -4   2    3.58    0.59
   3   4  -2    3.04    0.44
  -3   4   2    3.10    0.49
   3   4  -2    3.07    0.49
  -3   4   2    3.06    0.51
   2  -4  -2    2.36    0.41
  -2  -4   2    1.64    0.38
   2   4  -2    2.03    0.36
   2   4  -2    1.69    0.32
  -2   4   2    1.43    0.30
  -2   4   2    1.59    0.34
   2   4  -2    2.00    0.31
  -2   4   2    1.63    0.33
  -1  -4   2    0.23    0.16
   1  -4  -2    0.11    0.20
  -1  -4   2    0.08    0.19
   1   4  -2   -0.02    0.17
  -1   4   2   -0.07    0.18
  -1   4   2   -0.06    0.19
   1   4  -2    0.02    0.13
   0  -4  -2    2.81    0.52
   0  -4   2    2.33    0.38
   0  -4   2    2.18    0.44
   0   4  -2    2.21    0.43
   0   4   2    2.15    0.39
   0   4  -2    2.76    0.43
   0   4   2    1.77    0.38
   1  -4   2   13.14    1.70
   1  -4   2   13.12    1.44
  -1  -4  -2   13.55    1.75
  -1   4  -2   13.49    1.75
  -1   4  -2   12.35    1.48
   1   4   2   13.00    1.47
   1   4   2   12.76    1.46
  -2  -4  -2    1.05    0.35
   2  -4   2    1.45    0.29
   2  -4   2    1.21    0.28
  -2   4  -2    0.92    0.27
   2   4   2    1.33    0.31
  -2   4  -2    1.83    0.33
   2   4   2    1.46    0.31
  -3  -4  -2   52.02    6.50
   3  -4   2   46.57    6.43
   3  -4   2   61.70    5.45
  -3   4  -2   55.88    5.53
   3   4   2   51.86    5.44
  -3   4  -2   50.87    6.70
   3   4   2   47.83    5.51
   4  -4   2    2.56    0.42
  -4  -4  -2    2.32    0.52
   4  -4   2    1.81    0.40
   4   4   2    3.07    0.46
  -4   4  -2    2.61    0.52
  -4   4  -2    1.89    0.38
   4   4   2    3.09    0.44
   5  -4   2    8.09    1.11
  -5  -4  -2    9.66    1.36
   5   4   2   10.25    1.14
  -5   4  -2    9.70    1.36
   5   4   2    9.63    1.14
  -5   4  -2   10.14    1.13
   6  -4   2    0.80    0.28
  -6  -4  -2    0.87    0.37
   6   4   2    0.53    0.28
   6   4   2    0.70    0.29
  -6   4  -2    0.56    0.30
  -6   4  -2    0.81    0.28
  -7  -4  -2    0.53    0.32
   7  -4   2    0.25    0.22
   7   4   2    0.14    0.25
  -7   4  -2    0.24    0.28
   7   4   2    0.20    0.27
  -7   4  -2   -0.15    0.19
  -8  -4  -2    2.42    0.52
   8  -4   2    0.82    0.32
   8   4   2    0.78    0.36
  -8   4  -2    0.57    0.36
   8   4   2    1.38    0.39
  -8   4  -2    1.64    0.36
   9  -4   2    0.54    0.33
  -9  -4  -2    0.43    0.36
  -9   4  -2    0.59    0.35
  -9   4  -2    0.37    0.28
   9   4   2    0.18    0.32
   9   4   2    0.58    0.35
  10  -4   2    0.58    0.33
 -10  -4  -2    1.46    0.48
  10   4   2    1.41    0.43
 -10   4  -2    0.58    0.33
 -10   4  -2    0.48    0.37
  11  -4   2   -0.15    0.28
 -11   4  -2    0.57    0.34
 -11   4  -2    0.29    0.37
  11   4   2   -0.07    0.34
  12  -4   2    0.23    0.38
 -12   4  -2    0.24    0.43
 -12   4  -2   -0.07    0.33
  13  -4   2    1.56    0.50
 -13   4  -2    1.28    0.46
 -13   4  -2    1.74    0.60
  14  -5  -2    0.40    0.41
  13  -5  -2    4.97    0.82
 -13   5   2    5.29    0.84
  13   5  -2    4.69    0.92
  12  -5  -2   -0.25    0.33
 -12  -5   2    0.49    0.40
  12   5  -2    0.20    0.43
 -12   5   2    0.36    0.34
  11  -5  -2    4.62    0.74
 -11  -5   2    4.51    0.87
 -11   5   2    4.50    0.74
  11   5  -2    5.40    0.81
 -10  -5   2    0.89    0.43
  10  -5  -2    1.10    0.38
  10   5  -2    0.63    0.41
 -10   5   2    0.18    0.30
   9  -5  -2    7.85    1.05
  -9  -5   2    9.41    1.28
   9   5  -2    9.31    1.15
  -9   5   2    7.20    1.06
  -8  -5   2    0.42    0.33
   8  -5  -2    0.15    0.26
  -8   5   2    0.34    0.28
   8   5  -2    0.04    0.33
   7  -5  -2    6.64    0.83
  -7  -5   2    5.16    0.96
   7   5  -2    7.20    0.90
  -7   5   2    5.73    0.82
   6  -5  -2    3.47    0.56
  -6  -5   2    3.57    0.71
  -6   5   2    3.80    0.59
   6   5  -2    3.84    0.62
   5  -5  -2   16.73    1.75
  -5  -5   2   13.65    2.06
   5   5  -2   13.61    1.76
  -5   5   2   18.30    1.79
   4  -5  -2    1.37    0.35
  -4  -5   2    2.29    0.47
   4  -5  -2    1.90    0.41
   4   5  -2    1.05    0.30
   4   5  -2    1.42    0.39
  -4   5   2    1.81    0.38
   3  -5  -2    1.48    0.36
  -3  -5   2    1.60    0.41
   3  -5  -2    1.22    0.34
   3   5  -2    1.11    0.33
   3   5  -2    1.57    0.31
  -3   5   2    1.23    0.36
   2  -5  -2    9.39    1.05
  -2  -5   2    5.44    0.83
  -2  -5   2    5.73    1.01
   2   5  -2    9.11    0.91
  -2   5   2    7.19    0.88
  -2   5   2    6.23    0.89
   1  -5  -2    1.10    0.32
  -1  -5   2    0.52    0.27
  -1  -5   2    0.99    0.27
  -1   5   2    0.94    0.28
   1   5  -2    0.44    0.25
  -1   5   2    0.19    0.22
   0  -5  -2   44.16    4.67
   0  -5   2   38.93    3.89
   0  -5   2   44.43    4.64
   0   5   2   29.91    3.88
   0   5   2   29.34    3.93
   0   5  -2   36.53    3.96
  -1  -5  -2    1.87    0.46
   1  -5   2    2.77    0.42
   1  -5   2    1.61    0.39
   1   5   2    2.12    0.40
   1   5   2    1.94    0.40
  -1   5  -2    1.68    0.38
   2  -5   2  107.24   13.98
  -2  -5  -2  118.97   14.05
   2  -5   2  123.78   11.77
  -2   5  -2  105.82   11.94
   3  -5   2   15.85    1.57
  -3  -5  -2   12.19    1.87
   3  -5   2   13.04    1.80
  -3   5  -2   13.54    1.87
  -3   5  -2   14.40    1.59
   3   5   2   14.37    1.57
   3   5   2   14.48    1.60
   4  -5   2   38.50    4.22
  -4   5  -2   38.58    5.17
   4   5   2   44.04    4.30
   4   5   2   36.85    4.21
  -4   5  -2   42.75    4.29
   5  -5   2    3.43    0.51
  -5  -5  -2    3.86    0.72
   5   5   2    2.44    0.50
   5   5   2    3.05    0.55
  -5   5  -2    3.66    0.55
  -5   5  -2    2.67    0.58
  -6  -5  -2   18.93    2.23
   6  -5   2   13.59    1.79
  -6   5  -2   16.36    1.84
   6   5   2   18.24    1.87
   6   5   2   14.73    1.80
  -6   5  -2   16.14    2.20
   7  -5   2    0.25    0.28
  -7  -5  -2    0.55    0.39
  -7   5  -2    0.97    0.36
   7   5   2    0.99    0.39
   7   5   2    1.23    0.38
  -7   5  -2    0.24    0.28
  -8  -5  -2    6.27    1.01
   8  -5   2    5.55    0.78
  -8   5  -2    6.09    0.96
  -8   5  -2    4.71    0.77
   8   5   2    5.33    0.83
  -9  -5  -2    0.46    0.42
   9  -5   2    0.15    0.31
  -9   5  -2    0.75    0.34
  -9   5  -2    1.07    0.40
   9   5   2    0.72    0.40
  10  -5   2    4.18    0.69
 -10  -5  -2    4.19    0.84
 -10   5  -2    3.86    0.81
 -10   5  -2    4.25    0.66
  10   5   2    3.68    0.71
  11  -5   2    3.65    0.71
 -11  -5  -2    3.77    0.83
  11   5   2    4.91    0.79
 -11   5  -2    4.66    0.89
 -11   5  -2    4.06    0.73
  12  -5   2    1.84    0.52
 -12   5  -2    2.30    0.65
 -12   5  -2    0.80    0.46
 -13   5  -2    4.36    0.77
 -13   5  -2    3.68    0.87
 -12  -6   2    9.87    1.55
  12  -6  -2   10.70    1.31
  12   6  -2   10.73    1.41
 -12   6   2    9.06    1.32
  11  -6  -2    4.19    0.75
 -11  -6   2    2.62    0.78
  11   6  -2    4.54    0.82
 -11   6   2    5.46    0.77
 -10  -6   2    8.30    1.35
  10  -6  -2    8.75    1.13
 -10   6   2    8.75    1.15
  10   6  -2    8.78    1.22
   9  -6  -2    6.88    0.98
  -9  -6   2    6.57    1.16
   9   6  -2    9.66    1.12
  -9   6   2    6.74    1.00
  -8  -6   2    1.50    0.55
   8  -6  -2    2.31    0.50
   8   6  -2    1.81    0.54
  -8   6   2    2.78    0.53
  -7  -6   2   22.87    3.56
   7  -6  -2   29.56    3.02
   7   6  -2   30.40    3.10
  -7   6   2   28.06    3.05
   6  -6  -2    4.71    0.72
  -6  -6   2    4.12    0.83
   6   6  -2    5.34    0.75
  -6   6   2    4.20    0.73
  -5  -6   2   20.92    2.38
   5  -6  -2   16.68    1.96
  -5   6   2   16.60    1.98
   5   6  -2   15.68    2.00
  -4  -6   2    3.08    0.67
   4  -6  -2    2.99    0.58
  -4   6   2    2.99    0.56
   4   6  -2    3.97    0.64
   3  -6  -2   36.12    4.66
  -3  -6   2   43.77    3.93
   3  -6  -2   28.70    3.92
  -3  -6   2   44.91    4.74
  -3   6   2   33.94    3.99
   3   6  -2   35.87    4.00
   2  -6  -2    7.07    1.09
  -2  -6   2    6.87    0.90
  -2  -6   2    7.95    1.11
   2  -6  -2    7.32    0.95
  -2   6   2    7.29    0.96
   2   6  -2    6.83    0.94
  -1  -6   2   51.06    6.21
  -1  -6   2   43.34    5.19
  -1   6   2   49.39    5.30
   1   6  -2   53.13    5.31
  -1   6   2   51.66    5.22
   0  -6   2    1.04    0.34
   0  -6  -2    1.73    0.45
   0  -6   2    1.65    0.41
   0   6   2    1.43    0.37
   0   6  -2    1.21    0.36
   0   6   2    1.18    0.35
  -1  -6  -2   18.69    2.75
   1  -6   2   21.19    2.72
   1  -6   2   21.74    2.30
   1   6   2   24.08    2.37
   1   6   2   19.51    2.30
  -1   6  -2   21.10    2.34
   2  -6   2    4.06    0.59
  -2  -6  -2    4.11    0.77
   2  -6   2    3.44    0.64
   2   6   2    3.13    0.58
   2   6   2    3.46    0.61
  -2   6  -2    4.19    0.61
   3  -6   2    0.21    0.28
  -3  -6  -2   -0.05    0.32
  -3   6  -2   -0.02    0.23
   3   6   2    0.21    0.29
   3   6   2    0.20    0.29
   4  -6   2    0.87    0.34
  -4  -6  -2    0.50    0.40
   4   6   2    1.21    0.38
  -4   6  -2    0.80    0.32
   4   6   2    0.58    0.35
   5  -6   2   18.99    2.02
  -5  -6  -2   16.27    2.43
  -5   6  -2   19.69    2.06
   5   6   2   15.74    1.99
   5   6   2   18.85    2.06
  -6  -6  -2    0.18    0.40
   6  -6   2    0.06    0.26
   6   6   2    0.07    0.33
  -6   6  -2    0.21    0.29
   6   6   2   -0.09    0.33
  -7  -6  -2   27.13    3.89
   7  -6   2   31.47    3.26
  -7   6  -2   32.60    3.30
   7   6   2   28.01    3.30
   8  -6   2    0.41    0.32
  -8  -6  -2    0.62    0.45
   8   6   2    0.24    0.41
  -8   6  -2    0.29    0.30
  -9  -6  -2   26.22    3.17
   9  -6   2   21.79    2.59
  -9   6  -2   21.53    2.62
   9   6   2   24.67    2.67
 -10  -6  -2    0.18    0.43
  10  -6   2   -0.31    0.33
  10   6   2   -0.06    0.42
 -10   6  -2    0.19    0.33
 -11  -6  -2    6.38    1.11
  11  -6   2    5.42    0.89
 -11   6  -2    5.44    0.84
 -12   6  -2    1.11    0.49
 -11  -7   2   11.21    1.60
  11   7  -2    8.53    1.33
  10  -7  -2    8.50    1.15
 -10  -7   2   10.74    1.46
 -10   7   2    7.27    1.16
  10   7  -2    8.21    1.22
  -9  -7   2   16.67    2.33
   9  -7  -2   17.33    1.95
   9   7  -2   14.53    1.97
  -9   7   2   17.11    1.97
   8  -7  -2   23.56    2.41
  -8  -7   2   24.14    2.90
   8   7  -2   20.74    2.46
  -8   7   2   16.81    2.39
   7  -7  -2   21.85    2.74
  -7  -7   2   25.39    3.31
   7   7  -2   30.70    2.90
  -7   7   2   22.98    2.78
  -6  -7   2   51.59    6.29
   6  -7  -2   47.42    5.25
   6   7  -2   49.05    5.36
  -5  -7   2   16.63    2.02
   5  -7  -2   16.05    1.69
  -5   7   2   12.25    1.65
   5   7  -2   11.87    1.66
   4  -7  -2   50.31    4.53
   4   7  -2   41.66    4.55
  -4   7   2   35.38    4.52
  -3  -7   2    3.49    0.65
   3  -7  -2    1.81    0.52
   3  -7  -2    2.37    0.56
   3   7  -2    1.29    0.46
  -3   7   2    2.71    0.54
  -2  -7   2   39.53    3.94
   2  -7  -2   38.20    4.68
   2  -7  -2   39.86    3.97
  -2  -7   2   32.88    4.67
   2   7  -2   31.73    3.98
  -2   7   2   38.53    4.01
  -1  -7   2    9.51    1.14
  -1  -7   2    9.13    1.34
   1  -7  -2    8.62    1.36
   1  -7  -2    9.99    1.18
  -1   7   2    8.00    1.15
   1   7  -2    9.34    1.15
   0  -7   2   33.89    3.26
   0  -7   2   29.65    3.86
   0  -7  -2   35.75    3.93
   0   7  -2   23.98    3.27
   0   7   2   30.58    3.31
   0   7   2   28.37    3.25
   1  -7   2    2.37    0.63
   1  -7   2    5.31    0.66
  -1  -7  -2    5.78    0.84
   1   7   2    3.75    0.61
   1   7   2    2.04    0.56
  -1   7  -2    3.14    0.59
   2  -7   2   23.24    2.73
   2  -7   2   24.70    3.22
  -2  -7  -2   32.21    3.37
   2   7   2   24.24    2.80
  -2   7  -2   21.92    2.77
   2   7   2   26.13    2.75
  -3  -7  -2    4.85    1.11
   3  -7   2    6.62    0.92
   3   7   2    7.99    0.97
  -3   7  -2    7.40    0.96
   3   7   2    7.28    0.93
  -4  -7  -2   15.60    2.06
   4  -7   2   13.64    1.66
   4   7   2   11.42    1.67
  -4   7  -2   14.47    1.69
   4   7   2   17.05    1.70
  -5  -7  -2   16.06    2.15
   5  -7   2   12.82    1.72
   5   7   2   14.63    1.79
   5   7   2   16.97    1.75
  -5   7  -2   14.80    1.77
   6  -7   2   18.68    2.08
  -6  -7  -2   17.79    2.52
   6   7   2   19.29    2.12
  -6   7  -2   16.77    2.08
   7  -7   2    0.66    0.37
  -7  -7  -2    0.29    0.47
   7   7   2    0.68    0.42
  -7   7  -2    0.33    0.37
   8  -7   2   17.38    2.00
  -8  -7  -2   19.49    2.48
   8   7   2   15.00    2.05
  -8   7  -2   17.53    2.04
   9  -7   2    0.42    0.40
  -9  -7  -2    0.57    0.52
  -9   7  -2    0.32    0.37
   9   7   2    1.04    0.54
 -10  -7  -2   15.35    2.25
   8  -8  -2   26.60    2.93
  -8  -8   2   24.57    3.50
   8   8  -2   26.46    3.01
   7  -8  -2   16.99    2.13
  -7  -8   2   18.35    2.59
   7   8  -2   19.60    2.23
  -7   8   2   18.24    2.17
  -6  -8   2    7.68    1.32
   6  -8  -2    8.81    1.13
   6   8  -2    7.66    1.14
  -6   8   2    6.60    1.09
  -5  -8   2   26.77    2.99
   5   8  -2   17.33    2.45
  -5   8   2   21.47    2.47
   4  -8  -2    9.45    1.13
  -4  -8   2    9.75    1.33
  -4   8   2    5.33    1.02
   4   8  -2    7.20    1.07
  -3  -8   2   19.79    2.68
   3  -8  -2   23.61    2.31
  -3   8   2   16.53    2.25
   3   8  -2   19.60    2.30
   2  -8  -2    6.49    1.09
  -2  -8   2    6.43    1.11
   2  -8  -2    5.16    0.94
   2   8  -2    6.27    0.96
  -2   8   2    7.63    0.97
  -1  -8   2   27.48    3.21
  -1  -8   2   32.31    3.87
   1  -8  -2   37.18    3.30
   1  -8  -2   27.05    3.83
  -1   8   2   31.01    3.30
   1   8  -2   24.75    3.25
   0  -8  -2    0.08    0.39
   0  -8   2    0.08    0.36
   0  -8   2    0.22    0.41
   0  -8  -2    0.35    0.43
   0   8  -2    0.50    0.35
   0   8   2    0.00    0.31
  -1  -8  -2   30.31    3.41
   1  -8   2   23.12    2.79
   1  -8   2   28.29    3.34
  -1   8  -2   21.69    2.83
   1   8   2   25.98    2.82
   1   8   2   24.13    2.85
  -2  -8  -2    2.39    0.67
   2  -8   2    1.81    0.53
  -2   8  -2    3.38    0.60
   2   8   2    1.09    0.49
   2   8   2    1.88    0.53
  -3  -8  -2   23.72    3.38
   3  -8   2   29.50    2.84
   3   8   2   26.47    2.88
  -3   8  -2   24.96    2.85
   3   8   2   22.47    2.79
   4  -8   2    2.87    0.70
  -4  -8  -2    7.69    1.06
  -4   8  -2    3.54    0.72
   4   8   2    5.50    0.83
   5  -8   2   16.84    1.88
  -5  -8  -2   14.60    2.27
  -5   8  -2   13.97    1.87
   5   8   2   18.19    1.94
   6  -8   2    1.37    0.49
  -6  -8  -2    1.61    0.64
   6   8   2   -0.15    0.39
  -6   8  -2    0.53    0.39
  -7  -8  -2   19.29    2.44
   7  -8   2   15.47    1.97
   7   8   2   15.62    2.02
  -7   8  -2   16.14    1.99
   8   8   2    0.97    0.53
   4  -9  -2   28.04    2.92
  -4  -9   2   26.45    3.45
   4   9  -2   26.03    2.94
  -4   9   2   21.79    2.86
   3  -9  -2    2.54    0.66
  -3  -9   2    2.20    0.71
  -3   9   2    2.87    0.64
   3   9  -2    2.43    0.63
   2  -9  -2    8.79    1.13
  -2  -9   2    7.89    1.26
   2   9  -2    5.07    1.01
  -2   9   2    6.85    1.05
   1  -9  -2   -0.13    0.40
  -1  -9   2   -0.15    0.39
   1  -9  -2    0.02    0.49
  -1   9   2    0.26    0.44
   1   9  -2    0.62    0.41
   0  -9  -2   10.84    1.36
   0  -9   2   11.76    1.56
   0  -9  -2    9.61    1.54
   0   9   2    7.32    1.26
   0   9  -2   10.81    1.35
  -1  -9  -2    0.00    0.45
   1  -9   2    0.17    0.45
  -1  -9  -2    0.16    0.43
   1   9   2    0.30    0.41
  -1   9  -2    0.11    0.38
   2  -9   2   15.23    1.69
  -2  -9  -2   13.71    1.69
  -2  -9  -2   14.25    2.02
   2   9   2   13.01    1.67
  -2   9  -2   12.00    1.64
   3  -9   2    0.32    0.43
  -3  -9  -2   -0.40    0.40
  -3   9  -2    0.11    0.38
   3   9   2   -0.43    0.39
   4  -9   2    4.50    0.88
   4   9   2    5.49    0.90
   5   9   2    2.60    0.70
  16   0  -3   -0.40    0.42
  15   0  -3   -0.24    0.39
 -15   0   3    0.37    0.52
  14   0  -3    0.22    0.42
 -14   0   3   -0.39    0.42
 -13   0   3   -0.19    0.42
  13   0  -3   -0.67    0.33
  12   0  -3   -0.05    0.30
 -12   0   3    0.37    0.43
  11   0  -3    0.11    0.30
 -11   0   3    0.00    0.37
  10   0  -3    0.11    0.24
 -10   0   3   -0.26    0.32
  10   0  -3   -0.04    0.20
   9   0  -3    0.18    0.18
   9   0  -3    0.36    0.23
  -9   0   3   -0.09    0.28
  -8   0   3   -0.25    0.28
   8   0  -3   -0.14    0.20
   8   0  -3   -0.11    0.15
  -8   0   3   -0.16    0.12
  -7   0   3    0.03    0.24
   7   0  -3   -0.22    0.12
   7   0  -3    0.18    0.18
  -7   0   3   -0.17    0.12
   6   0  -3   -0.09    0.16
  -6   0   3    0.01    0.21
  -6   0   3   -0.10    0.11
   6   0  -3   -0.03    0.12
   5   0  -3   -0.06    0.14
  -5   0   3    0.11    0.13
  -5   0   3    0.16    0.20
   5   0  -3   -0.11    0.10
   4   0  -3   -0.18    0.08
   4   0  -3   -0.09    0.13
  -4   0   3   -0.10    0.18
  -4   0   3   -0.19    0.12
  -3   0   3   -0.12    0.17
   3   0  -3   -0.14    0.11
   3   0  -3    0.05    0.08
  -3   0   3   -0.15    0.12
  -2   0   3   -0.06    0.08
   2   0  -3   -0.05    0.09
  -2   0   3   -0.23    0.14
  -2   0   3    0.13    0.13
  -1   0   3   -0.02    0.13
   1   0  -3   -0.01    0.14
   1   0  -3    0.02    0.08
  -1   0   3    0.05    0.09
   0   0  -3   -0.02    0.14
   0   0   3   -0.05    0.12
   0   0   3   -0.14    0.10
   1   0   3   -0.02    0.12
   1   0   3   -0.23    0.11
  -1   0  -3    0.30    0.17
   2   0   3    0.15    0.08
   2   0   3    0.04    0.13
  -2   0  -3   -0.23    0.16
   2   0   3    0.10    0.14
   3   0   3    0.09    0.12
   3   0   3   -0.04    0.15
  -3   0  -3   -0.16    0.16
   3   0   3   -0.04    0.10
  -4   0  -3    0.11    0.20
   4   0   3    0.13    0.16
  -4   0  -3    0.08    0.13
   4   0   3   -0.42    0.10
   5   0   3   -0.21    0.16
   5   0   3   -0.14    0.12
  -5   0  -3   -0.10    0.21
  -5   0  -3    0.02    0.12
   6   0   3   -0.20    0.13
  -6   0  -3   -0.02    0.22
  -6   0  -3   -0.15    0.12
   6   0   3   -0.16    0.16
   7   0   3    0.29    0.19
  -7   0  -3   -0.07    0.14
  -7   0  -3   -0.21    0.24
   7   0   3   -0.12    0.19
   8   0   3    0.10    0.21
  -8   0  -3   -0.51    0.25
   8   0   3   -0.21    0.18
  -9   0  -3    0.19    0.33
   9   0   3    0.25    0.24
   9   0   3    0.09    0.23
 -10   0  -3    0.03    0.34
  10   0   3    0.01    0.26
  10   0   3    0.44    0.29
  11   0   3    0.08    0.30
  11   0   3    0.29    0.33
 -11   0  -3   -0.07    0.36
 -12   0  -3   -0.38    0.40
  12   0   3   -0.35    0.28
  13   0   3    0.30    0.35
 -13   0  -3    0.10    0.46
  14   0   3    0.26    0.42
 -14   0  -3   -0.08    0.45
  16  -1  -3    3.66    0.82
  16   1  -3    3.66    0.79
 -15  -1   3    0.49    0.63
  15  -1  -3   -0.43    0.38
 -15   1   3   -0.14    0.47
  15   1  -3    0.63    0.45
  14  -1  -3    0.17    0.39
 -14  -1   3    0.76    0.59
 -14   1   3   -0.47    0.41
  14   1  -3   -0.35    0.34
  13  -1  -3    2.48    0.54
 -13  -1   3    1.39    0.63
 -13   1   3    0.64    0.54
  13   1  -3    1.59    0.50
 -12  -1   3    0.35    0.46
  12  -1  -3    0.51    0.37
 -12   1   3    0.92    0.49
  12   1  -3    1.21    0.40
  11  -1  -3   13.12    1.61
  11  -1  -3   14.14    1.56
  11   1  -3   14.83    1.63
 -11   1   3   12.55    2.00
  10  -1  -3    2.60    0.45
 -10  -1   3    4.22    0.75
  10  -1  -3    2.42    0.50
 -10   1   3    2.66    0.64
  10   1  -3    2.30    0.50
   9  -1  -3    3.48    0.50
  -9  -1   3    4.01    0.73
  -9  -1   3    3.18    0.55
   9  -1  -3    3.57    0.57
  -9   1   3    1.93    0.62
   9   1  -3    4.06    0.56
   9   1  -3    3.42    0.45
  -8  -1   3   33.91    4.57
   8  -1  -3   37.81    3.73
   8  -1  -3   36.81    3.64
  -8  -1   3   28.80    4.31
  -8   1   3   32.64    3.72
   8   1  -3   36.71    3.62
   8   1  -3   37.46    3.74
  -7  -1   3    9.14    1.30
   7  -1  -3    9.52    1.09
  -7  -1   3    9.73    1.43
  -7   1   3    9.68    1.42
  -7   1   3   11.14    1.26
   7   1  -3    8.51    1.06
  -7   1   3    9.79    1.14
   7   1  -3   11.38    1.16
  -6  -1   3   22.12    3.70
   6  -1  -3   26.16    2.96
  -6  -1   3   27.08    3.54
  -6   1   3   27.77    3.04
   6   1  -3   26.73    2.94
   6   1  -3   31.75    3.05
  -6   1   3   31.16    3.73
  -6   1   3   33.73    3.51
  -5  -1   3    2.66    0.48
  -5  -1   3    2.18    0.40
   5  -1  -3    1.67    0.29
   5   1  -3    1.76    0.26
  -5   1   3    1.91    0.34
  -5   1   3    1.73    0.39
  -5   1   3    2.98    0.38
   5   1  -3    2.40    0.36
  -4  -1   3  215.17   26.62
  -4  -1   3  220.91   27.71
  -4   1   3  218.35   26.59
  -4   1   3  226.02   27.70
   4   1  -3  205.06   22.31
   4   1  -3  219.94   22.66
  -3  -1   3   10.81    1.49
  -3  -1   3   11.26    1.58
   3   1  -3   11.75    1.28
  -3   1   3   11.99    1.48
  -3   1   3    9.33    1.55
  -3   1   3   12.35    1.27
  -3   1   3   13.26    1.25
  -2  -1   3   28.79    3.68
  -2  -1   3   33.03    3.85
  -2  -1   3   27.71    3.06
  -2   1   3   26.78    3.13
  -2   1   3   27.48    3.09
   2   1  -3   35.22    3.14
  -2   1   3   29.76    3.83
   1  -1  -3    7.80    1.14
  -1  -1   3   10.90    1.12
  -1  -1   3    7.34    0.90
  -1   1   3    7.81    0.93
  -1   1   3   10.78    1.12
   1   1  -3    7.47    0.93
  -1   1   3    8.42    0.93
   1   1  -3    8.95    1.16
   0  -1   3   28.07    3.06
   0  -1   3   27.60    3.65
   0  -1  -3   29.91    3.80
   0   1  -3   30.01    3.10
   0   1   3   25.92    3.07
   0   1   3   34.48    3.10
  -1  -1  -3    2.96    0.45
   1  -1   3    2.38    0.40
  -1  -1  -3    1.43    0.37
   1  -1   3    2.11    0.34
  -1   1  -3    2.36    0.48
   1   1   3    2.81    0.36
  -1   1  -3    2.17    0.32
   1   1   3    2.21    0.30
   2  -1   3   14.60    1.70
   2  -1   3   16.08    1.45
  -2  -1  -3   12.33    1.79
  -2  -1  -3   13.21    1.72
  -2   1  -3   12.89    1.44
   2   1   3   14.90    1.44
  -2   1  -3   10.51    1.80
   2   1   3   12.31    1.44
  -3  -1  -3   30.87    3.71
   3  -1   3   30.89    3.12
  -3  -1  -3   30.34    3.87
   3  -1   3   34.13    3.68
   3   1   3   26.36    3.11
  -3   1  -3   29.24    3.87
   3   1   3   26.14    3.13
  -4  -1  -3   48.39    5.30
   4  -1   3   42.64    5.26
   4  -1   3   46.94    4.47
   4   1   3   44.18    4.50
   4   1   3   39.01    4.45
  -4   1  -3   43.95    5.54
  -4   1  -3   35.56    4.49
  -5  -1  -3   36.22    4.30
   5  -1   3   38.10    3.64
  -5   1  -3   37.97    4.52
   5   1   3   30.22    3.61
   5   1   3   32.28    3.65
  -5   1  -3   31.73    3.65
  -5   1  -3   36.15    4.26
   6  -1   3    9.52    1.22
  -6  -1  -3    9.83    1.42
  -6  -1  -3   10.20    1.55
   6   1   3   10.42    1.22
  -6   1  -3   12.13    1.23
  -6   1  -3   12.08    1.38
   6   1   3   10.65    1.23
  -7  -1  -3   19.78    2.11
  -7  -1  -3   14.06    2.24
   7  -1   3   14.87    1.79
   7   1   3   16.22    1.80
  -7   1  -3   18.03    1.81
  -7   1  -3   14.27    2.23
   7   1   3   16.11    1.80
  -8  -1  -3    5.64    0.87
  -8  -1  -3    7.41    1.06
   8  -1   3    5.17    0.77
   8  -1   3    6.72    0.79
  -8   1  -3    6.07    1.03
   8   1   3    5.82    0.77
   8   1   3    6.71    0.80
  -9  -1  -3    0.50    0.37
   9  -1   3    0.42    0.28
   9  -1   3    0.80    0.28
   9   1   3    0.74    0.28
  -9   1  -3   -0.21    0.31
   9   1   3    0.16    0.26
  10  -1   3    0.26    0.28
  10  -1   3    0.17    0.29
 -10  -1  -3   -0.22    0.31
 -10   1  -3    0.17    0.36
  10   1   3   -0.16    0.25
  10   1   3   -0.23    0.25
  11  -1   3    0.67    0.35
 -11  -1  -3    0.34    0.43
  11  -1   3    0.76    0.37
  11   1   3    0.89    0.35
 -11   1  -3    0.42    0.42
  11   1   3    0.47    0.34
  12  -1   3   -0.41    0.30
 -12  -1  -3   -0.18    0.42
 -12   1  -3   -0.37    0.36
  12   1   3   -0.08    0.31
 -13  -1  -3    7.22    1.13
  13  -1   3    3.98    0.77
  13   1   3    6.27    0.85
 -13   1  -3    3.03    0.92
  14  -1   3   -0.44    0.41
 -14  -1  -3    0.00    0.48
 -14   1  -3    0.09    0.45
  16   2  -3    1.93    0.64
 -15  -2   3    4.84    1.25
  15  -2  -3    6.95    0.99
 -15   2   3    7.40    1.29
  15   2  -3    6.37    1.03
  14  -2  -3    3.23    0.69
 -14  -2   3    3.87    0.96
  14   2  -3    4.24    0.77
 -14   2   3    3.24    0.88
  13  -2  -3   18.97    2.21
 -13  -2   3   18.72    2.77
  13   2  -3   18.31    2.21
 -13   2   3   20.56    2.75
  12  -2  -3    0.21    0.29
  12  -2  -3   -0.08    0.29
 -12  -2   3    0.34    0.45
  12   2  -3    0.00    0.34
 -12   2   3   -0.04    0.39
  11  -2  -3   42.28    4.24
 -11  -2   3   45.41    5.37
  11  -2  -3   43.22    4.34
 -11   2   3   32.99    5.28
 -11   2   3   35.49    4.32
  11   2  -3   42.42    4.35
 -10  -2   3    1.52    0.50
 -10  -2   3    0.94    0.32
  10  -2  -3    1.59    0.34
 -10   2   3    1.01    0.34
  10   2  -3    0.64    0.33
 -10   2   3    1.92    0.52
  -9  -2   3   38.30    5.26
   9  -2  -3   42.72    4.21
  -9  -2   3   43.18    5.00
  -9   2   3   38.74    4.29
   9   2  -3   36.67    4.29
  -9   2   3   39.09    5.25
  -8  -2   3    4.40    0.68
  -8  -2   3    3.58    0.78
   8  -2  -3    4.93    0.60
  -8   2   3    4.13    0.78
  -8   2   3    3.92    0.61
   8   2  -3    4.62    0.63
   7  -2  -3   32.96    3.98
  -7  -2   3   33.50    4.96
  -7  -2   3   41.25    4.76
   7   2  -3   45.44    4.09
  -7   2   3   38.43    4.08
   7   2  -3   35.06    3.94
  -7   2   3   43.55    4.99
  -6  -2   3    5.21    0.93
  -6  -2   3    7.26    1.05
   6  -2  -3    6.89    0.80
   6  -2  -3    7.12    0.89
   6   2  -3    7.89    0.87
   6   2  -3    6.93    0.75
  -6   2   3    6.57    0.83
  -6   2   3    7.43    1.04
   5  -2  -3   93.51   11.36
   5  -2  -3  115.42   13.51
   5   2  -3  107.56   11.55
  -5   2   3  117.77   14.10
   5   2  -3  115.92   11.33
  -4  -2   3    7.02    0.98
   4  -2  -3    6.06    0.74
   4  -2  -3    6.72    0.87
  -4  -2   3    7.08    0.91
   4   2  -3    6.05    0.70
  -4   2   3    6.12    0.93
  -4   2   3    7.65    0.79
   4   2  -3    6.73    0.79
  -3  -2   3  173.21   23.60
  -3  -2   3  183.89   19.77
   3  -2  -3  202.47   23.59
   3   2  -3  202.98   20.10
  -3   2   3  205.26   24.54
  -3   2   3  198.46   19.82
  -3   2   3  182.55   20.09
  -2  -2   3    6.70    1.12
  -2  -2   3    7.89    1.09
   2  -2  -3    8.80    1.07
  -2  -2   3    8.52    0.87
  -2   2   3    8.18    1.09
  -2   2   3    8.37    0.91
  -2   2   3    7.72    0.91
   2   2  -3    8.25    0.91
   1  -2  -3  177.06   19.45
  -1  -2   3  156.37   15.70
   1  -2  -3  152.52   18.72
   1   2  -3  143.77   15.93
  -1   2   3  131.77   15.92
  -1   2   3  159.98   15.72
   1   2  -3  146.74   19.46
   0  -2  -3    0.75    0.19
   0  -2   3    0.85    0.19
   0  -2   3    1.26    0.24
   0  -2  -3    0.71    0.22
   0   2  -3    0.97    0.20
   0   2   3    1.19    0.21
   0   2  -3    0.98    0.25
   0   2   3    0.84    0.20
   1  -2   3   63.28    7.30
   1  -2   3   51.85    6.13
  -1   2  -3   56.66    7.60
   1   2   3   54.02    6.14
   1   2   3   68.97    6.22
  -1   2  -3   60.62    6.21
  -2  -2  -3   17.22    2.73
   2  -2   3   23.85    2.71
   2  -2   3   24.94    2.31
  -2  -2  -3   18.77    2.82
  -2   2  -3   22.08    2.32
   2   2   3   23.04    2.32
  -2   2  -3   22.40    2.86
   2   2   3   22.18    2.30
   3  -2   3   13.98    1.37
  -3  -2  -3   16.50    1.65
  -3  -2  -3    9.03    1.66
   3  -2   3   12.43    1.57
  -3   2  -3   11.23    1.35
   3   2   3   11.45    1.35
   3   2   3   11.88    1.36
  -3   2  -3   15.40    1.70
   4  -2   3    5.95    0.75
  -4  -2  -3    6.42    0.85
   4  -2   3    5.78    0.69
  -4  -2  -3    7.18    0.89
   4   2   3    5.90    0.71
  -4   2  -3    6.32    0.89
   4   2   3    4.31    0.67
  -4   2  -3    4.62    0.67
  -5  -2  -3    0.60    0.29
   5  -2   3    0.68    0.23
   5  -2   3    0.46    0.13
  -5  -2  -3    0.47    0.23
   5   2   3    0.36    0.22
  -5   2  -3    0.22    0.24
   5   2   3    0.51    0.20
  -5   2  -3    0.69    0.20
   6  -2   3   24.56    2.50
  -6  -2  -3   19.29    3.08
  -6  -2  -3   23.58    2.95
   6   2   3   21.15    2.50
  -6   2  -3   25.93    3.11
   6   2   3   24.61    2.49
  -6   2  -3   24.04    2.51
   7  -2   3   11.17    1.15
  -7  -2  -3    8.82    1.30
  -7  -2  -3    6.95    1.37
  -7   2  -3   10.65    1.13
   7   2   3    8.89    1.11
  -7   2  -3   12.07    1.44
   7   2   3    9.04    1.11
   8  -2   3   19.08    2.17
  -8  -2  -3   19.73    2.53
  -8  -2  -3   21.97    2.71
  -8   2  -3   18.67    2.17
   8   2   3   20.37    2.16
  -8   2  -3   17.41    2.67
   8   2   3   20.75    2.18
  -9  -2  -3   10.38    1.72
   9  -2   3   10.50    1.37
  -9  -2  -3   13.15    1.59
  -9   2  -3    9.13    1.70
   9   2   3   12.02    1.38
  -9   2  -3   12.33    1.38
   9   2   3   14.33    1.39
 -10  -2  -3   29.27    3.91
  10  -2   3   28.86    3.15
  10  -2   3   26.57    3.12
 -10   2  -3   29.17    3.15
  10   2   3   25.47    3.14
 -10   2  -3   30.66    3.90
  10   2   3   32.84    3.14
  11  -2   3    9.71    1.27
 -11  -2  -3    9.68    1.63
  11  -2   3   10.79    1.30
  11   2   3   10.54    1.30
 -11   2  -3   11.30    1.62
  12  -2   3   12.28    1.47
 -12  -2  -3   12.81    1.87
 -12   2  -3   12.18    1.83
  12   2   3   10.71    1.44
 -13  -2  -3    2.49    0.72
  13  -2   3    1.08    0.49
 -13   2  -3    1.34    0.62
  14  -2   3    8.59    1.14
 -14  -2  -3    6.46    1.44
 -14   2  -3    8.55    1.43
 -15  -3   3    0.51    0.68
  15  -3  -3    2.30    0.60
  15   3  -3    2.53    0.65
 -15   3   3    1.51    0.63
  14  -3  -3    4.26    0.72
 -14  -3   3    3.53    0.99
 -14   3   3    2.56    0.82
  14   3  -3    4.70    0.80
  13  -3  -3    0.03    0.33
 -13  -3   3    1.25    0.62
  13  -3  -3    1.04    0.37
 -13   3   3    0.29    0.33
 -13   3   3    0.35    0.46
  13   3  -3    0.10    0.36
  12  -3  -3   14.76    1.86
 -12  -3   3   17.81    2.44
 -12   3   3   19.08    2.41
  12   3  -3   17.37    1.98
 -12   3   3   15.22    1.93
 -11  -3   3    1.55    0.60
  11  -3  -3    1.80    0.40
 -11  -3   3    1.66    0.45
  11   3  -3    1.70    0.45
 -11   3   3    1.66    0.43
 -11   3   3    1.44    0.53
  10  -3  -3   59.29    6.43
 -10  -3   3   65.64    7.65
 -10   3   3   56.71    6.54
  10   3  -3   63.87    6.57
  -9  -3   3   -0.22    0.32
   9  -3  -3    0.01    0.22
  -9  -3   3   -0.08    0.22
   9   3  -3    0.09    0.27
  -9   3   3    0.04    0.27
  -9   3   3    0.19    0.26
  -8  -3   3   62.84    8.64
  -8  -3   3   67.84    9.02
   8  -3  -3   68.61    7.26
   8   3  -3   77.07    7.42
  -8   3   3   80.42    9.04
  -8   3   3   64.09    7.37
   7  -3  -3    0.35    0.21
  -7  -3   3    0.07    0.21
  -7  -3   3    0.01    0.28
  -7   3   3   -0.25    0.21
   7   3  -3    0.34    0.26
  -7   3   3   -0.06    0.18
   6  -3  -3   83.55    9.58
   6  -3  -3   89.18   11.36
  -6  -3   3   98.33   11.89
  -6   3   3   95.02   11.87
   6   3  -3  105.47    9.54
   6   3  -3   81.88    9.73
  -5  -3   3    2.29    0.47
   5  -3  -3    1.96    0.41
  -5  -3   3    2.49    0.50
   5  -3  -3    2.46    0.41
  -5   3   3    2.94    0.50
  -5   3   3    2.12    0.41
   5   3  -3    2.23    0.33
   5   3  -3    3.42    0.44
   4  -3  -3  195.49   21.61
  -4  -3   3  243.29   26.79
   4  -3  -3  231.88   25.72
  -4   3   3  212.57   21.92
   4   3  -3  216.01   21.92
   4   3  -3  192.05   21.57
  -4   3   3  181.08   26.74
  -3  -3   3    0.68    0.28
  -3  -3   3    1.20    0.20
  -3  -3   3    0.97    0.28
   3  -3  -3    0.84    0.25
  -3   3   3    0.98    0.23
  -3   3   3    1.52    0.27
   3   3  -3    0.91    0.25
  -3   3   3    1.91    0.30
   2  -3  -3  169.89   21.57
  -2  -3   3  150.38   18.08
   2   3  -3  199.77   18.38
  -2   3   3  158.21   18.36
  -2   3   3  202.48   22.40
   2   3  -3  175.17   22.42
  -1  -3   3   37.34    3.52
   1  -3  -3   34.50    4.32
   1  -3  -3   32.92    4.22
  -1  -3   3   32.21    4.21
  -1   3   3   28.08    3.58
  -1   3   3   34.80    3.55
   1   3  -3   35.16    4.36
   1   3  -3   34.58    3.59
   0  -3  -3   55.43    8.41
   0   3   3   70.40    7.07
   0   3  -3   70.47    8.73
   0   3  -3   77.08    7.18
   1  -3   3   46.75    4.14
   1  -3   3   37.34    4.91
  -1  -3  -3   39.15    4.94
  -1  -3  -3   35.35    5.07
  -1   3  -3   40.99    5.11
   1   3   3   41.66    4.15
  -1   3  -3   39.66    4.20
   1   3   3   38.04    4.19
  -2  -3  -3   95.12   12.74
  -2  -3  -3   99.74   13.20
   2  -3   3  110.92   12.71
   2   3   3   98.50   10.69
  -2   3  -3  104.22   13.23
  -2   3  -3  112.03   10.84
   3  -3   3   20.37    2.39
   3  -3   3   21.04    2.07
  -3  -3  -3   18.02    2.50
   3   3   3   22.46    2.08
  -3   3  -3   17.39    2.06
  -3   3  -3   17.63    2.52
   3   3   3   17.10    2.05
   4  -3   3   94.36    8.59
  -4  -3  -3   75.24   10.22
  -4   3  -3   79.06    8.68
   4   3   3   88.78    8.59
  -4   3  -3   77.57   10.62
  -5  -3  -3   36.78    5.66
   5  -3   3   42.43    4.60
  -5  -3  -3   46.67    5.49
   5   3   3   37.80    4.64
  -5   3  -3   50.52    5.71
   5   3   3   46.15    4.60
  -5   3  -3   48.59    4.65
  -6  -3  -3    6.30    1.09
   6  -3   3    8.33    0.93
  -6  -3  -3    7.06    1.14
  -6   3  -3    7.97    1.16
   6   3   3    8.91    0.94
  -6   3  -3    7.72    0.91
   6   3   3    6.88    0.92
  -7  -3  -3   44.12    6.03
   7  -3   3   46.93    5.08
   7   3   3   47.17    5.07
  -7   3  -3   46.48    5.12
   7   3   3   56.24    5.15
  -7   3  -3   49.24    6.29
  -8  -3  -3    0.40    0.31
   8  -3   3    0.28    0.25
  -8  -3  -3    1.16    0.44
  -8   3  -3    0.00    0.22
  -8   3  -3    0.68    0.37
   8   3   3    0.53    0.29
   8   3   3    0.40    0.28
   9  -3   3   28.81    3.21
  -9  -3  -3   29.90    3.98
  -9  -3  -3   25.19    3.76
  -9   3  -3   30.32    3.97
  -9   3  -3   33.95    3.24
   9   3   3   27.86    3.22
   9   3   3   32.44    3.20
  10  -3   3   13.04    1.42
 -10  -3  -3   12.06    1.76
  10   3   3   12.83    1.40
 -10   3  -3   11.80    1.38
 -10   3  -3    9.08    1.68
  10   3   3   10.86    1.39
 -11  -3  -3   23.21    2.91
  11  -3   3   19.07    2.30
 -11   3  -3   19.00    2.30
 -11   3  -3   21.25    2.86
  12  -3   3    9.91    1.31
  12  -3   3   11.67    1.34
 -12  -3  -3    9.62    1.70
 -12   3  -3   10.75    1.65
  13  -3   3   12.89    1.62
 -13   3  -3   14.01    2.05
  14  -3   3    1.17    0.50
 -15   4   3    6.02    1.19
  14  -4  -3    2.18    0.59
 -14   4   3    2.98    0.79
  14   4  -3    3.88    0.76
 -14   4   3    2.80    0.61
  13  -4  -3   10.75    1.40
 -13  -4   3   16.33    1.96
  13   4  -3   11.21    1.52
 -13   4   3   12.16    1.82
 -13   4   3    9.81    1.43
 -12  -4   3    5.92    0.99
 -12  -4   3    4.51    1.11
  12  -4  -3    7.19    0.87
 -12   4   3    7.58    1.15
 -12   4   3    5.46    0.86
  12   4  -3    5.30    0.91
  11  -4  -3   21.12    2.34
 -11  -4   3   23.75    2.79
 -11  -4   3   21.88    2.96
 -11   4   3   18.10    2.37
  11   4  -3   20.10    2.41
 -11   4   3   21.60    2.93
  10  -4  -3    3.32    0.62
 -10  -4   3    4.53    0.91
 -10  -4   3    4.68    0.75
 -10   4   3    3.92    0.65
  10   4  -3    5.25    0.73
 -10   4   3    3.26    0.77
   9  -4  -3   34.87    3.42
  -9  -4   3   36.99    4.08
  -9   4   3   23.82    3.43
  -9   4   3   34.76    4.25
   9   4  -3   30.39    3.49
   8  -4  -3    7.88    0.94
  -8  -4   3    9.32    1.22
  -8  -4   3    5.95    1.09
  -8   4   3    8.04    1.18
  -8   4   3    7.47    0.95
   8   4  -3    7.16    1.00
  -7  -4   3   46.09    6.74
  -7  -4   3   51.44    7.02
   7  -4  -3   54.50    5.68
  -7   4   3   56.96    5.77
   7   4  -3   64.20    5.81
   6  -4  -3   24.52    2.75
  -6  -4   3   32.10    3.43
  -6  -4   3   24.33    3.28
   6   4  -3   25.94    2.82
  -6   4   3   25.24    2.80
  -6   4   3   23.05    3.37
   5  -4  -3   79.73    7.29
  -5  -4   3   64.79    8.98
   5   4  -3   73.66    7.22
  -5   4   3   68.90    8.96
  -5   4   3   59.38    7.37
   5   4  -3   73.59    7.39
  -4  -4   3    0.39    0.25
   4  -4  -3    0.32    0.23
  -4  -4   3    0.23    0.22
   4  -4  -3    0.26    0.19
   4   4  -3    0.03    0.15
  -4   4   3    0.01    0.20
   4   4  -3    0.08    0.22
  -4   4   3    0.26    0.17
   3  -4  -3   88.47   10.52
  -3  -4   3   80.60    8.81
  -3   4   3   86.01    8.85
  -3   4   3   83.96    8.98
  -3   4   3   85.29   10.89
   3   4  -3   91.50    8.99
   3   4  -3   82.85   10.92
   2  -4  -3    6.96    0.89
  -2  -4   3    6.50    0.89
  -2  -4   3    4.92    0.71
  -2   4   3    6.85    0.79
   2   4  -3    6.19    0.77
  -2   4   3    6.31    0.76
   2   4  -3    5.56    0.87
  -1  -4   3   94.20    8.92
  -1  -4   3  102.93   10.66
  -1   4   3   73.19    8.93
   1   4  -3   83.75    9.07
   1   4  -3   87.08   11.03
  -1   4   3   76.58    9.06
   0  -4   3    8.63    1.30
   0  -4  -3   10.37    1.34
   0   4   3   11.81    1.15
   0   4  -3   10.22    1.14
   0   4  -3    8.65    1.33
   0   4   3    9.81    1.13
  -1  -4  -3  198.77   22.41
   1  -4   3  207.52   18.79
  -1   4  -3  170.81   23.24
  -1   4  -3  186.27   19.05
   1   4   3  158.07   19.04
   1   4   3  174.24   18.79
   2  -4   3   27.49    2.93
  -2  -4  -3   22.77    3.50
   2  -4   3   30.12    3.47
  -2   4  -3   29.60    2.98
   2   4   3   26.75    2.97
  -2   4  -3   27.30    3.60
   2   4   3   28.79    2.94
   3  -4   3  155.12   15.03
   3  -4   3  123.34   17.84
  -3   4  -3  158.69   15.24
  -3   4  -3  161.19   18.60
   3   4   3  138.94   15.03
   3   4   3  138.32   15.23
  -4  -4  -3   54.84    8.24
   4  -4   3   68.24    8.18
   4  -4   3   76.10    6.94
  -4   4  -3   72.69    8.56
   4   4   3   57.94    6.91
   4   4   3   71.17    7.02
  -4   4  -3   64.00    7.01
   5  -4   3   97.37    9.72
  -5   4  -3   97.27    9.84
   5   4   3   99.67    9.85
  -5   4  -3   89.62   12.01
   5   4   3   84.34    9.70
  -6  -4  -3   23.33    3.38
   6  -4   3   25.00    2.83
   6   4   3   28.42    2.88
  -6   4  -3   25.33    3.49
   6   4   3   30.54    2.86
  -6   4  -3   25.96    2.86
   7  -4   3   22.28    2.48
  -7  -4  -3   20.49    2.94
  -7   4  -3   22.56    3.05
   7   4   3   24.08    2.51
   7   4   3   23.89    2.48
  -8  -4  -3   22.14    2.64
   8  -4   3   17.38    2.18
  -8   4  -3   19.68    2.19
   8   4   3   22.21    2.23
  -8   4  -3   18.00    2.68
  -9  -4  -3   13.74    1.77
   9  -4   3   10.69    1.45
  -9   4  -3   12.63    1.46
  -9   4  -3   13.25    1.82
   9   4   3   13.06    1.48
   9   4   3   11.25    1.47
 -10  -4  -3   16.13    2.21
  10  -4   3   16.36    1.87
 -10   4  -3   16.72    2.30
 -10   4  -3   15.43    1.86
  11  -4   3    1.55    0.49
 -11   4  -3    1.63    0.46
 -11   4  -3    1.23    0.50
  12  -4   3   19.26    2.12
 -12   4  -3   18.11    2.11
 -12   4  -3   17.40    2.59
  13  -4   3    2.10    0.57
 -13   4  -3    0.89    0.57
  14  -5  -3   28.45    3.16
  13  -5  -3    5.58    0.81
  13   5  -3    4.37    0.87
 -13   5   3    4.63    0.80
  12  -5  -3   16.09    1.85
 -12  -5   3   15.36    2.19
  12   5  -3   16.34    1.93
 -11  -5   3    0.72    0.43
  11  -5  -3    0.69    0.39
  11   5  -3    2.07    0.52
 -11   5   3    1.26    0.43
  10  -5  -3   26.76    2.58
 -10  -5   3   19.82    3.01
  10   5  -3   22.74    2.64
 -10   5   3   23.74    2.60
  -9  -5   3    1.26    0.44
   9  -5  -3    1.06    0.39
  -9   5   3    1.10    0.36
   9   5  -3    1.74    0.48
  -8  -5   3    6.40    1.12
   8  -5  -3    6.76    0.96
   8   5  -3    8.47    1.04
  -8   5   3    8.70    1.01
   7  -5  -3    1.17    0.39
  -7  -5   3    1.55    0.45
  -7   5   3    2.69    0.49
   7   5  -3    1.94    0.45
  -6  -5   3    9.35    1.17
   6  -5  -3    7.36    0.96
  -6   5   3    7.23    0.97
   6   5  -3    6.21    0.96
  -5  -5   3    4.65    0.83
   5  -5  -3    5.42    0.73
  -5   5   3    5.70    0.75
   5   5  -3    4.77    0.72
  -4  -5   3   25.37    3.20
   4  -5  -3   26.02    3.15
   4  -5  -3   23.80    2.68
   4   5  -3   26.13    2.73
  -4   5   3   22.38    2.71
   3  -5  -3    3.83    0.64
   3  -5  -3    3.41    0.56
  -3  -5   3    2.86    0.63
  -3  -5   3    2.95    0.50
  -3   5   3    4.72    0.57
   3   5  -3    4.14    0.58
  -3   5   3    4.30    0.58
   2  -5  -3   91.21   11.44
  -2  -5   3   88.74    9.58
  -2  -5   3   87.46   11.44
   2   5  -3   86.92    9.75
  -2   5   3  110.60    9.64
  -1  -5   3    6.41    0.79
  -1  -5   3    5.05    0.93
   1  -5  -3    8.42    1.01
   1   5  -3    6.89    0.83
  -1   5   3    6.03    0.84
  -1   5   3    6.47    0.83
   0  -5   3   46.56    5.29
   0  -5  -3   48.34    6.34
   0   5  -3   56.47    5.41
   0   5   3   52.29    5.39
   1  -5   3    1.89    0.34
   1  -5   3    0.73    0.30
  -1  -5  -3    1.64    0.42
   1   5   3    1.61    0.36
  -1   5  -3    1.43    0.31
   1   5   3    0.80    0.31
  -1   5  -3    1.33    0.33
  -2  -5  -3   36.75    4.91
   2  -5   3   45.04    4.87
  -2   5  -3   42.48    4.18
  -2   5  -3   38.55    5.02
   2   5   3   36.48    4.11
   2   5   3   33.62    4.15
  -3  -5  -3    2.44    0.54
   3  -5   3    1.56    0.36
   3  -5   3    1.54    0.37
   3   5   3    1.78    0.40
   3   5   3    1.63    0.38
  -3   5  -3    1.35    0.38
  -3   5  -3    1.78    0.38
  -4  -5  -3   42.68    5.09
   4  -5   3   33.08    4.22
   4   5   3   40.53    4.24
  -4   5  -3   39.12    5.20
   4   5   3   41.75    4.30
  -4   5  -3   44.42    4.31
  -5  -5  -3   38.43    5.31
   5  -5   3   41.35    4.44
   5   5   3   42.22    4.51
  -5   5  -3   39.43    5.45
   5   5   3   49.40    4.46
  -5   5  -3   41.60    4.50
   6  -5   3   53.83    5.68
  -6  -5  -3   63.12    6.82
  -6   5  -3   49.61    6.98
   6   5   3   52.21    5.75
  -6   5  -3   48.89    5.74
   6   5   3   58.46    5.68
  -7  -5  -3   16.63    2.29
   7  -5   3   14.95    1.88
  -7   5  -3   17.94    2.32
   7   5   3   17.46    1.90
  -7   5  -3   14.87    1.89
   7   5   3   19.10    1.95
  -8  -5  -3   15.71    1.98
   8  -5   3   14.46    1.63
   8   5   3   13.88    1.65
  -8   5  -3   12.98    1.61
   8   5   3   13.12    1.62
  -8   5  -3   13.69    1.98
   9  -5   3    7.35    0.99
  -9  -5  -3   10.43    1.28
   9   5   3    7.07    1.03
  -9   5  -3    7.80    1.22
  -9   5  -3    5.70    0.95
  10  -5   3   11.07    1.32
 -10  -5  -3   10.94    1.59
 -10   5  -3   10.25    1.60
 -10   5  -3    9.82    1.29
 -11  -5  -3   16.76    2.09
  11  -5   3   13.97    1.72
 -11   5  -3   14.49    1.74
 -11   5  -3   13.10    2.10
  12  -5   3    3.51    0.69
 -12   5  -3    2.29    0.59
 -12   5  -3    3.66    0.82
 -13  -6   3    2.83    0.74
  12  -6  -3    1.08    0.45
 -12  -6   3    0.14    0.42
 -12   6   3    0.07    0.40
  12   6  -3    0.33    0.50
  11  -6  -3    7.43    0.99
 -11  -6   3    6.07    1.13
  11   6  -3    7.45    1.08
 -11   6   3    6.21    0.95
  10  -6  -3    0.12    0.34
 -10  -6   3    0.23    0.39
  10   6  -3   -0.22    0.35
 -10   6   3    0.32    0.35
   9  -6  -3    4.90    0.77
  -9  -6   3    4.87    0.93
   9   6  -3    6.08    0.90
  -9   6   3    4.75    0.76
  -8  -6   3   -0.34    0.32
   8  -6  -3    0.06    0.32
  -8   6   3    0.06    0.29
   8   6  -3   -0.54    0.31
   7  -6  -3    5.64    0.85
  -7  -6   3    6.06    1.02
   7   6  -3    6.00    0.91
  -7   6   3    6.22    0.86
   6  -6  -3    0.48    0.31
  -6  -6   3    0.24    0.34
   6   6  -3   -0.20    0.28
  -6   6   3   -0.20    0.26
   5  -6  -3   21.07    2.37
  -5  -6   3   20.43    2.81
  -5   6   3   22.84    2.41
   5   6  -3   20.94    2.42
   4  -6  -3   -0.20    0.25
  -4  -6   3    0.32    0.31
   4  -6  -3   -0.63    0.24
  -4   6   3    0.13    0.26
   4   6  -3    0.31    0.29
  -3  -6   3   19.64    2.53
   3  -6  -3   25.20    2.61
   3  -6  -3   26.29    3.06
  -3  -6   3   25.11    3.10
   3   6  -3   23.56    2.63
  -3   6   3   23.51    2.63
  -2  -6   3    1.84    0.47
   2  -6  -3    1.59    0.45
  -2  -6   3    1.71    0.40
   2   6  -3    1.88    0.43
  -2   6   3    1.92    0.42
  -2   6   3    1.62    0.42
  -1  -6   3   26.58    2.99
   1  -6  -3   22.82    2.98
  -1  -6   3   23.35    2.48
   1   6  -3   20.47    2.53
  -1   6   3   21.87    2.50
  -1   6   3   22.48    2.54
   0  -6  -3    0.33    0.32
   0  -6   3    0.08    0.24
   0  -6   3   -0.11    0.21
   0   6   3   -0.02    0.21
   0   6   3   -0.36    0.22
   0   6  -3   -0.13    0.24
   1  -6   3   22.44    2.87
  -1  -6  -3   20.48    2.91
   1  -6   3   23.25    2.43
  -1   6  -3   20.93    2.46
   1   6   3   23.81    2.45
   1   6   3   22.53    2.47
  -2  -6  -3    4.16    0.91
   2  -6   3    5.16    0.72
   2  -6   3    6.51    0.86
   2   6   3    6.41    0.80
  -2   6  -3    5.10    0.74
   2   6   3    4.41    0.75
  -3  -6  -3   26.03    2.65
   3  -6   3   17.83    2.11
  -3   6  -3   20.78    2.17
   3   6   3   16.53    2.13
   3   6   3   17.43    2.15
   4  -6   3   29.80    2.86
  -4  -6  -3   32.47    3.47
   4   6   3   20.48    2.82
   4   6   3   25.27    2.89
  -4   6  -3   25.31    2.88
  -5  -6  -3    8.32    1.23
   5  -6   3    7.04    0.95
   5   6   3    6.39    0.97
  -5   6  -3    6.67    0.94
   5   6   3    8.54    1.00
   6  -6   3   30.76    3.55
  -6   6  -3   31.23    3.60
   6   6   3   32.72    3.55
   6   6   3   37.92    3.65
  -7  -6  -3    4.85    1.01
   7  -6   3    5.44    0.80
   7   6   3    6.06    0.88
  -7   6  -3    4.94    0.77
   7   6   3    6.11    0.83
   8  -6   3    8.64    1.04
  -8  -6  -3    6.49    1.24
   8   6   3    7.59    1.06
   9  -6   3    3.06    0.60
  -9  -6  -3    4.20    0.83
  -9   6  -3    2.35    0.57
  10  -6   3    4.24    0.76
 -10  -6  -3    4.70    0.98
 -10   6  -3    4.65    0.75
 -11  -6  -3    0.58    0.54
 -11   6  -3    1.22    0.44
 -11  -7   3    0.52    0.49
  11   7  -3    1.06    0.54
 -10  -7   3    0.84    0.53
  10  -7  -3    0.70    0.45
  10   7  -3    1.46    0.54
 -10   7   3    0.36    0.39
  -9  -7   3    0.36    0.46
   9  -7  -3    0.47    0.38
   9   7  -3   -0.12    0.42
  -9   7   3    0.71    0.42
   8  -7  -3    0.48    0.42
  -8  -7   3    0.45    0.48
  -8   7   3    0.74    0.43
   8   7  -3    1.03    0.47
   7  -7  -3    0.94    0.43
  -7  -7   3    1.79    0.59
  -7   7   3    3.15    0.59
   7   7  -3    1.66    0.55
  -6  -7   3    0.49    0.41
   6  -7  -3    0.08    0.39
   6   7  -3    0.91    0.42
  -6   7   3    0.55    0.36
  -5  -7   3    0.39    0.41
   5  -7  -3    0.44    0.38
  -5   7   3    1.25    0.42
   5   7  -3    0.43    0.36
   4  -7  -3    4.79    0.77
  -4  -7   3    5.37    0.93
   4   7  -3    4.78    0.77
  -4   7   3    4.55    0.74
   3  -7  -3    4.59    0.84
   3  -7  -3    4.93    0.96
  -3  -7   3    6.14    1.00
  -3   7   3    6.13    0.84
   3   7  -3    7.37    0.90
  -2  -7   3    0.10    0.33
   2  -7  -3   -0.06    0.33
   2  -7  -3    0.43    0.35
   2   7  -3    0.02    0.28
  -2   7   3   -0.12    0.26
  -1  -7   3    0.75    0.39
   1  -7  -3    1.36    0.47
  -1  -7   3    1.79    0.47
  -1   7   3    1.44    0.42
  -1   7   3    1.49    0.43
   1   7  -3    0.53    0.37
   0  -7  -3    1.82    0.53
   0  -7   3    1.78    0.43
   0  -7   3    1.06    0.42
   0   7   3    1.39    0.41
   0   7  -3    0.79    0.39
   0   7   3    1.16    0.43
  -1  -7  -3    2.08    0.59
   1  -7   3    1.02    0.41
   1  -7   3    2.07    0.50
   1   7   3    2.19    0.50
  -1   7  -3    1.41    0.42
   1   7   3    2.19    0.48
   2  -7   3   12.48    1.46
  -2  -7  -3   11.80    1.78
  -2   7  -3   10.79    1.47
   2   7   3   13.21    1.51
   2   7   3   13.96    1.50
  -3  -7  -3    2.15    0.63
   3  -7   3    2.81    0.53
   3   7   3    2.00    0.52
  -3   7  -3    2.02    0.50
   3   7   3    2.68    0.54
  -4  -7  -3   27.13    3.97
   4  -7   3   34.75    3.33
  -4   7  -3   29.01    3.35
   4   7   3   28.72    3.36
   4   7   3   32.36    3.32
  -5  -7  -3   -0.16    0.38
   5  -7   3   -0.37    0.31
   5   7   3    0.17    0.36
   5   7   3    0.26    0.39
  -5   7  -3    0.34    0.30
   6  -7   3    1.09    0.46
  -6  -7  -3    1.16    0.55
   6   7   3    1.11    0.44
  -6   7  -3    2.15    0.49
  -7  -7  -3    4.27    0.92
   7  -7   3    3.62    0.70
   7   7   3    2.62    0.69
  -7   7  -3    4.76    0.73
  -8  -7  -3   -0.22    0.44
   8  -7   3   -0.02    0.35
   8   7   3   -0.09    0.43
  -8   7  -3    1.02    0.41
   9  -7   3    0.07    0.40
  -9  -7  -3   -0.20    0.47
  -9   7  -3    0.26    0.36
 -10   7  -3    0.77    0.42
  -8  -8   3   -0.28    0.47
   8  -8  -3    0.10    0.44
   8   8  -3    0.51    0.48
  -8   8   3    0.30    0.40
  -7  -8   3    8.18    1.27
   7  -8  -3    6.41    1.02
   7   8  -3    5.63    1.06
  -7   8   3    6.82    1.04
  -6  -8   3    0.10    0.46
   6  -8  -3    0.29    0.43
  -6   8   3   -0.02    0.38
   6   8  -3    0.40    0.45
  -5  -8   3    4.70    0.98
   5  -8  -3    4.36    0.83
  -5   8   3    3.96    0.76
   5   8  -3    4.64    0.82
  -4  -8   3    1.61    0.58
   4  -8  -3    1.20    0.47
  -4   8   3    0.38    0.37
   4   8  -3    1.48    0.51
   3  -8  -3    1.28    0.52
  -3  -8   3    0.61    0.47
   3   8  -3    1.09    0.45
  -3   8   3    0.44    0.38
   2  -8  -3   -0.38    0.37
   2  -8  -3    0.19    0.39
  -2  -8   3    0.55    0.42
  -2   8   3    0.31    0.36
   2   8  -3   -0.06    0.34
  -1  -8   3    1.33    0.52
   1  -8  -3    2.19    0.57
   1  -8  -3    1.11    0.53
  -1   8   3    2.25    0.51
   1   8  -3    1.45    0.46
   0  -8   3   -0.09    0.37
   0  -8   3    0.32    0.37
   0  -8  -3    0.32    0.42
   0   8   3    0.18    0.37
   0   8  -3    0.19    0.31
   0   8   3   -0.10    0.32
  -1  -8  -3    0.02    0.42
   1  -8   3    0.36    0.37
   1   8   3    0.69    0.39
   1   8   3   -0.09    0.31
  -1   8  -3    0.34    0.36
  -2  -8  -3   -0.08    0.44
   2  -8   3    0.31    0.36
  -2   8  -3    0.47    0.38
   2   8   3    0.85    0.38
   2   8   3   -0.13    0.35
  -3  -8  -3    1.68    0.64
   3  -8   3    2.18    0.54
   3   8   3    1.33    0.50
   3   8   3    2.34    0.57
  -3   8  -3    1.84    0.51
   4  -8   3    7.27    0.97
  -4  -8  -3    8.46    1.24
  -4   8  -3    7.07    0.95
   4   8   3    4.57    0.93
   4   8   3    5.92    0.98
  -5  -8  -3    0.20    0.49
   5  -8   3    0.55    0.41
   5   8   3    1.19    0.45
  -5   8  -3   -0.10    0.32
   6  -8   3    2.12    0.63
  -6  -8  -3    3.92    0.90
   6   8   3    2.31    0.63
  -6   8  -3    3.24    0.65
   7  -8   3    1.22    0.49
  -7   8  -3    0.51    0.43
   7   8   3    1.51    0.55
  -4  -9   3    1.97    0.69
   4  -9  -3    2.37    0.64
   4   9  -3    1.34    0.54
  -4   9   3    1.32    0.53
   3  -9  -3    0.01    0.48
  -3  -9   3    0.83    0.55
  -3   9   3   -0.14    0.43
   3   9  -3    0.64    0.42
   2  -9  -3    1.47    0.62
  -2  -9   3    2.17    0.70
   2   9  -3    1.68    0.52
  -2   9   3    2.51    0.62
   1  -9  -3    1.74    0.58
  -1  -9   3    1.35    0.56
   1  -9  -3    0.92    0.54
   1   9  -3   -0.42    0.33
  -1   9   3    0.56    0.44
   0  -9  -3    4.41    0.90
   0  -9  -3    4.79    1.01
   0   9   3    5.66    0.86
   0   9  -3    5.25    0.84
  -1  -9  -3    2.43    0.66
  -1  -9  -3    3.46    0.80
  -1   9  -3    2.30    0.60
   1   9   3    2.99    0.66
   1   9   3    1.39    0.57
  -2  -9  -3    8.97    1.41
   2  -9   3    6.92    1.14
   2   9   3   11.02    1.20
  -2   9  -3    7.14    1.09
   2   9   3    6.98    1.13
  -3  -9  -3   -0.10    0.48
   3  -9   3    0.29    0.44
   3   9   3    0.01    0.39
  -3   9  -3   -0.15    0.35
   4  -9   3   19.23    2.17
   4   9   3   17.40    2.19
   5   9   3   -0.51    0.43
 -16   0   4    2.16    0.81
  16   0  -4    2.75    0.74
 -15   0   4   29.77    4.55
  15   0  -4   36.69    3.75
  14   0  -4    1.43    0.50
 -14   0   4    0.65    0.57
  13   0  -4   44.64    5.00
 -13   0   4   47.47    6.15
  12   0  -4    1.66    0.48
 -12   0   4    1.67    0.60
  11   0  -4   55.51    6.11
 -11   0   4   58.80    7.50
 -10   0   4    0.11    0.34
  10   0  -4   -0.07    0.24
  -9   0   4   27.34    4.22
   9   0  -4   33.48    3.46
  -9   0   4   36.39    3.98
   9   0  -4   29.43    3.34
   8   0  -4   13.35    1.40
   8   0  -4   13.12    1.32
  -8   0   4   10.12    1.56
  -8   0   4   13.27    1.74
   7   0  -4   97.47    9.54
  -7   0   4   82.60   11.15
   7   0  -4   93.31    9.36
  -6   0   4   32.95    4.00
   6   0  -4   37.02    3.44
  -6   0   4   33.90    4.21
   6   0  -4   27.21    3.33
   5   0  -4   89.56    9.74
   5   0  -4   96.10    9.58
   4   0  -4   32.88    3.72
  -4   0   4   39.86    4.57
  -4   0   4   29.27    4.36
   4   0  -4   39.05    3.64
  -3   0   4   30.90    2.95
  -3   0   4   24.85    3.53
  -3   0   4   27.93    3.70
   3   0  -4   29.57    3.01
  -2   0   4   27.72    2.89
  -2   0   4   30.65    3.48
   2   0  -4   25.96    2.93
  -1   0   4    2.20    0.34
   1   0  -4    2.58    0.32
  -1   0   4    2.54    0.43
   1   0  -4    3.01    0.47
   0   0   4   32.30    3.01
   0   0  -4   25.16    3.73
   1   0   4   29.97    3.49
  -1   0  -4   27.69    3.65
   1   0   4   26.08    2.93
  -2   0  -4   57.99    6.77
   2   0   4   47.75    6.47
   2   0   4   52.18    5.44
   2   0   4   52.66    5.48
   3   0   4   52.47    5.25
   3   0   4   49.00    5.28
   4   0   4  194.52   19.33
  -4   0  -4  176.27   22.72
  -5   0  -4   34.44    4.83
  -5   0  -4   40.45    4.60
   5   0   4   35.81    3.91
   5   0   4   36.81    3.89
   6   0   4  290.14   32.06
  -6   0  -4  325.13   37.66
   7   0   4   53.82    5.88
  -7   0  -4   53.34    7.23
  -7   0  -4   60.10    6.88
   7   0   4   54.66    5.83
   8   0   4   77.47    8.29
   8   0   4   72.93    8.19
  -8   0  -4   87.04   10.21
  -9   0  -4   12.40    1.43
   9   0   4    8.48    1.05
   9   0   4    6.55    1.04
 -10   0  -4   20.23    2.69
  10   0   4   18.17    2.13
 -11   0  -4    0.14    0.40
  11   0   4   -0.09    0.30
  12   0   4   13.93    1.65
  13   0   4    5.10    0.91
 -13   0  -4    7.18    1.20
 -14   0  -4   23.27    3.24
  14   0   4   21.90    2.57
  16  -1  -4   22.97    2.80
 -16  -1   4   31.04    3.57
  16   1  -4   20.09    2.78
 -15  -1   4   -0.38    0.50
  15  -1  -4   -0.14    0.43
 -15   1   4   -0.04    0.49
  15   1  -4    0.04    0.45
 -14  -1   4   32.02    5.33
  14  -1  -4   38.98    4.36
  14   1  -4   42.09    4.40
 -14   1   4   47.27    5.41
 -13  -1   4   12.47    1.91
  13  -1  -4   12.57    1.51
  13   1  -4   11.29    1.49
 -13   1   4   11.84    1.86
 -12  -1   4   51.76    6.49
  12  -1  -4   44.46    5.24
  12   1  -4   50.79    5.27
 -11  -1   4   19.07    2.39
  11  -1  -4   14.59    1.87
  11  -1  -4   14.02    1.79
 -11   1   4   19.87    2.37
  11   1  -4   16.87    1.90
  10  -1  -4   29.54    3.10
  10  -1  -4   27.22    3.19
 -10  -1   4   23.55    3.66
  10   1  -4   34.92    3.23
 -10   1   4   36.44    3.96
  -9  -1   4   25.54    2.97
  -9  -1   4   19.10    2.74
   9  -1  -4   20.35    2.30
   9  -1  -4   25.96    2.42
   9   1  -4   17.17    2.37
  -9   1   4   26.35    2.97
   8  -1  -4   56.22    6.08
  -8  -1   4   66.22    7.26
   8  -1  -4   60.53    6.21
   8   1  -4   54.25    6.20
  -8   1   4   57.39    7.59
   8   1  -4   56.69    6.05
  -8   1   4   58.82    7.21
  -7  -1   4   49.63    5.68
   7  -1  -4   47.67    4.76
   7   1  -4   48.26    4.73
   7   1  -4   37.77    4.85
  -7   1   4   45.88    4.86
  -7   1   4   48.05    5.95
  -7   1   4   42.88    5.64
  -6  -1   4   21.91    2.48
   6  -1  -4   18.25    2.06
  -6   1   4   17.25    2.59
  -6   1   4   21.06    2.45
   6   1  -4   18.76    2.13
   6   1  -4   20.12    2.03
  -6   1   4   18.74    2.13
  -5  -1   4   91.74   11.00
   5  -1  -4  102.18    9.23
  -5   1   4   87.70   11.46
   5   1  -4   90.86    9.38
  -5   1   4   73.49   10.97
   5   1  -4   91.53    9.19
  -4  -1   4    0.65    0.25
  -4  -1   4    0.08    0.15
  -4   1   4    0.48    0.15
  -4   1   4    0.31    0.15
  -4   1   4    0.01    0.18
   4   1  -4    0.05    0.15
  -4   1   4    0.13    0.15
  -3  -1   4    0.52    0.24
  -3  -1   4    0.34    0.17
   3   1  -4    0.47    0.16
  -3   1   4    0.70    0.18
  -3   1   4    0.56    0.18
  -3   1   4    0.70    0.17
  -3   1   4    0.44    0.20
  -2  -1   4    1.12    0.19
  -2  -1   4    1.65    0.32
  -2  -1   4    0.65    0.24
  -2   1   4    1.71    0.31
  -2   1   4    1.48    0.29
  -2   1   4    1.23    0.21
  -2   1   4    1.24    0.22
   2   1  -4    1.50    0.23
  -1  -1   4   26.08    3.20
  -1  -1   4   22.40    2.66
  -1   1   4   29.98    2.68
   1   1  -4   22.72    3.32
   1   1  -4   29.58    2.70
  -1   1   4   25.25    2.69
  -1   1   4   23.78    3.19
   0  -1   4  162.67   14.75
   0  -1   4  136.53   17.57
   0  -1  -4  145.47   18.28
   0   1  -4  136.12   14.94
   0   1  -4  149.72   18.30
   0   1   4  124.15   14.93
   0   1   4  151.20   14.76
   1  -1   4  170.68   21.36
  -1   1  -4  181.13   18.17
   1   1   4  151.59   17.94
  -1   1  -4  194.68   22.25
  -2  -1  -4   11.59    1.91
   2  -1   4   12.85    1.54
  -2  -1  -4   14.90    1.85
   2   1   4   16.10    1.53
  -2   1  -4   15.07    1.54
   2   1   4   14.62    1.55
  -3  -1  -4   81.94   10.46
   3  -1   4   85.10   10.44
  -3  -1  -4   89.43   10.90
   3  -1   4   79.96    8.79
   3   1   4   75.85    8.88
  -3   1  -4   95.28   10.92
  -3   1  -4   89.07    8.89
   3   1   4   85.45    8.80
   4  -1   4   13.60    1.60
   4  -1   4   11.02    1.37
  -4  -1  -4   11.61    1.63
  -4  -1  -4   12.71    1.74
  -4   1  -4   15.20    1.75
   4   1   4   13.11    1.37
  -4   1  -4   11.62    1.37
   4   1   4   12.04    1.39
  -5  -1  -4   30.95    3.90
   5  -1   4   30.56    3.13
   5  -1   4   32.23    3.67
   5   1   4   33.74    3.14
  -5   1  -4   23.12    3.87
   5   1   4   29.36    3.14
  -5   1  -4   27.05    3.14
  -6  -1  -4   22.92    2.84
   6  -1   4   22.33    2.41
   6   1   4   18.25    2.39
  -6   1  -4   20.43    3.00
  -6   1  -4   24.12    2.80
  -6   1  -4   23.61    2.42
   6   1   4   23.94    2.41
  -7  -1  -4   81.90   11.59
   7  -1   4   94.74    9.46
  -7  -1  -4   85.47   11.09
   7  -1   4   90.53    9.36
  -7   1  -4   84.22   11.60
   7   1   4  100.60    9.36
   7   1   4   93.23    9.45
   8  -1   4   11.82    1.27
   8  -1   4   10.07    1.26
   8   1   4    9.79    1.24
  -8   1  -4   12.54    1.63
   8   1   4   10.64    1.26
   9  -1   4   81.74    7.99
  -9  -1  -4   87.88    9.93
   9  -1   4   78.23    8.06
   9   1   4   64.32    7.95
   9   1   4   72.59    8.05
 -10  -1  -4    1.28    0.53
  10  -1   4    1.57    0.43
 -10   1  -4    1.03    0.52
  10   1   4    1.60    0.41
 -11  -1  -4   34.37    4.37
  11  -1   4   28.87    3.48
  11   1   4   31.61    3.49
 -11   1  -4   34.66    4.37
 -12  -1  -4    0.38    0.49
  12  -1   4    1.11    0.41
  12   1   4    0.85    0.42
 -12   1  -4    0.96    0.50
 -13  -1  -4   15.26    2.48
  13  -1   4   17.67    1.98
 -13   1  -4   14.59    2.42
  13   1   4   19.42    1.99
  14  -1   4    0.93    0.50
 -14  -1  -4    0.74    0.58
 -16  -2   4    2.72    0.99
  16   2  -4    3.07    0.73
 -15  -2   4    7.26    1.57
  15  -2  -4    6.91    1.14
  15   2  -4    9.37    1.23
 -15   2   4    9.80    1.52
 -14  -2   4   -0.26    0.52
  14  -2  -4    0.98    0.43
 -14   2   4    0.02    0.43
  14   2  -4    0.05    0.37
  13  -2  -4   12.76    1.64
 -13  -2   4   12.56    2.09
  13   2  -4   13.87    1.68
 -13   2   4   15.51    2.07
 -12  -2   4   14.25    1.82
  12  -2  -4   11.19    1.40
  12  -2  -4   10.60    1.30
 -12   2   4    9.09    1.69
  12   2  -4   12.23    1.41
  11  -2  -4   26.76    2.80
 -11  -2   4   22.08    3.54
  11  -2  -4   28.43    2.90
 -11   2   4   25.45    3.54
  11   2  -4   27.20    2.91
  10  -2  -4   22.80    2.66
 -10  -2   4   20.76    3.36
 -10  -2   4   29.44    3.19
 -10   2   4   23.19    2.73
  10   2  -4   24.72    2.75
 -10   2   4   28.09    3.39
  -9  -2   4   47.63    5.55
   9  -2  -4   43.11    4.65
  -9  -2   4   40.77    5.82
  -9   2   4   42.35    4.75
  -9   2   4   45.70    5.82
   9   2  -4   46.48    4.77
  -8  -2   4   22.81    2.95
   8  -2  -4   20.66    2.46
  -8  -2   4   19.85    3.10
  -8   2   4   27.27    3.12
   8   2  -4   23.62    2.55
  -8   2   4   26.11    2.56
  -7  -2   4   21.29    2.43
   7  -2  -4   19.12    2.02
  -7   2   4   15.65    2.52
   7   2  -4   18.63    2.08
  -7   2   4   19.27    2.35
  -6  -2   4   35.75    5.50
   6  -2  -4   47.30    4.62
  -6  -2   4   35.72    5.73
  -6   2   4   47.98    4.71
  -6   2   4   47.08    5.46
   6   2  -4   44.70    4.71
   6   2  -4   50.53    4.56
  -6   2   4   41.89    5.73
  -5  -2   4    8.01    1.00
  -5  -2   4    8.52    1.08
   5  -2  -4    6.90    0.81
   5   2  -4    6.05    0.84
  -5   2   4    6.45    1.02
  -5   2   4    6.99    0.93
  -5   2   4    7.00    0.84
  -4  -2   4   52.85    7.04
  -4   2   4   51.63    5.67
  -4   2   4   57.68    7.02
   4   2  -4   56.52    5.77
  -3  -2   4   13.62    1.45
  -3  -2   4   12.89    1.87
  -3  -2   4   11.84    1.78
  -3   2   4   12.86    1.76
  -3   2   4   16.97    1.85
   3   2  -4   14.20    1.52
  -3   2   4   14.45    1.50
  -3   2   4   14.44    1.52
  -2  -2   4   35.32    4.85
   2  -2  -4   41.55    4.85
  -2  -2   4   38.26    4.03
  -2   2   4   41.70    5.02
   2   2  -4   40.62    4.12
  -2   2   4   36.31    4.07
   2   2  -4   39.44    5.04
   1  -2  -4   18.17    2.51
   1  -2  -4   21.37    2.45
  -1  -2   4   19.49    2.44
  -1  -2   4   17.24    2.02
   1   2  -4   21.32    2.55
  -1   2   4   21.18    2.06
   1   2  -4   19.63    2.07
  -1   2   4   17.97    2.06
   0  -2   4   47.61    5.59
   0  -2  -4   44.41    6.68
   0   2  -4   56.26    6.96
   0   2   4   61.10    5.68
   0   2  -4   59.10    5.69
   0   2   4   56.84    5.62
   1  -2   4   10.68    1.18
  -1  -2  -4   11.32    1.42
  -1  -2  -4   13.42    1.45
   1  -2   4   10.23    1.39
   1   2   4    9.63    1.17
  -1   2  -4   10.59    1.18
  -1   2  -4    9.98    1.47
   1   2   4   10.35    1.19
  -2  -2  -4   52.41    7.09
  -2  -2  -4   51.05    7.35
   2  -2   4   66.30    5.96
   2  -2   4   59.41    7.07
  -2   2  -4   53.23    6.01
  -2   2  -4   67.28    7.40
   2   2   4   62.40    6.01
   2   2   4   48.49    5.95
   3  -2   4   19.68    2.21
  -3  -2  -4   26.53    2.66
   3  -2   4   21.58    2.60
  -3  -2  -4   17.56    2.73
   3   2   4   18.51    2.21
  -3   2  -4   23.00    2.77
  -3   2  -4   20.15    2.22
   3   2   4   20.52    2.21
   4  -2   4   15.84    2.02
   4  -2   4   16.47    1.76
  -4  -2  -4   17.36    2.09
  -4  -2  -4   12.83    2.14
  -4   2  -4   15.55    1.74
   4   2   4   16.88    1.74
  -4   2  -4   16.60    2.17
   4   2   4   17.34    1.76
   5  -2   4    9.25    0.92
  -5  -2  -4    7.82    1.05
  -5  -2  -4    7.91    1.12
   5  -2   4    7.20    0.96
   5   2   4    6.83    0.89
  -5   2  -4    6.25    0.85
   5   2   4    6.85    0.86
  -5   2  -4    8.45    1.14
   6  -2   4    9.28    1.03
  -6  -2  -4   10.13    1.30
  -6  -2  -4    9.47    1.20
   6   2   4    9.89    1.04
  -6   2  -4    5.96    1.25
  -6   2  -4    8.97    1.00
   6   2   4    7.05    0.99
  -7  -2  -4    5.55    0.79
  -7  -2  -4    4.11    0.87
   7  -2   4    4.60    0.68
   7   2   4    6.03    0.68
  -7   2  -4    5.18    0.65
   7   2   4    4.93    0.65
  -7   2  -4    3.32    0.82
  -8  -2  -4   34.39    5.08
  -8  -2  -4   36.92    4.84
   8  -2   4   39.22    4.11
   8   2   4   39.13    4.10
   8   2   4   41.50    4.14
  -8   2  -4   43.40    4.15
  -8   2  -4   35.37    5.08
   9  -2   4    2.76    0.53
  -9  -2  -4    3.58    0.74
   9   2   4    2.90    0.52
  -9   2  -4    2.93    0.50
  -9   2  -4    2.25    0.65
  10  -2   4   37.66    4.09
  10  -2   4   44.28    4.09
  10   2   4   42.42    4.07
 -10   2  -4   28.85    5.00
  11  -2   4   -0.01    0.32
 -11  -2  -4    0.03    0.41
  11   2   4   -0.05    0.34
 -11   2  -4    0.41    0.46
 -12  -2  -4   19.48    2.81
  12  -2   4   20.28    2.25
 -12   2  -4   16.65    2.75
  12   2   4   22.26    2.26
 -13  -2  -4    0.26    0.55
  13  -2   4   -0.23    0.38
 -13   2  -4    0.26    0.47
  14  -2   4    4.19    0.75
 -14  -2  -4    2.43    0.87
 -15  -3   4    0.57    0.65
  15  -3  -4   -0.17    0.36
 -15   3   4    0.41    0.52
  15   3  -4    0.82    0.50
  14  -3  -4    3.56    0.66
 -14  -3   4    3.55    0.95
  14   3  -4    3.33    0.71
 -14   3   4    2.18    0.74
 -13  -3   4    0.53    0.58
  13  -3  -4    0.99    0.40
  13  -3  -4    0.72    0.36
 -13   3   4    0.65    0.45
  13   3  -4    0.79    0.42
 -12  -3   4   -0.26    0.49
  12  -3  -4    0.19    0.30
  12   3  -4   -0.06    0.34
 -12   3   4   -0.23    0.35
 -12   3   4   -0.45    0.24
 -11  -3   4    0.10    0.29
  11  -3  -4    0.09    0.27
 -11  -3   4    0.06    0.41
  11   3  -4    0.36    0.35
 -11   3   4    0.26    0.33
 -11   3   4    0.14    0.35
 -10  -3   4    6.43    0.94
  10  -3  -4    5.20    0.76
 -10   3   4    6.30    1.03
 -10   3   4    5.58    0.84
  10   3  -4    5.74    0.84
  -9  -3   4    2.83    0.56
  -9  -3   4    3.44    0.69
   9  -3  -4    1.97    0.43
  -9   3   4    2.86    0.51
   9   3  -4    2.52    0.52
  -9   3   4    2.88    0.60
   8  -3  -4   14.13    1.66
  -8  -3   4   14.24    2.12
   8   3  -4   15.01    1.74
  -8   3   4   15.05    1.72
  -8   3   4   17.34    2.11
  -7  -3   4    3.94    0.66
  -7  -3   4    3.87    0.73
   7  -3  -4    4.00    0.54
  -7   3   4    3.04    0.53
  -7   3   4    3.50    0.68
   7   3  -4    3.94    0.61
   6  -3  -4   46.94    5.55
   6  -3  -4   46.79    4.71
  -6  -3   4   48.60    5.63
  -6   3   4   49.83    4.80
   6   3  -4   38.90    4.78
  -6   3   4   39.29    5.81
  -5  -3   4   12.46    1.60
   5  -3  -4   13.24    1.54
   5  -3  -4   12.35    1.33
  -5  -3   4   12.64    1.68
   5   3  -4   10.31    1.35
  -5   3   4   11.07    1.35
  -5   3   4   11.29    1.62
   4  -3  -4    5.04    0.64
  -4  -3   4    4.29    0.72
  -4  -3   4    4.70    0.69
  -4  -3   4    4.95    0.50
   4   3  -4    3.23    0.56
  -4   3   4    3.50    0.58
  -4   3   4    3.54    0.57
  -4   3   4    3.95    0.66
  -3  -3   4   32.14    4.77
   3  -3  -4   45.19    4.77
  -3  -3   4   32.89    3.96
  -3   3   4   45.98    4.04
  -3   3   4   38.84    4.93
  -3   3   4   44.57    4.08
   3   3  -4   34.61    4.95
   3   3  -4   36.26    4.07
  -2  -3   4   29.38    2.90
  -2  -3   4   24.36    3.49
   2   3  -4   30.69    3.62
   2   3  -4   26.34    2.97
  -2   3   4   27.37    2.97
  -2   3   4   27.17    3.58
  -2   3   4   28.93    2.94
   1  -3  -4    0.31    0.15
   1  -3  -4    0.21    0.19
  -1  -3   4    0.47    0.16
  -1  -3   4    0.41    0.21
  -1   3   4    0.37    0.19
   1   3  -4    0.44    0.20
  -1   3   4    0.42    0.19
   1   3  -4    0.07    0.16
   0  -3   4    2.90    0.45
   0  -3  -4    2.69    0.48
   0  -3  -4    3.97    0.57
   0  -3   4    3.63    0.54
   0   3  -4    3.55    0.56
   0   3  -4    3.48    0.47
   0   3   4    3.18    0.43
   0   3   4    2.62    0.45
   1  -3   4   25.83    2.96
  -1  -3  -4   21.75    3.04
   1  -3   4   20.45    2.49
  -1  -3  -4   26.03    3.00
  -1   3  -4   24.24    3.09
   1   3   4   26.27    2.53
   1   3   4   23.34    2.51
  -1   3  -4   21.88    2.53
   2  -3   4    2.58    0.44
  -2  -3  -4    3.07    0.49
  -2  -3  -4    2.93    0.53
   2  -3   4    2.00    0.39
  -2   3  -4    2.61    0.41
  -2   3  -4    2.55    0.53
   2   3   4    2.36    0.39
   2   3   4    2.68    0.43
   3  -3   4    8.85    1.28
   3  -3   4   10.95    1.14
  -3  -3  -4   12.32    1.38
  -3  -3  -4    9.62    1.36
  -3   3  -4   10.84    1.12
  -3   3  -4   10.88    1.40
   3   3   4    7.62    1.10
   3   3   4    9.71    1.13
   4  -3   4    0.08    0.14
  -4  -3  -4   -0.24    0.20
   4  -3   4   -0.07    0.20
  -4  -3  -4    0.09    0.22
  -4   3  -4   -0.21    0.14
  -4   3  -4    0.18    0.22
   4   3   4    0.42    0.24
   4   3   4   -0.04    0.17
  -5  -3  -4    9.42    1.30
  -5  -3  -4    8.24    1.24
   5  -3   4    8.57    1.04
  -5   3  -4    9.16    1.03
   5   3   4    8.01    1.02
   5   3   4    8.59    1.06
  -5   3  -4   10.41    1.33
  -6  -3  -4   14.56    1.69
   6  -3   4   11.27    1.35
  -6  -3  -4   12.72    1.61
   6   3   4   10.66    1.34
   6   3   4   10.98    1.33
  -6   3  -4   12.08    1.68
  -6   3  -4   10.32    1.32
  -7  -3  -4    1.56    0.46
  -7  -3  -4    1.85    0.51
   7  -3   4    3.02    0.48
   7   3   4    1.29    0.40
   7   3   4    1.75    0.38
  -7   3  -4    2.55    0.40
  -7   3  -4    2.13    0.52
   8  -3   4    1.92    0.44
  -8  -3  -4    2.09    0.55
  -8  -3  -4    1.72    0.46
   8   3   4    1.55    0.39
   8   3   4    2.11    0.44
  -8   3  -4    1.16    0.47
  -8   3  -4    1.69    0.38
   9  -3   4   10.11    1.21
  -9  -3  -4    8.35    1.37
  -9  -3  -4   11.28    1.53
  -9   3  -4   10.74    1.50
   9   3   4    9.13    1.19
  -9   3  -4    9.03    1.17
  10  -3   4    0.39    0.34
 -10  -3  -4   -0.35    0.38
 -10   3  -4    0.10    0.27
 -10   3  -4   -0.55    0.31
  10   3   4    0.19    0.34
 -11  -3  -4    0.47    0.45
  11  -3   4    0.18    0.32
 -11   3  -4    0.38    0.42
  11   3   4    0.42    0.41
 -12  -3  -4    0.39    0.51
  12  -3   4   -0.15    0.33
 -12   3  -4   -0.11    0.39
  13  -3   4    0.41    0.42
 -13   3  -4    0.77    0.53
 -15   4   4    0.24    0.50
  14  -4  -4    0.33    0.37
  14   4  -4    0.74    0.51
 -14   4   4    0.47    0.38
 -14   4   4    0.48    0.51
 -13  -4   4    0.55    0.55
  13  -4  -4    0.59    0.36
  13   4  -4    0.49    0.46
 -13   4   4    0.26    0.43
 -13   4   4   -0.66    0.32
  12  -4  -4    1.62    0.44
 -12  -4   4    1.07    0.47
 -12  -4   4    1.53    0.65
  12   4  -4    1.90    0.53
 -12   4   4    1.15    0.43
 -12   4   4    1.87    0.57
 -11  -4   4    1.90    0.64
 -11  -4   4    0.90    0.43
  11  -4  -4    1.98    0.44
 -11   4   4    1.30    0.44
  11   4  -4    1.98    0.54
 -11   4   4    1.57    0.54
 -10  -4   4    0.44    0.32
 -10  -4   4    0.45    0.44
  10  -4  -4    0.13    0.27
 -10   4   4    0.25    0.35
  10   4  -4    0.25    0.36
 -10   4   4   -0.13    0.27
   9  -4  -4    1.34    0.38
  -9  -4   4    1.45    0.52
  -9  -4   4    1.42    0.46
  -9   4   4    2.04    0.50
   9   4  -4    1.31    0.44
  -9   4   4    2.45    0.44
  -8  -4   4    1.44    0.42
   8  -4  -4    0.66    0.31
  -8  -4   4    1.39    0.47
  -8   4   4    1.03    0.33
   8   4  -4    0.96    0.37
  -8   4   4    1.09    0.37
  -7  -4   4    0.92    0.33
  -7  -4   4    0.70    0.37
   7  -4  -4    0.94    0.30
  -7   4   4    0.47    0.30
  -7   4   4    0.30    0.25
   7   4  -4    0.81    0.34
   6  -4  -4    0.44    0.25
  -6  -4   4    0.16    0.25
  -6  -4   4    0.08    0.29
  -6   4   4   -0.04    0.19
   6   4  -4   -0.27    0.21
  -6   4   4    0.07    0.22
  -5  -4   4    2.45    0.48
   5  -4  -4    1.65    0.35
   5  -4  -4    1.61    0.36
  -5  -4   4    1.86    0.43
   5   4  -4    1.16    0.34
  -5   4   4    1.67    0.36
  -5   4   4    1.75    0.38
  -4  -4   4    0.49    0.18
   4  -4  -4    0.12    0.21
  -4  -4   4    0.54    0.27
  -4  -4   4    0.34    0.26
  -4   4   4    0.13    0.23
   4   4  -4    0.18    0.22
  -4   4   4    0.65    0.23
  -4   4   4    0.61    0.20
   3  -4  -4    0.27    0.21
  -3  -4   4    0.01    0.20
  -3  -4   4    0.31    0.16
   3   4  -4   -0.02    0.18
   3   4  -4    0.03    0.18
  -3   4   4    0.28    0.20
  -3   4   4    0.23    0.16
  -3   4   4    0.14    0.20
  -2  -4   4   -0.04    0.15
   2  -4  -4   -0.05    0.18
  -2  -4   4    0.13    0.21
  -2   4   4    0.02    0.18
   2   4  -4    0.03    0.19
   2   4  -4    0.33    0.19
  -2   4   4   -0.04    0.19
   1  -4  -4    8.85    1.08
  -1  -4   4    8.94    0.87
  -1  -4   4    5.94    1.04
   1   4  -4    7.25    1.06
  -1   4   4    7.49    0.91
  -1   4   4    6.03    0.90
   1   4  -4    7.95    0.90
   0  -4  -4    0.87    0.33
   0  -4   4    1.37    0.28
   0  -4   4    1.46    0.35
   0   4  -4    1.80    0.33
   0   4   4    1.81    0.33
   0   4  -4    1.30    0.32
   0   4   4    1.38    0.30
   1  -4   4   -0.21    0.15
   1  -4   4   -0.13    0.17
  -1  -4  -4   -0.20    0.19
   1   4   4   -0.13    0.17
   1   4   4   -0.17    0.20
  -1   4  -4    0.19    0.20
  -1   4  -4    0.04    0.20
   2  -4   4    4.94    0.58
   2  -4   4    4.54    0.63
  -2  -4  -4    3.61    0.70
  -2   4  -4    3.89    0.69
   2   4   4    3.74    0.57
   2   4   4    3.82    0.59
  -2   4  -4    3.51    0.57
  -3  -4  -4    7.33    1.01
   3  -4   4    7.47    0.91
   3  -4   4    6.05    0.82
  -3   4  -4    5.75    0.98
   3   4   4    6.99    0.85
   3   4   4    6.49    0.82
  -3   4  -4    5.89    0.81
   4  -4   4    2.43    0.46
  -4  -4  -4    2.30    0.54
   4   4   4    2.73    0.49
   4   4   4    2.36    0.44
  -4   4  -4    2.92    0.44
  -4   4  -4    2.94    0.58
  -5  -4  -4    0.18    0.30
   5  -4   4   -0.05    0.23
   5   4   4    0.39    0.24
   5   4   4    0.18    0.26
  -5   4  -4    0.09    0.21
  -5   4  -4    0.07    0.27
   6  -4   4    1.34    0.37
  -6  -4  -4    2.07    0.49
   6   4   4    1.47    0.39
  -6   4  -4    1.36    0.33
   6   4   4    1.03    0.34
  -6   4  -4    1.12    0.40
   7  -4   4    3.52    0.59
  -7  -4  -4    4.75    0.77
   7   4   4    4.02    0.65
  -7   4  -4    3.20    0.57
  -7   4  -4    4.27    0.78
   7   4   4    3.78    0.61
  -8  -4  -4    3.62    0.67
   8  -4   4    2.00    0.48
   8   4   4    1.88    0.50
  -8   4  -4    2.55    0.46
  -8   4  -4    3.13    0.63
   8   4   4    1.62    0.45
  -9  -4  -4    0.29    0.36
   9  -4   4   -0.01    0.28
  -9   4  -4    0.36    0.29
  -9   4  -4    0.62    0.39
   9   4   4    0.06    0.36
  10  -4   4    1.82    0.49
 -10  -4  -4    2.10    0.57
 -10   4  -4    1.05    0.50
 -10   4  -4    1.33    0.41
  10   4   4    1.56    0.52
  11  -4   4    0.11    0.38
 -11   4  -4    1.25    0.52
  12  -4   4   -0.39    0.35
 -12   4  -4    0.28    0.43
  14  -5  -4    3.85    0.73
  13  -5  -4    0.43    0.41
  13   5  -4   -0.13    0.44
 -13   5   4    1.04    0.47
  12  -5  -4    2.51    0.58
 -12  -5   4    3.06    0.71
 -12   5   4    2.84    0.63
  12   5  -4    3.71    0.71
 -11  -5   4    1.10    0.50
  11  -5  -4    2.19    0.49
 -11   5   4    1.87    0.48
  11   5  -4    1.95    0.53
 -10  -5   4    9.98    1.56
  10  -5  -4    9.38    1.30
 -10   5   4   13.00    1.38
  10   5  -4   11.91    1.41
  -9  -5   4    1.10    0.40
   9  -5  -4    0.33    0.31
  -9   5   4    0.15    0.31
   9   5  -4   -0.05    0.33
   8  -5  -4    7.04    0.90
  -8  -5   4    6.04    1.05
  -8   5   4    6.72    0.91
   8   5  -4    7.26    0.94
   7  -5  -4   -0.19    0.25
  -7  -5   4    0.37    0.30
   7   5  -4    0.31    0.32
  -7   5   4   -0.22    0.22
  -6  -5   4    6.32    0.89
   6  -5  -4    5.70    0.75
  -6   5   4    3.15    0.69
   6   5  -4    5.91    0.76
   5  -5  -4    0.51    0.26
   5  -5  -4    0.68    0.30
  -5  -5   4    0.65    0.30
   5   5  -4   -0.16    0.22
  -5   5   4   -0.04    0.25
   4  -5  -4    0.10    0.22
   4  -5  -4   -0.08    0.22
  -4  -5   4    0.48    0.28
  -4   5   4    0.50    0.28
   4   5  -4    0.12    0.24
  -4   5   4    0.22    0.25
   3  -5  -4    2.19    0.47
  -3  -5   4    2.30    0.51
  -3  -5   4    2.57    0.41
   3   5  -4    1.88    0.42
  -3   5   4    2.26    0.45
  -3   5   4    2.94    0.47
   2  -5  -4    4.48    0.72
  -2  -5   4    3.33    0.56
  -2  -5   4    5.09    0.73
   2   5  -4    4.44    0.61
  -2   5   4    4.00    0.60
  -2   5   4    3.80    0.60
  -1  -5   4    0.63    0.29
  -1  -5   4    0.40    0.22
   1  -5  -4    0.65    0.31
  -1   5   4    0.26    0.25
  -1   5   4    0.02    0.25
   1   5  -4    0.47    0.22
   1   5  -4    0.78    0.27
   0  -5   4    0.76    0.26
   0  -5  -4    0.53    0.31
   0  -5   4    0.59    0.28
   0   5   4    0.59    0.29
   0   5  -4    0.96    0.29
   0   5  -4    0.71    0.27
   0   5   4    0.21    0.24
  -1  -5  -4   18.86    2.73
   1  -5   4   24.50    2.29
   1  -5   4   20.33    2.70
   1   5   4   21.87    2.33
   1   5   4   20.67    2.31
  -1   5  -4   21.84    2.32
  -1   5  -4   19.75    2.78
   2  -5   4    7.02    0.92
   2  -5   4    6.62    0.80
  -2  -5  -4    6.20    1.00
  -2   5  -4    7.28    0.97
  -2   5  -4    4.95    0.80
   2   5   4    5.40    0.81
   2   5   4    5.92    0.82
   3  -5   4   15.61    2.19
   3  -5   4   17.94    1.90
  -3  -5  -4   17.38    2.30
   3   5   4   16.67    1.92
  -3   5  -4   15.34    1.90
   3   5   4   19.47    1.92
  -3   5  -4   18.28    2.31
   4  -5   4    8.34    1.06
  -4  -5  -4   12.81    1.37
   4   5   4    7.59    1.06
  -4   5  -4    7.92    1.27
   4   5   4    9.29    1.09
  -4   5  -4    8.04    1.04
  -5  -5  -4   13.44    1.99
   5  -5   4   14.50    1.65
  -5   5  -4   14.72    1.66
   5   5   4   17.05    1.70
   5   5   4   12.50    1.65
  -5   5  -4   14.81    2.02
  -6  -5  -4   15.98    1.88
   6  -5   4   12.82    1.52
   6   5   4   12.13    1.54
   6   5   4   14.38    1.55
  -6   5  -4   10.89    1.84
  -6   5  -4   13.77    1.54
  -7  -5  -4    5.60    1.00
   7  -5   4    5.49    0.82
   7   5   4    5.67    0.83
  -7   5  -4    5.47    0.78
  -7   5  -4    6.09    1.01
   7   5   4    7.02    0.90
  -8  -5  -4    1.28    0.48
   8  -5   4    0.76    0.36
  -8   5  -4    0.65    0.32
   8   5   4    0.67    0.39
  -8   5  -4    0.02    0.33
  -9  -5  -4   17.27    2.20
   9  -5   4   14.57    1.81
  -9   5  -4   16.25    2.23
  -9   5  -4   14.64    1.79
 -10  -5  -4    1.51    0.57
  10  -5   4    0.76    0.42
 -10   5  -4    0.73    0.46
 -10   5  -4    0.35    0.34
  11  -5   4    3.16    0.71
 -11   5  -4    4.56    0.91
 -12   5  -4   -0.10    0.42
  13  -6  -4   15.55    2.04
 -13  -6   4   19.91    2.51
  12  -6  -4    1.20    0.46
 -12  -6   4    0.21    0.46
 -12   6   4   -0.29    0.34
  12   6  -4    0.54    0.53
  11  -6  -4   11.37    1.35
 -11  -6   4   11.73    1.63
  11   6  -4   11.70    1.45
 -11   6   4    8.41    1.31
  10  -6  -4   11.08    1.47
 -10  -6   4   13.32    1.80
  10   6  -4   12.20    1.56
 -10   6   4   12.15    1.51
   9  -6  -4   14.84    1.76
  -9  -6   4   13.46    2.08
  -9   6   4   15.40    1.80
   9   6  -4   16.67    1.84
   8  -6  -4   15.02    1.87
  -8  -6   4   17.70    2.27
  -8   6   4   14.25    1.89
   8   6  -4   18.89    1.97
  -7  -6   4   12.44    1.56
   7  -6  -4   10.56    1.30
  -7   6   4   10.72    1.30
   7   6  -4    8.18    1.29
   6  -6  -4    7.68    0.98
  -6  -6   4    7.32    1.14
   6   6  -4    6.51    0.97
  -6   6   4    6.93    0.96
   5  -6  -4    4.27    0.65
  -5  -6   4    4.60    0.79
   5   6  -4    3.03    0.66
  -5   6   4    3.98    0.65
   4  -6  -4   10.81    1.37
  -4  -6   4   15.36    1.69
   4  -6  -4   11.14    1.59
   4   6  -4   13.00    1.42
  -4   6   4    8.83    1.37
   3  -6  -4    8.62    1.32
  -3  -6   4    9.37    1.36
   3   6  -4    8.65    1.16
  -3   6   4   10.05    1.17
  -3   6   4   10.03    1.15
  -2  -6   4   31.48    2.96
  -2  -6   4   33.41    3.58
   2  -6  -4   34.51    3.57
  -2   6   4   23.54    2.96
   2   6  -4   22.08    3.00
  -2   6   4   22.52    2.99
  -1  -6   4   16.97    1.87
  -1  -6   4   16.66    2.25
   1  -6  -4   17.30    2.27
  -1   6   4   17.33    1.92
   1   6  -4   17.41    1.93
  -1   6   4   15.80    1.92
   0  -6   4   18.62    1.71
   0  -6   4   11.72    1.99
   0  -6  -4   18.50    2.09
   0   6  -4   14.08    1.73
   0   6   4   12.66    1.72
   0   6   4   17.05    1.74
  -1  -6  -4    4.31    0.84
   1  -6   4    4.38    0.67
   1  -6   4    5.19    0.81
   1   6   4    5.98    0.75
  -1   6  -4    4.90    0.69
   1   6   4    4.44    0.71
  -2  -6  -4   13.02    1.68
   2  -6   4   13.19    1.60
   2  -6   4   10.10    1.34
  -2   6  -4   11.69    1.39
   2   6   4   10.24    1.37
   2   6   4   11.64    1.39
   3  -6   4    1.10    0.36
  -3  -6  -4    2.04    0.52
   3   6   4    1.60    0.44
   3   6   4    1.33    0.38
  -3   6  -4    0.84    0.34
  -4  -6  -4   33.82    3.66
   4  -6   4   32.50    3.03
  -4   6  -4   26.87    3.04
   4   6   4   24.33    3.00
   4   6   4   23.42    3.03
  -5  -6  -4    4.02    0.83
   5  -6   4    4.03    0.67
  -5   6  -4    3.85    0.65
   5   6   4    3.55    0.66
   5   6   4    4.83    0.70
  -6  -6  -4   17.26    2.16
   6  -6   4   15.21    1.75
  -6   6  -4   15.30    1.77
   6   6   4   13.92    1.78
   6   6   4   14.68    1.76
  -7  -6  -4    1.47    0.56
   7  -6   4    1.15    0.40
   7   6   4    0.74    0.42
  -7   6  -4    1.47    0.42
   7   6   4    0.51    0.43
   8  -6   4   10.74    1.36
  -8  -6  -4   13.01    1.72
  -8   6  -4    9.82    1.34
  -9  -6  -4    0.73    0.51
   9  -6   4    0.55    0.37
  -9   6  -4    0.06    0.33
  10  -6   4   12.64    1.51
 -10  -6  -4   11.63    1.80
 -10   6  -4   11.62    1.47
 -11  -6  -4    0.79    0.57
 -11  -7   4   -0.22    0.47
  10  -7  -4    5.34    0.90
 -10  -7   4    6.73    1.16
  10   7  -4    6.08    0.97
 -10   7   4    5.34    0.88
   9  -7  -4    6.67    0.95
  -9  -7   4    6.93    1.18
  -9   7   4    5.26    0.94
   9   7  -4    6.50    1.02
   8  -7  -4   30.40    3.31
  -8  -7   4   30.19    3.95
  -8   7   4   29.90    3.34
   8   7  -4   29.03    3.38
   7  -7  -4   32.72    3.19
  -7  -7   4   25.31    3.74
   7   7  -4   29.08    3.23
  -7   7   4   27.71    3.18
   6  -7  -4   41.64    4.93
  -6  -7   4   48.85    5.91
  -6   7   4   48.22    5.02
   5  -7  -4   44.39    4.70
  -5  -7   4   50.84    5.61
  -5   7   4   37.17    4.71
   5   7  -4   43.40    4.75
   4  -7  -4   21.36    2.20
  -4  -7   4   17.55    2.57
  -4   7   4   18.10    2.18
   4   7  -4   19.59    2.20
  -3  -7   4   28.07    4.39
   3  -7  -4   39.86    4.41
   3  -7  -4   32.14    3.73
  -3   7   4   32.92    3.76
   3   7  -4   40.18    3.81
  -2  -7   4   15.04    2.67
   2  -7  -4   23.91    2.73
  -2   7   4   22.55    2.33
  -2   7   4   21.36    2.29
   2   7  -4   20.40    2.32
  -1  -7   4   25.24    2.42
   1  -7  -4   28.24    2.94
  -1  -7   4   20.98    2.88
   1   7  -4   18.76    2.45
  -1   7   4   17.99    2.44
  -1   7   4   21.52    2.44
   0  -7   4   17.65    1.96
   0  -7   4   17.50    2.34
   0   7   4   16.56    1.99
   0   7   4   16.45    2.00
   0   7  -4   18.95    2.01
  -1  -7  -4   29.42    3.12
   1  -7   4   26.10    3.03
   1  -7   4   20.01    2.52
   1   7   4   21.38    2.57
   1   7   4   21.40    2.56
  -1   7  -4   22.29    2.59
   2  -7   4    0.97    0.38
  -2  -7  -4    1.08    0.49
  -2   7  -4    1.19    0.40
   2   7   4    0.82    0.42
   2   7   4    1.02    0.38
   3  -7   4   21.98    2.27
  -3  -7  -4   20.70    2.74
  -3   7  -4   18.92    2.29
   3   7   4   20.93    2.28
   3   7   4   18.46    2.29
   4  -7   4    1.70    0.49
  -4  -7  -4    2.97    0.69
   4   7   4    2.51    0.54
   4   7   4    1.65    0.53
  -4   7  -4    1.86    0.50
   5  -7   4   22.52    2.71
  -5  -7  -4   27.02    3.32
  -5   7  -4   19.65    2.71
   5   7   4   28.59    2.80
   5   7   4   27.31    2.76
   6  -7   4    0.00    0.30
  -6  -7  -4    0.66    0.51
   6   7   4    0.99    0.45
  -6   7  -4    0.13    0.32
   6   7   4    0.31    0.37
  -7  -7  -4   20.97    3.16
   7  -7   4   23.50    2.62
  -7   7  -4   25.42    2.66
  -8  -7  -4   -0.07    0.45
   8  -7   4    0.48    0.41
  -8   7  -4   -0.15    0.31
  -9  -7  -4   14.76    2.26
  -9   7  -4   16.15    1.87
   8  -8  -4    5.34    0.85
  -8  -8   4    3.84    0.99
   8   8  -4    4.55    0.94
  -8   8   4    5.53    0.91
  -7  -8   4   11.88    1.62
   7  -8  -4    9.78    1.27
   7   8  -4    9.64    1.32
  -7   8   4    7.30    1.23
   6  -8  -4   11.59    1.59
  -6  -8   4   17.33    2.03
   6   8  -4   13.73    1.65
  -6   8   4   10.78    1.61
   5  -8  -4   15.13    1.65
   5   8  -4   15.22    1.67
  -5   8   4    9.94    1.56
   4  -8  -4   10.48    1.37
  -4  -8   4   10.89    1.61
   4   8  -4    9.50    1.33
  -4   8   4   10.36    1.32
   3  -8  -4   11.00    1.51
  -3  -8   4   13.44    1.82
  -3   8   4   12.53    1.52
   3   8  -4   11.63    1.51
   2  -8  -4   13.26    1.83
   2  -8  -4   12.78    1.58
  -2  -8   4   12.07    1.84
   2   8  -4   11.58    1.55
  -2   8   4   13.68    1.57
  -1  -8   4    8.29    1.15
   1  -8  -4    6.10    1.10
  -1   8   4    5.22    0.92
   1   8  -4    6.06    0.91
  -1   8   4    6.21    0.94
   0  -8   4   15.91    2.61
   0  -8  -4   26.65    2.75
   0   8   4   17.49    2.24
   0   8   4   20.72    2.25
   0   8  -4   19.93    2.26
  -1  -8  -4    8.59    1.21
   1  -8   4    7.04    0.93
   1   8   4    5.50    0.90
   1   8   4    6.26    0.94
  -1   8  -4    5.37    0.93
  -2  -8  -4   13.61    2.19
   2  -8   4   18.19    1.84
   2   8   4   15.04    1.83
   2   8   4   16.03    1.85
  -2   8  -4   14.88    1.83
   3  -8   4    9.59    1.29
  -3  -8  -4   10.39    1.60
   3   8   4   10.13    1.32
   3   8   4    9.63    1.30
  -3   8  -4   10.84    1.31
   4  -8   4    6.69    1.06
  -4  -8  -4    9.45    1.38
  -4   8  -4    5.97    1.02
   4   8   4    7.99    1.09
   4   8   4   10.16    1.12
   5  -8   4    2.49    0.63
  -5  -8  -4    2.70    0.77
   5   8   4    2.25    0.63
  -5   8  -4    2.92    0.62
   6  -8   4   16.63    1.79
  -6  -8  -4   14.80    2.17
  -6   8  -4   12.73    1.76
  -7   8  -4    0.89    0.46
  -4  -9   4    0.89    0.58
   4  -9  -4    1.38    0.60
  -4   9   4    1.77    0.55
  -3  -9   4    1.37    0.67
   3  -9  -4    1.85    0.62
   3   9  -4    0.92    0.48
  -3   9   4    1.71    0.54
  -2  -9   4    0.76    0.56
   2  -9  -4    0.81    0.54
  -2   9   4    0.83    0.46
   2   9  -4   -0.49    0.33
  -1  -9   4    8.55    1.50
   1  -9  -4    9.90    1.34
   1  -9  -4   10.61    1.53
  -1   9   4   10.75    1.29
   1   9  -4    8.21    1.24
   0  -9  -4    8.75    1.34
   0  -9  -4    8.06    1.16
   0   9  -4    7.12    1.10
   0   9   4    8.10    1.13
   0   9   4    6.60    1.09
  -1  -9  -4   18.06    2.48
   1   9   4   15.69    2.08
  -1   9  -4   17.69    2.07
   1   9   4   18.71    2.08
  -2  -9  -4    5.16    1.02
  -2   9  -4    3.51    0.74
   2   9   4    3.70    0.78
   2   9   4    5.41    0.83
   3  -9   4    8.45    1.16
   3   9   4    7.24    1.13
   3   9   4    8.39    1.16
   4  -9   4    4.09    0.80
   4   9   4    2.94    0.72
  16   0  -5   -0.38    0.45
 -16   0   5   -0.83    0.56
  15   0  -5   -0.32    0.42
 -15   0   5    0.22    0.52
  14   0  -5   -0.39    0.35
 -14   0   5    0.26    0.50
  13   0  -5   -0.16    0.35
 -13   0   5   -0.06    0.42
  12   0  -5    0.85    0.40
 -12   0   5    0.49    0.45
  11   0  -5    0.06    0.30
 -11   0   5   -0.06    0.36
  10   0  -5    0.50    0.27
 -10   0   5   -0.43    0.29
  -9   0   5   -0.14    0.16
   9   0  -5   -0.05    0.20
  -9   0   5    0.01    0.28
   9   0  -5    0.04    0.16
  -8   0   5    0.08    0.28
   8   0  -5   -0.11    0.13
  -8   0   5   -0.02    0.15
   8   0  -5   -0.16    0.18
  -7   0   5    0.07    0.15
  -7   0   5    0.01    0.24
   7   0  -5   -0.18    0.11
   7   0  -5    0.01    0.17
  -6   0   5    0.07    0.24
   6   0  -5   -0.07    0.10
   6   0  -5   -0.05    0.15
  -6   0   5   -0.11    0.15
   5   0  -5    0.16    0.16
  -5   0   5   -0.08    0.15
  -5   0   5    0.08    0.21
   5   0  -5    0.01    0.10
  -4   0   5   -0.27    0.10
   4   0  -5   -0.23    0.13
  -4   0   5   -0.13    0.15
  -4   0   5   -0.08    0.21
  -3   0   5   -0.43    0.17
  -3   0   5   -0.18    0.11
   3   0  -5   -0.17    0.11
  -3   0   5   -0.21    0.15
   2   0  -5   -0.22    0.10
   2   0  -5   -0.18    0.17
  -2   0   5   -0.14    0.15
  -2   0   5   -0.14    0.12
  -1   0   5   -0.23    0.12
  -1   0   5   -0.07    0.16
   1   0  -5   -0.23    0.17
   1   0  -5   -0.21    0.08
   0   0  -5    0.05    0.18
   0   0   5    0.11    0.16
   0   0   5   -0.20    0.14
   1   0   5    0.01    0.14
   1   0   5   -0.10    0.14
  -1   0  -5   -0.15    0.18
  -2   0  -5    0.11    0.21
   2   0   5   -0.04    0.14
   2   0   5    0.06    0.07
   2   0   5    0.16    0.16
   3   0   5    0.00    0.09
  -3   0  -5   -0.16    0.21
   3   0   5   -0.16    0.14
   3   0   5   -0.06    0.14
   4   0   5    0.15    0.14
   4   0   5    0.01    0.11
  -4   0  -5    0.07    0.23
   4   0   5    0.11    0.18
  -5   0  -5   -0.05    0.15
   5   0   5    0.05    0.13
   5   0   5    0.27    0.19
  -5   0  -5   -0.03    0.23
   6   0   5    0.06    0.20
   6   0   5    0.24    0.16
  -6   0  -5    0.27    0.29
  -6   0  -5    0.01    0.16
   7   0   5   -0.01    0.18
  -7   0  -5   -0.07    0.26
   7   0   5   -0.09    0.23
   8   0   5   -0.45    0.19
  -8   0  -5   -0.19    0.31
  -9   0  -5    0.21    0.38
   9   0   5    0.20    0.26
  10   0   5    0.29    0.32
 -10   0  -5   -0.38    0.35
  11   0   5   -0.31    0.31
 -11   0  -5   -0.03    0.41
 -12   0  -5   -0.02    0.43
  12   0   5   -0.66    0.34
  13   0   5    0.31    0.43
 -13   0  -5   -0.19    0.45
  14   0   5    0.21    0.45
 -16  -1   5   -0.61    0.58
  16  -1  -5    0.72    0.49
 -16   1   5    0.38    0.59
  16   1  -5    0.95    0.54
 -15  -1   5    1.12    0.71
  15  -1  -5    1.95    0.57
 -15   1   5    1.31    0.67
  15   1  -5    1.37    0.55
  14  -1  -5    3.10    0.66
 -14  -1   5    3.16    0.90
  14   1  -5    2.34    0.64
 -14   1   5    3.29    0.85
  13  -1  -5    0.55    0.39
 -13  -1   5   -0.41    0.46
  13   1  -5   -0.07    0.37
 -13   1   5    0.16    0.50
 -12  -1   5    9.35    1.52
  12  -1  -5    8.42    1.18
  12   1  -5    8.78    1.18
 -12   1   5   10.43    1.52
  11  -1  -5    2.86    0.55
 -11  -1   5    3.76    0.83
 -11   1   5    3.04    0.72
  11   1  -5    2.43    0.55
  10  -1  -5    0.17    0.25
  10  -1  -5    0.30    0.22
 -10  -1   5    0.24    0.35
 -10  -1   5    0.15    0.20
  10   1  -5   -0.05    0.26
 -10   1   5    0.64    0.38
   9  -1  -5    5.17    0.67
   9  -1  -5    5.28    0.73
  -9  -1   5    5.28    0.79
  -9  -1   5    4.77    0.95
  -9   1   5    4.56    0.93
   9   1  -5    7.78    0.78
  -8  -1   5    3.34    0.57
   8  -1  -5    3.61    0.47
  -8  -1   5    4.45    0.75
   8  -1  -5    3.36    0.55
  -8   1   5    3.33    0.54
   8   1  -5    4.15    0.56
  -8   1   5    2.70    0.65
  -7  -1   5    7.19    1.30
  -7  -1   5    9.74    1.21
   7  -1  -5    8.60    1.05
   7  -1  -5    9.22    1.00
  -7   1   5    8.12    1.30
  -7   1   5   11.80    1.20
   7   1  -5    8.31    0.95
  -7   1   5    8.95    1.06
   7   1  -5    8.50    1.06
  -6  -1   5   35.86    4.05
  -6  -1   5   39.14    4.26
   6  -1  -5   29.35    3.37
  -6   1   5   27.28    4.22
  -6   1   5   37.14    3.47
   6   1  -5   31.39    3.46
   6   1  -5   30.43    3.33
  -5  -1   5   50.82    5.84
  -5  -1   5   50.25    5.59
   5  -1  -5   37.96    4.66
  -5   1   5   49.18    5.82
  -5   1   5   48.58    5.57
   5   1  -5   37.54    4.74
  -5   1   5   43.07    4.75
  -4  -1   5   33.71    4.91
   4   1  -5   35.32    4.00
  -4   1   5   38.74    4.90
  -4   1   5   40.69    4.70
  -4   1   5   40.23    3.94
  -3  -1   5  113.85   12.08
  -3  -1   5  113.61   12.58
  -3  -1   5   88.71   10.08
  -3   1   5  102.44   10.26
  -3   1   5   89.34   12.55
  -3   1   5  100.72   10.12
   3   1  -5   85.19   10.26
  -3   1   5   95.52   12.06
  -2  -1   5   42.21    4.42
  -2  -1   5   38.49    5.30
   2  -1  -5   44.06    5.52
  -2   1   5   40.92    4.44
  -2   1   5   43.14    5.31
  -2   1   5   48.58    4.50
   2   1  -5   41.73    4.50
   1  -1  -5  190.91   24.33
  -1  -1   5  172.52   19.61
  -1  -1   5  203.14   23.40
   1   1  -5  204.48   19.88
  -1   1   5  175.72   23.39
  -1   1   5  199.01   19.63
   0  -1   5    7.19    0.95
   0  -1  -5    7.13    1.20
   0  -1   5    7.65    1.14
   0   1  -5   10.24    0.95
   0   1   5    9.87    0.93
   0   1   5    8.23    1.16
   0   1  -5    9.24    1.23
   0   1   5    7.88    0.96
  -1  -1  -5   -0.07    0.17
   1  -1   5    0.25    0.16
   1  -1   5    0.09    0.15
  -1   1  -5   -0.05    0.10
   1   1   5    0.00    0.08
   1   1   5    0.15    0.16
   1   1   5   -0.12    0.15
  -1   1  -5   -0.05    0.20
  -2  -1  -5    3.99    0.95
   2  -1   5    7.99    0.78
   2  -1   5    5.96    0.89
   2   1   5    8.57    0.79
  -2   1  -5    6.30    0.72
   2   1   5    6.90    0.90
  -2   1  -5    6.51    0.99
   2   1   5    6.56    0.71
  -3  -1  -5    5.01    0.76
   3  -1   5    4.95    0.65
  -3  -1  -5    3.98    0.82
   3  -1   5    5.44    0.72
   3   1   5    5.33    0.60
  -3   1  -5    7.12    0.89
   3   1   5    4.97    0.67
  -3   1  -5    5.17    0.60
  -4  -1  -5   21.94    2.62
   4  -1   5   21.89    2.58
   4  -1   5   20.95    2.21
   4   1   5   22.34    2.19
  -4   1  -5   17.80    2.19
   4   1   5   19.33    2.21
  -4   1  -5   19.25    2.74
   5  -1   5   23.68    2.71
   5  -1   5   24.58    3.16
  -5  -1  -5   22.62    3.19
  -5  -1  -5   31.33    3.40
   5   1   5   25.29    2.70
  -5   1  -5   24.11    2.70
   5   1   5   25.22    2.71
  -5   1  -5   29.49    3.39
  -6  -1  -5    6.21    0.94
   6  -1   5    4.38    0.70
  -6  -1  -5    6.03    0.81
   6   1   5    5.00    0.70
  -6   1  -5    4.49    0.90
  -6   1  -5    5.36    0.75
   6   1   5    5.78    0.67
  -6   1  -5    5.27    0.65
   7  -1   5   20.84    2.26
  -7  -1  -5   16.91    2.78
  -7  -1  -5   22.45    2.64
   7  -1   5   20.82    2.24
   7   1   5   20.74    2.23
   7   1   5   21.16    2.25
   8  -1   5    4.67    0.72
  -8  -1  -5    4.64    0.93
   8  -1   5    5.18    0.70
   8   1   5    5.88    0.74
  -8   1  -5    5.05    0.93
   9  -1   5    0.82    0.38
  -9  -1  -5    2.21    0.57
  -9   1  -5    1.57    0.53
   9   1   5    1.98    0.44
  10  -1   5    0.90    0.39
 -10  -1  -5    2.03    0.59
  10   1   5    0.55    0.36
 -10   1  -5    0.62    0.45
 -11  -1  -5    0.00    0.43
  11  -1   5    0.63    0.36
  11   1   5    0.73    0.40
 -11   1  -5    0.73    0.48
 -12  -1  -5    1.47    0.63
  12  -1   5    1.62    0.50
  12   1   5    0.76    0.48
 -12   1  -5    2.29    0.65
 -13  -1  -5    0.71    0.58
  13  -1   5    0.57    0.46
  13   1   5    0.76    0.48
 -13   1  -5    0.32    0.50
  14  -1   5    0.76    0.48
 -15  -2   5    6.04    1.28
  15  -2  -5    4.79    0.86
  15   2  -5    4.97    0.92
 -15   2   5    4.47    1.07
  14  -2  -5    0.58    0.40
 -14  -2   5    2.14    0.71
 -14   2   5    1.56    0.64
  14   2  -5    0.13    0.43
 -13  -2   5    7.74    1.22
  13  -2  -5    5.37    0.85
  13   2  -5    5.46    0.84
 -13   2   5    3.90    1.02
 -12  -2   5    3.83    0.98
  12  -2  -5    4.86    0.75
 -12   2   5    5.99    1.03
  12   2  -5    4.57    0.78
 -11  -2   5   13.24    1.63
  11  -2  -5   10.55    1.35
  11  -2  -5   10.77    1.41
 -11  -2   5   11.18    1.80
  11   2  -5   12.58    1.45
 -11   2   5   13.72    1.82
  10  -2  -5   14.73    1.67
 -10  -2   5   14.38    2.16
 -10  -2   5   16.23    2.00
 -10   2   5   13.08    2.13
  10   2  -5   15.50    1.75
 -10   2   5   16.19    1.75
  -9  -2   5    0.65    0.30
  -9  -2   5    0.77    0.43
   9  -2  -5    1.18    0.28
  -9   2   5    0.78    0.40
  -9   2   5    1.12    0.32
   9   2  -5    0.59    0.29
  -8  -2   5   76.39    9.70
   8  -2  -5   75.78    7.78
  -8  -2   5   79.21    9.29
  -8   2   5   63.40    7.91
   8   2  -5   80.62    7.94
  -7  -2   5    2.75    0.63
  -7  -2   5    2.65    0.58
   7  -2  -5    3.01    0.48
   7   2  -5    3.31    0.51
  -7   2   5    3.28    0.65
  -7   2   5    5.21    0.58
  -7   2   5    3.48    0.52
   6  -2  -5   63.23    6.55
  -6  -2   5   56.90    7.81
  -6   2   5   55.10    7.77
   6   2  -5   67.15    6.67
  -6   2   5   76.05    8.15
  -5  -2   5    4.33    0.69
  -5  -2   5    4.24    0.76
  -5   2   5    4.45    0.58
  -5   2   5    4.46    0.56
  -5   2   5    4.11    0.70
  -5   2   5    4.54    0.65
   5   2  -5    4.37    0.59
  -4  -2   5   74.27    9.20
  -4   2   5   77.30    7.72
  -4   2   5   63.94    9.54
   4   2  -5   84.28    7.84
  -3  -2   5    1.41    0.23
  -3  -2   5    2.02    0.40
  -3  -2   5    1.89    0.37
  -3   2   5    1.53    0.33
  -3   2   5    2.31    0.37
  -3   2   5    1.89    0.31
   3   2  -5    1.43    0.28
  -3   2   5    1.73    0.30
  -2  -2   5  136.07   13.41
  -2  -2   5  131.55   16.02
   2  -2  -5  113.58   16.64
   2   2  -5  140.33   13.63
  -2   2   5  120.18   13.62
  -2   2   5  124.15   13.44
  -2   2   5  148.35   16.02
   1  -2  -5   -0.09    0.17
  -1  -2   5   -0.09    0.14
   1  -2  -5   -0.05    0.15
  -1  -2   5    0.26    0.14
  -1   2   5   -0.05    0.12
  -1   2   5    0.09    0.17
  -1   2   5    0.13    0.16
   1   2  -5   -0.08    0.18
   1   2  -5    0.08    0.13
   0  -2   5  200.37   21.74
   0  -2   5  224.05   25.91
   0   2  -5  202.22   26.96
   0   2   5  222.19   22.03
   0   2   5  231.43   21.77
   0   2  -5  189.67   22.04
  -1  -2  -5    0.72    0.24
   1  -2   5    0.20    0.17
  -1  -2  -5    0.37    0.21
   1  -2   5    0.39    0.18
   1   2   5   -0.08    0.16
  -1   2  -5    0.18    0.14
  -1   2  -5    0.64    0.25
   1   2   5    0.33    0.14
  -2  -2  -5   72.87    8.47
  -2  -2  -5   59.69    8.78
   2  -2   5   66.85    8.43
  -2   2  -5   66.89    7.17
   2   2   5   69.73    7.17
  -2   2  -5   73.12    8.82
   2   2   5   71.83    7.12
   3  -2   5    9.36    1.07
  -3  -2  -5    8.09    1.31
   3  -2   5    7.96    1.22
  -3  -2  -5   11.57    1.30
   3   2   5   11.13    1.10
  -3   2  -5   11.74    1.38
   3   2   5    8.73    1.04
  -3   2  -5    9.45    1.05
  -4  -2  -5   29.26    3.79
   4  -2   5   28.67    3.59
   4  -2   5   28.87    3.06
  -4   2  -5   31.35    3.07
   4   2   5   28.93    3.07
   4   2   5   26.36    3.05
   5  -2   5   13.73    1.40
   5  -2   5   10.93    1.56
  -5  -2  -5   11.06    1.63
  -5   2  -5   15.27    1.76
   5   2   5   12.75    1.40
  -5   2  -5   11.71    1.35
   5   2   5   12.74    1.36
  -6  -2  -5   20.09    3.07
   6  -2   5   23.18    2.50
  -6  -2  -5   24.28    2.95
   6   2   5   24.07    2.49
  -6   2  -5   26.22    3.12
   6   2   5   22.83    2.49
  -6   2  -5   21.14    2.48
  -7  -2  -5    8.13    1.08
   7  -2   5    6.99    0.81
  -7  -2  -5    5.04    0.91
   7   2   5    4.96    0.80
  -7   2  -5    5.75    1.04
  -7   2  -5    6.72    0.80
  -8  -2  -5    3.81    0.62
   8  -2   5    3.47    0.53
  -8  -2  -5    1.94    0.62
  -8   2  -5    3.29    0.52
  -8   2  -5    2.41    0.66
   8   2   5    3.32    0.56
  -9  -2  -5    5.45    1.23
   9  -2   5    8.73    1.01
   9   2   5    7.92    1.00
  -9   2  -5    8.34    1.27
  10  -2   5    3.70    0.62
 -10  -2  -5    1.43    0.65
 -10   2  -5    4.02    0.79
  10   2   5    2.23    0.53
  11  -2   5   13.11    1.48
 -11  -2  -5   14.64    1.88
  11   2   5   11.38    1.44
 -11   2  -5    9.14    1.77
 -12  -2  -5    7.21    1.41
  12  -2   5    8.30    1.10
  12   2   5    7.78    1.14
 -12   2  -5    9.12    1.42
 -13  -2  -5   10.63    1.88
  13  -2   5   11.31    1.48
 -13   2  -5   13.29    1.88
 -15  -3   5    1.65    0.81
  15  -3  -5    0.73    0.47
  15   3  -5    1.49    0.60
 -15   3   5    0.74    0.59
  14  -3  -5    3.09    0.66
 -14  -3   5    2.01    0.83
 -14   3   5    2.81    0.80
  14   3  -5    3.89    0.75
  13  -3  -5    3.82    0.72
 -13  -3   5    5.52    1.08
  13   3  -5    3.89    0.76
 -13   3   5    4.00    0.92
 -12  -3   5   17.92    2.20
  12  -3  -5   11.39    1.59
  12   3  -5   13.26    1.70
 -12   3   5   19.10    2.16
 -12   3   5   12.84    1.67
  11  -3  -5   26.74    2.66
 -11  -3   5   18.25    3.32
 -11  -3   5   23.79    3.15
  11   3  -5   24.33    2.75
 -11   3   5   29.28    2.76
 -10  -3   5   23.21    3.07
  10  -3  -5   20.91    2.41
 -10  -3   5   23.29    2.89
 -10   3   5   19.69    2.48
 -10   3   5   24.29    3.06
  10   3  -5   22.39    2.50
  -9  -3   5   39.22    4.82
   9  -3  -5   33.96    3.83
  -9  -3   5   39.63    4.60
  -9   3   5   34.46    4.77
   9   3  -5   34.57    3.93
  -8  -3   5    7.69    1.16
   8  -3  -5    7.40    0.87
  -8  -3   5    8.80    1.09
  -8   3   5    6.44    0.90
   8   3  -5    6.32    0.91
  -8   3   5    6.22    1.09
  -7  -3   5   37.00    4.67
  -7  -3   5   35.70    4.87
   7  -3  -5   33.68    3.90
  -7   3   5   39.13    4.84
  -7   3   5   38.60    3.98
   7   3  -5   38.52    4.00
   6  -3  -5    9.75    1.01
  -6  -3   5    7.76    1.20
   6  -3  -5    7.91    1.12
  -6  -3   5    8.33    1.28
   6   3  -5    9.61    1.06
  -6   3   5    9.29    1.03
  -6   3   5    7.54    1.21
  -5  -3   5  150.32   19.01
   5  -3  -5  145.65   18.23
  -5  -3   5  148.65   18.28
  -5   3   5  145.27   15.33
  -5   3   5  145.16   18.97
   5   3  -5  157.46   15.57
  -4  -3   5   13.87    1.77
  -4  -3   5   12.30    1.82
  -4  -3   5   12.62    1.39
   4  -3  -5   13.28    1.71
  -4   3   5   13.96    1.47
  -4   3   5   14.40    1.49
  -4   3   5   13.98    1.78
   4   3  -5   12.24    1.49
  -3  -3   5  291.54   32.75
  -3  -3   5  337.74   39.08
  -3   3   5  315.94   40.60
  -3   3   5  349.63   32.81
   3   3  -5  307.24   40.63
   3   3  -5  314.42   33.25
  -2  -3   5    1.36    0.42
   2  -3  -5    2.86    0.46
   2  -3  -5    2.26    0.47
  -2  -3   5    3.05    0.37
   2   3  -5    2.46    0.51
  -2   3   5    3.11    0.42
  -2   3   5    2.62    0.40
   2   3  -5    2.26    0.39
   1  -3  -5  161.99   20.20
   1  -3  -5  156.27   20.97
  -1  -3   5  143.54   16.93
   1   3  -5  176.43   17.20
  -1   3   5  187.96   16.98
   0  -3  -5   20.28    2.20
   0  -3   5   17.69    2.16
   0  -3  -5   16.70    2.20
   0  -3   5   18.62    1.81
   0   3  -5   14.39    2.24
   0   3   5   15.28    1.83
   0   3   5   15.99    1.82
   0   3  -5   16.64    1.84
  -1  -3  -5  129.69   16.04
   1  -3   5  137.71   15.44
   1  -3   5  110.50   12.96
  -1  -3  -5  135.11   15.48
   1   3   5  118.78   12.99
  -1   3  -5  121.89   13.14
  -1   3  -5  126.43   16.08
  -2  -3  -5   -0.16    0.18
  -2  -3  -5    0.00    0.17
   2  -3   5    0.04    0.16
   2  -3   5   -0.13    0.18
   2   3   5    0.03    0.15
  -2   3  -5    0.08    0.22
  -2   3  -5   -0.20    0.14
   2   3   5    0.01    0.21
  -3  -3  -5  102.43   11.72
  -3  -3  -5   79.30   12.12
   3  -3   5   97.04   11.65
   3   3   5   92.31    9.92
  -3   3  -5  112.04    9.94
  -3   3  -5   98.46   12.17
   3   3   5   83.40    9.82
   4  -3   5    7.44    0.89
  -4  -3  -5    4.48    0.96
   4  -3   5    5.67    0.80
  -4  -3  -5    5.76    0.96
  -4   3  -5    6.74    1.00
   4   3   5    7.15    0.82
   4   3   5    7.09    0.78
  -4   3  -5    6.37    0.78
  -5  -3  -5   22.61    3.00
  -5  -3  -5   27.76    3.13
   5  -3   5   24.54    2.54
   5   3   5   21.43    2.51
  -5   3  -5   22.03    3.12
   5   3   5   22.21    2.53
  -6  -3  -5   36.45    4.54
  -6  -3  -5   44.11    4.74
   6  -3   5   32.73    3.82
   6   3   5   36.47    3.83
   6   3   5   35.23    3.83
  -6   3  -5   30.89    3.82
  -6   3  -5   37.40    4.74
  -7  -3  -5    2.74    0.66
   7  -3   5    3.20    0.58
  -7  -3  -5    3.29    0.65
  -7   3  -5    3.13    0.68
   7   3   5    3.69    0.60
  -7   3  -5    3.44    0.51
  -8  -3  -5   30.79    3.96
  -8  -3  -5   27.99    3.78
   8  -3   5   27.31    3.19
  -8   3  -5   28.49    3.95
   8   3   5   30.80    3.20
  -8   3  -5   31.75    3.22
  -9  -3  -5   11.45    2.28
   9  -3   5   20.11    1.92
  -9  -3  -5   17.69    2.21
   9   3   5   17.30    1.88
  -9   3  -5   16.90    2.34
 -10  -3  -5    5.81    1.20
  10  -3   5    6.92    0.94
 -10   3  -5    6.50    1.17
  10   3   5    7.90    0.97
  11  -3   5   20.67    2.32
 -11  -3  -5   16.97    2.87
  11   3   5   20.51    2.32
 -11   3  -5   24.21    2.93
  12  -3   5    7.24    1.03
 -12   3  -5    6.53    1.23
 -15   4   5    1.30    0.66
 -14  -4   5    9.89    1.64
 -14   4   5    8.33    1.23
 -14   4   5    7.08    1.50
  14   4  -5   12.34    1.34
 -13  -4   5    4.33    1.04
  13  -4  -5    4.89    0.73
 -13   4   5    4.22    0.77
 -13   4   5    3.67    0.92
  13   4  -5    5.29    0.83
 -12  -4   5   14.15    1.99
 -12  -4   5   10.80    1.76
  12  -4  -5   10.23    1.49
  12   4  -5   12.39    1.58
 -12   4   5   15.68    1.96
 -12   4   5   14.75    1.59
 -11  -4   5   13.65    1.85
  11  -4  -5   14.84    1.56
 -11  -4   5   10.10    1.95
 -11   4   5   16.53    2.00
  11   4  -5   11.61    1.63
 -11   4   5   13.05    1.60
 -10  -4   5   22.69    3.05
  10  -4  -5   24.18    2.43
 -10  -4   5   19.10    2.87
 -10   4   5   22.31    3.01
 -10   4   5   20.62    2.48
  10   4  -5   23.42    2.52
  -9  -4   5   27.25    4.48
  -9  -4   5   36.61    4.34
   9  -4  -5   33.52    3.62
  -9   4   5   33.78    3.69
  -9   4   5   37.74    4.49
   9   4  -5   34.89    3.72
  -8  -4   5   14.21    1.93
  -8  -4   5   17.78    2.06
   8  -4  -5   13.64    1.61
  -8   4   5   12.34    1.63
  -8   4   5   15.12    1.98
   8   4  -5   12.72    1.65
  -7  -4   5    9.26    1.52
   7  -4  -5   10.97    1.22
  -7  -4   5   12.56    1.49
  -7   4   5   11.58    1.25
  -7   4   5   10.28    1.47
   7   4  -5    7.81    1.22
  -6  -4   5   55.00    6.57
   6  -4  -5   54.49    6.26
   6  -4  -5   48.77    5.30
  -6  -4   5   53.71    6.34
  -6   4   5   48.26    6.51
   6   4  -5   48.10    5.39
  -6   4   5   44.80    5.37
  -5  -4   5   10.22    1.15
   5  -4  -5    7.74    1.04
   5  -4  -5    6.83    0.92
  -5  -4   5    5.55    1.12
  -5   4   5    8.47    1.08
   5   4  -5    6.62    0.94
  -5   4   5    9.01    0.94
  -5   4   5    6.17    0.91
  -4  -4   5  137.62   15.05
   4  -4  -5  114.37   14.98
  -4   4   5  109.47   15.55
   4   4  -5  127.23   15.60
   4   4  -5  113.58   12.78
  -4   4   5  133.22   12.62
  -3  -4   5    4.28    0.63
   3  -4  -5    4.52    0.60
  -3  -4   5    2.65    0.43
  -3   4   5    3.01    0.49
   3   4  -5    2.87    0.49
  -3   4   5    4.24    0.52
  -3   4   5    2.70    0.52
   3   4  -5    2.99    0.60
   2  -4  -5  118.88   15.96
  -2  -4   5  131.64   13.38
  -2   4   5  127.56   13.42
   2   4  -5  126.12   16.59
  -2   4   5  148.15   13.61
   2   4  -5  127.47   13.60
  -1  -4   5    1.23    0.26
   1  -4  -5    0.66    0.29
  -1  -4   5    0.57    0.28
   1   4  -5    1.20    0.27
  -1   4   5    1.27    0.31
  -1   4   5    1.14    0.28
   1   4  -5    1.01    0.30
   0  -4   5   73.08    6.72
   0  -4  -5   61.37    8.02
   0  -4   5   59.60    7.99
   0   4   5   52.90    6.79
   0   4   5   54.12    6.72
   0   4  -5   75.43    6.83
   0   4  -5   77.27    8.32
  -1  -4  -5   22.23    2.75
   1  -4   5   18.53    2.68
   1  -4   5   19.03    2.27
   1   4   5   21.04    2.29
   1   4   5   22.85    2.31
  -1   4  -5   26.18    2.84
  -1   4  -5   19.74    2.30
   2  -4   5   71.16    8.94
   2  -4   5   61.86    7.52
  -2   4  -5   77.71    9.34
   2   4   5   70.64    7.55
  -2   4  -5   84.65    7.65
   2   4   5   70.06    7.63
  -3  -4  -5    4.78    0.75
   3  -4   5    4.76    0.60
   3  -4   5    4.07    0.63
   3   4   5    2.13    0.55
   3   4   5    4.28    0.58
  -3   4  -5    4.54    0.74
  -3   4  -5    4.30    0.58
  -4  -4  -5   46.61    6.16
   4  -4   5   49.82    5.16
  -4   4  -5   47.79    6.37
   4   4   5   51.06    5.18
  -4   4  -5   50.29    5.21
   5  -4   5    2.32    0.46
  -5  -4  -5    3.26    0.61
   5   4   5    2.62    0.45
   5   4   5    2.80    0.53
  -5   4  -5    2.39    0.44
  -5   4  -5    2.42    0.57
   6  -4   5   29.84    3.21
  -6  -4  -5   32.60    3.85
   6   4   5   27.23    3.21
  -6   4  -5   29.10    3.97
   6   4   5   30.44    3.23
  -7  -4  -5   12.92    2.07
   7  -4   5   15.02    1.75
  -7   4  -5   16.52    2.18
   7   4   5   17.33    1.79
   8  -4   5   27.69    3.25
  -8  -4  -5   30.67    3.87
  -8   4  -5   34.11    4.04
  -8   4  -5   27.78    3.24
   8   4   5   30.18    3.27
  -9  -4  -5    5.86    1.00
   9  -4   5    5.49    0.85
   9   4   5    4.97    0.87
  -9   4  -5    6.80    1.07
  10  -4   5   20.14    2.12
 -10   4  -5   17.21    2.58
  10   4   5   17.54    2.10
  11  -4   5    1.04    0.45
 -11   4  -5    0.72    0.48
  12  -4   5    6.28    0.96
 -12   4  -5    6.24    1.18
  14  -5  -5    4.90    0.82
 -13  -5   5    3.39    0.73
  13  -5  -5    2.64    0.58
 -13   5   5    2.19    0.59
  13   5  -5    1.80    0.62
 -12  -5   5    6.19    1.11
  12  -5  -5    6.02    0.93
 -12   5   5    7.32    1.01
  12   5  -5    7.52    1.03
  11  -5  -5   24.86    2.60
 -11  -5   5   21.75    3.08
  11   5  -5   22.96    2.67
 -11   5   5   23.56    2.66
 -10  -5   5    5.13    0.93
  10  -5  -5    4.35    0.75
 -10   5   5    4.97    0.77
  10   5  -5    6.12    0.88
   9  -5  -5   48.98    4.32
  -9  -5   5   38.35    5.11
   9   5  -5   46.24    4.41
  -9   5   5   30.43    4.31
   8  -5  -5    1.21    0.37
  -8  -5   5    0.08    0.33
  -8   5   5    0.01    0.27
   8   5  -5    0.47    0.32
  -7  -5   5   24.68    3.68
   7  -5  -5   33.37    3.13
  -7   5   5   26.79    3.14
   7   5  -5   30.75    3.18
   6  -5  -5    9.22    1.11
  -6  -5   5    7.47    1.30
  -6   5   5   10.50    1.14
   6   5  -5    8.65    1.12
   5  -5  -5   14.33    1.61
  -5  -5   5   14.13    1.93
   5  -5  -5   13.82    1.85
  -5   5   5   14.21    1.63
   5   5  -5   13.76    1.64
  -4  -5   5    3.42    0.66
   4  -5  -5    3.70    0.61
  -4   5   5    3.29    0.56
  -4   5   5    3.16    0.53
   4   5  -5    3.10    0.55
   4   5  -5    2.70    0.58
  -3  -5   5   54.49    5.60
  -3  -5   5   38.81    4.60
   3  -5  -5   43.98    5.53
   3   5  -5   45.00    5.72
   3   5  -5   38.61    4.72
  -3   5   5   43.97    4.67
  -3   5   5   48.01    4.74
   2  -5  -5   -0.38    0.20
  -2  -5   5    0.00    0.24
  -2  -5   5    0.23    0.19
  -2   5   5    0.19    0.25
   2   5  -5    0.03    0.21
  -2   5   5    0.19    0.25
   2   5  -5    0.24    0.23
  -1  -5   5   23.23    3.02
   1  -5  -5   22.28    3.02
  -1   5   5   25.91    2.58
  -1   5   5   25.36    2.56
   1   5  -5   21.16    2.56
   1   5  -5   23.25    3.09
   0  -5  -5    4.86    0.81
   0  -5   5    4.89    0.79
   0  -5   5    4.08    0.64
   0   5  -5    5.81    0.81
   0   5   5    6.04    0.73
   0   5   5    3.78    0.66
   0   5  -5    4.81    0.67
  -1  -5  -5   32.04    3.53
   1  -5   5   28.34    3.47
   1  -5   5   26.05    2.92
  -1   5  -5   28.11    2.97
  -1   5  -5   26.75    3.59
   1   5   5   27.93    2.96
   1   5   5   22.76    2.93
  -2  -5  -5    0.82    0.37
   2  -5   5    0.87    0.30
   2  -5   5    0.89    0.32
  -2   5  -5    1.58    0.37
   2   5   5    1.40    0.36
   2   5   5    1.18    0.32
  -2   5  -5    0.46    0.27
   3  -5   5   56.84    6.10
   3   5   5   49.71    6.10
  -3   5  -5   64.58    7.54
  -3   5  -5   58.68    6.19
   3   5   5   60.96    6.19
  -4  -5  -5   10.41    1.68
   4  -5   5   13.25    1.41
  -4   5  -5   11.19    1.70
   4   5   5   12.56    1.43
   4   5   5   12.54    1.41
  -4   5  -5   12.33    1.40
  -5  -5  -5   59.86    8.25
   5  -5   5   57.97    6.90
  -5   5  -5   71.24    7.00
  -5   5  -5   70.12    8.55
   5   5   5   64.95    6.93
   5   5   5   71.33    7.01
  -6  -5  -5    4.50    0.79
   6  -5   5    3.47    0.59
   6   5   5    3.93    0.67
  -6   5  -5    3.02    0.57
  -6   5  -5    3.18    0.71
   7  -5   5    9.88    1.24
  -7  -5  -5   11.30    1.53
   7   5   5   10.35    1.29
  -7   5  -5   10.82    1.54
  -7   5  -5    8.97    1.21
  -8  -5  -5    0.71    0.44
   8  -5   5    0.70    0.38
  -8   5  -5    0.21    0.28
   8   5   5    0.43    0.43
  -8   5  -5    0.55    0.38
  -9  -5  -5   16.41    2.24
   9  -5   5   16.40    1.88
   9   5   5   15.47    1.89
  -9   5  -5   15.70    2.29
  10  -5   5    0.66    0.43
 -10  -5  -5    0.04    0.44
 -10   5  -5    0.65    0.48
  11  -5   5   13.66    1.70
 -11   5  -5   14.00    2.08
 -13  -6   5    5.67    1.11
  13  -6  -5    5.65    0.92
 -12  -6   5    1.75    0.62
  12  -6  -5    0.84    0.48
  12   6  -5    0.80    0.49
 -12   6   5    2.01    0.54
  11  -6  -5    2.98    0.61
 -11  -6   5    3.97    0.81
  11   6  -5    1.44    0.57
 -11   6   5    2.13    0.56
 -10  -6   5    9.29    1.41
  10  -6  -5    8.79    1.13
  10   6  -5    7.96    1.20
 -10   6   5    8.98    1.18
   9  -6  -5    0.45    0.37
  -9  -6   5    0.51    0.44
  -9   6   5    0.26    0.34
   9   6  -5    0.20    0.42
   8  -6  -5   27.31    3.04
  -8  -6   5   23.72    3.60
  -8   6   5   29.28    3.08
   8   6  -5   30.61    3.12
  -7  -6   5    4.43    0.83
   7  -6  -5    4.12    0.67
  -7   6   5    3.67    0.68
   7   6  -5    3.31    0.67
   6  -6  -5   31.58    2.93
  -6  -6   5   22.99    3.43
   6   6  -5   25.29    2.93
  -6   6   5   26.09    2.93
   5  -6  -5    4.90    0.71
  -5  -6   5    6.36    0.92
   5   6  -5    3.98    0.74
  -5   6   5    3.98    0.71
   4  -6  -5   29.28    3.33
  -4  -6   5   30.27    3.40
   4  -6  -5   25.92    2.83
  -4   6   5   21.76    2.84
   4   6  -5   22.76    2.85
  -4   6   5   25.56    2.82
   3  -6  -5    0.09    0.27
  -3  -6   5   -0.14    0.27
  -3   6   5   -0.18    0.25
  -3   6   5    0.00    0.28
   3   6  -5   -0.04    0.24
   2  -6  -5   30.14    3.65
  -2  -6   5   25.94    3.64
   2   6  -5   33.47    3.14
  -2   6   5   23.70    3.08
  -2   6   5   29.94    3.09
  -1  -6   5    1.84    0.39
  -1  -6   5    1.22    0.45
   1  -6  -5    1.74    0.49
  -1   6   5    1.77    0.44
  -1   6   5    2.53    0.47
   1   6  -5    2.01    0.44
   0  -6  -5   17.07    2.25
   0  -6   5   16.90    2.21
   0  -6   5   15.87    1.84
   0   6   5   18.63    1.91
   0   6  -5   16.78    1.90
   0   6   5   14.90    1.88
  -1  -6  -5    1.53    0.48
   1  -6   5    1.06    0.38
   1  -6   5    1.44    0.38
   1   6   5    1.81    0.39
  -1   6  -5    0.78    0.32
   1   6   5    1.45    0.42
   2  -6   5    6.52    0.86
  -2  -6  -5    7.79    1.10
   2  -6   5    6.00    0.96
  -2   6  -5    6.78    0.88
   2   6   5    5.04    0.84
   2   6   5    7.61    0.92
   3  -6   5    5.42    0.84
  -3  -6  -5    6.51    1.07
   3   6   5    7.76    0.91
  -3   6  -5    6.28    0.85
   3   6   5    5.95    0.86
  -4  -6  -5    9.52    1.71
   4  -6   5   14.65    1.45
   4   6   5   12.88    1.46
   4   6   5   12.39    1.46
  -4   6  -5   11.10    1.43
   5  -6   5    8.66    1.15
  -5  -6  -5    9.18    1.42
   5   6   5    9.90    1.19
  -5   6  -5    9.73    1.16
   5   6   5    8.58    1.16
  -6  -6  -5   16.19    2.32
   6  -6   5   17.36    1.93
   6   6   5   19.51    1.98
  -6   6  -5   14.74    1.92
   7  -6   5    1.88    0.53
  -7  -6  -5    3.74    0.76
   7   6   5    2.86    0.60
  -7   6  -5    2.17    0.53
  -8  -6  -5    2.88    0.83
   8  -6   5    4.36    0.73
  -8   6  -5    4.11    0.67
   8   6   5    4.73    0.78
  -9  -6  -5    2.08    0.71
   9  -6   5    2.28    0.58
 -10  -6  -5    2.18    0.73
 -11  -7   5    0.25    0.52
  10  -7  -5    0.85    0.47
 -10  -7   5    1.91    0.66
  10   7  -5    0.52    0.50
 -10   7   5    1.34    0.50
   9  -7  -5    0.89    0.46
  -9  -7   5    1.40    0.61
   9   7  -5   -0.17    0.39
  -9   7   5    1.19    0.43
  -8  -7   5    1.08    0.56
   8  -7  -5    0.71    0.44
  -8   7   5    0.37    0.43
   8   7  -5    0.57    0.43
  -7  -7   5    0.60    0.47
   7  -7  -5    0.01    0.34
   7   7  -5   -0.30    0.35
  -7   7   5   -0.17    0.32
   6  -7  -5    0.39    0.37
  -6  -7   5    0.37    0.41
   6   7  -5    0.38    0.36
  -6   7   5    0.27    0.36
  -5  -7   5    0.69    0.47
   5  -7  -5    1.18    0.44
  -5   7   5    1.36    0.44
   5   7  -5    2.14    0.50
   4  -7  -5    2.44    0.59
  -4  -7   5    1.56    0.57
   4   7  -5    2.39    0.53
  -4   7   5    2.32    0.51
   3  -7  -5    0.94    0.43
  -3  -7   5    0.98    0.47
  -3   7   5    2.25    0.49
  -3   7   5    1.17    0.42
   3   7  -5    0.81    0.39
   2  -7  -5    2.84    0.67
  -2  -7   5    4.32    0.77
  -2   7   5    2.72    0.59
   2   7  -5    3.12    0.60
  -2   7   5    3.19    0.61
   1  -7  -5    5.07    0.88
  -1  -7   5    4.41    0.85
  -1   7   5    4.23    0.76
  -1   7   5    4.41    0.71
   1   7  -5    4.89    0.72
   0  -7   5   -0.04    0.30
   0  -7   5    0.45    0.34
   0  -7  -5   -0.02    0.35
   0   7   5    0.16    0.32
   0   7  -5    0.11    0.29
   0   7   5    0.19    0.38
  -1  -7  -5    0.08    0.35
   1  -7   5   -0.05    0.31
   1  -7   5    0.33    0.32
   1   7   5   -0.25    0.29
   1   7   5    0.33    0.37
  -1   7  -5   -0.05    0.30
   2  -7   5   -0.43    0.29
  -2  -7  -5   -0.09    0.34
  -2   7  -5    0.05    0.29
   2   7   5   -0.23    0.28
   2   7   5    0.26    0.38
   3  -7   5    1.20    0.43
  -3  -7  -5    0.46    0.44
   3   7   5    1.58    0.48
  -3   7  -5    0.95    0.39
   3   7   5    1.45    0.43
  -4  -7  -5    0.61    0.43
   4  -7   5    0.35    0.38
   4   7   5    0.20    0.35
  -4   7  -5   -0.19    0.30
   4   7   5    0.07    0.39
   5  -7   5    0.41    0.36
  -5  -7  -5    0.40    0.46
   5   7   5    0.68    0.47
  -5   7  -5    0.59    0.35
  -6  -7  -5    1.55    0.66
   6  -7   5    3.08    0.60
  -6   7  -5    2.37    0.57
   6   7   5    3.49    0.67
  -7  -7  -5    2.51    0.77
   7  -7   5    2.83    0.64
  -7   7  -5    3.71    0.64
   8  -7   5    0.36    0.44
  -8  -7  -5    0.09    0.51
  -8   7  -5    0.61    0.40
   8  -8  -5    1.12    0.54
  -8  -8   5    1.41    0.65
   8   8  -5    0.81    0.56
  -8   8   5    1.15    0.50
  -7  -8   5    1.07    0.60
   7  -8  -5    0.61    0.48
   7   8  -5    0.77    0.47
  -7   8   5    1.15    0.49
  -6  -8   5    4.04    0.92
   6  -8  -5    3.16    0.73
   6   8  -5    3.80    0.74
  -6   8   5    2.32    0.66
   5  -8  -5    0.34    0.48
  -5  -8   5    0.23    0.47
   5   8  -5   -0.04    0.35
  -5   8   5    0.00    0.36
   4  -8  -5    3.86    0.73
  -4  -8   5    3.40    0.86
  -4   8   5    3.60    0.70
   4   8  -5    3.15    0.67
  -3  -8   5    0.34    0.42
   3  -8  -5   -0.43    0.38
  -3   8   5    0.02    0.31
   3   8  -5    0.08    0.35
  -2  -8   5    3.73    0.84
   2  -8  -5    4.10    0.84
  -2   8   5    4.82    0.77
   2   8  -5    4.93    0.79
  -2   8   5    3.08    0.72
  -1  -8   5    0.07    0.42
   1  -8  -5    0.75    0.47
  -1   8   5    1.07    0.45
   1   8  -5    0.59    0.39
  -1   8   5    0.62    0.42
   0  -8   5    0.81    0.46
   0  -8  -5    0.88    0.49
   0   8   5    1.13    0.44
   0   8   5    0.31    0.41
   0   8  -5    1.17    0.43
  -1  -8  -5    0.10    0.39
   1   8   5   -0.10    0.40
  -1   8  -5    0.24    0.35
   1   8   5   -0.34    0.35
  -2  -8  -5    0.33    0.45
   2  -8   5   -0.37    0.37
  -2   8  -5    0.57    0.36
   2   8   5    0.08    0.41
   2   8   5    0.39    0.39
  -3  -8  -5    2.35    0.68
   3  -8   5    2.07    0.57
  -3   8  -5    2.53    0.55
   3   8   5    2.44    0.60
   3   8   5    1.40    0.51
   4  -8   5    0.11    0.41
  -4  -8  -5   -0.45    0.40
  -4   8  -5    0.32    0.33
   4   8   5   -0.14    0.43
   5  -8   5    1.16    0.43
  -5  -8  -5    0.02    0.47
   5   8   5    0.53    0.49
  -5   8  -5    0.60    0.38
   6  -8   5    1.70    0.55
  -6   8  -5    1.30    0.47
  -7   8  -5    0.80    0.41
  -4  -9   5    0.99    0.57
  -4   9   5   -0.48    0.36
  -3  -9   5   -0.55    0.45
   3  -9  -5   -0.04    0.47
  -3   9   5   -0.16    0.34
   3   9  -5    0.03    0.35
   2  -9  -5   -0.15    0.49
  -2  -9   5    0.02    0.46
  -2   9   5   -0.07    0.38
   2   9  -5    0.49    0.43
  -1  -9   5    0.46    0.51
   1  -9  -5    1.48    0.62
   1  -9  -5    2.04    0.67
  -1   9   5    1.59    0.58
  -1   9   5    1.45    0.52
   1   9  -5    0.43    0.43
   0  -9  -5   -0.56    0.41
   0   9   5   -0.38    0.44
   0   9  -5   -0.21    0.33
   0   9   5    0.29    0.43
  -1  -9  -5    2.77    0.79
  -1   9  -5    2.56    0.63
   1   9   5    3.03    0.67
   1   9   5    3.60    0.74
   2   9   5    0.19    0.48
   2   9   5    0.67    0.47
   3   9   5    4.44    0.87
 -16   0   6   18.27    2.69
  16   0  -6   16.36    2.13
 -15   0   6    0.88    0.70
  15   0  -6    1.94    0.59
 -14   0   6   48.58    6.54
  14   0  -6   48.97    5.33
  13   0  -6    0.76    0.44
 -13   0   6    0.85    0.56
  12   0  -6   61.42    6.41
 -12   0   6   57.89    7.85
 -11   0   6    7.96    1.44
  11   0  -6    9.89    1.16
 -10   0   6   23.10    3.73
  10   0  -6   33.07    3.08
  -9   0   6   21.88    2.45
  -9   0   6   13.45    2.20
   9   0  -6   20.67    1.97
   8   0  -6   98.84   10.93
   8   0  -6  115.85   10.73
  -8   0   6   94.81   12.80
  -8   0   6  105.97   13.39
   7   0  -6   10.08    1.08
  -7   0   6   10.67    1.24
   7   0  -6    8.53    0.99
  -7   0   6    7.68    1.33
  -6   0   6   56.07    7.38
   6   0  -6   58.82    6.16
  -6   0   6   63.00    7.73
   6   0  -6   61.96    6.30
   5   0  -6    0.77    0.21
  -5   0   6    0.31    0.25
  -5   0   6    0.31    0.20
  -5   0   6    0.65    0.15
  -4   0   6   28.18    2.90
  -4   0   6   23.10    3.64
  -4   0   6   28.01    3.49
   4   0  -6   31.65    2.97
  -3   0   6   47.23    4.38
  -3   0   6   35.22    5.45
   3   0  -6   43.31    4.44
   2   0  -6   44.21    4.31
  -2   0   6   42.85    4.26
  -2   0   6   39.14    5.10
   2   0  -6   37.25    5.31
  -1   0   6   41.55    4.37
   1   0  -6   43.56    4.40
   1   0  -6   40.54    5.44
   0   0   6   54.96    5.24
   0   0  -6   43.23    6.49
   0   0   6   53.27    6.25
   1   0   6   23.71    2.51
  -1   0  -6   23.74    3.13
  -2   0  -6    5.10    0.77
   2   0   6    3.72    0.58
   2   0   6    4.79    0.69
   3   0   6  171.50   18.28
   3   0   6  172.62   18.47
   3   0   6  188.46   21.76
   4   0   6   16.76    1.83
   4   0   6   16.32    1.86
   4   0   6   18.85    2.20
  -4   0  -6   16.74    2.34
  -5   0  -6   62.85    9.42
  -5   0  -6   77.36    9.03
   5   0   6   70.47    7.60
   5   0   6   79.96    7.66
   6   0   6   43.58    4.35
  -6   0  -6   39.32    5.11
  -7   0  -6   17.39    2.67
   7   0   6   21.60    2.15
   8   0   6   16.39    1.93
  -8   0  -6   18.44    2.44
  -9   0  -6   22.04    3.57
   9   0   6   31.67    2.92
  10   0   6    0.07    0.33
 -10   0  -6    0.97    0.49
 -11   0  -6   44.11    5.16
  11   0   6   33.29    4.10
  12   0   6    0.84    0.43
 -12   0  -6    0.50    0.51
  13   0   6    8.51    1.09
 -13   0  -6    5.93    1.29
 -16  -1   6    0.70    0.74
  16  -1  -6    1.62    0.59
  16   1  -6    1.02    0.55
 -16   1   6    0.38    0.64
 -15  -1   6   29.18    4.02
  15  -1  -6   28.23    3.21
  15   1  -6   27.52    3.22
 -14  -1   6   -0.11    0.53
  14  -1  -6    0.07    0.36
 -14   1   6    0.58    0.54
  14   1  -6   -0.40    0.34
  13  -1  -6   43.03    4.18
 -13  -1   6   42.69    5.17
 -13   1   6   31.63    5.08
  13   1  -6   35.53    4.15
 -12  -1   6    3.60    0.83
  12  -1  -6    2.90    0.57
  12   1  -6    3.18    0.60
 -12   1   6    2.48    0.73
  11  -1  -6   26.49    2.74
  11   1  -6   22.53    2.72
 -10  -1   6    4.40    0.80
  10  -1  -6    6.98    0.79
 -10  -1   6    5.81    1.00
 -10   1   6    6.24    1.01
  10   1  -6    4.07    0.73
  -9  -1   6   67.27    7.74
   9  -1  -6   53.46    6.47
   9  -1  -6   62.13    6.62
  -9  -1   6   60.91    8.12
   9   1  -6   70.95    6.65
  -8  -1   6    5.29    0.99
  -8  -1   6    4.53    0.86
   8  -1  -6    6.14    0.79
   8  -1  -6    7.06    0.71
  -8   1   6    5.01    0.98
   8   1  -6    5.93    0.78
  -8   1   6    7.34    0.86
   7  -1  -6   91.59    9.86
   7  -1  -6  103.78    9.70
  -7  -1   6   81.63   11.56
  -7   1   6   77.84   12.05
   7   1  -6  108.81    9.88
  -7   1   6  100.24   11.55
  -6  -1   6   34.75    4.68
   6  -1  -6   36.67    3.72
  -6  -1   6   32.44    4.46
   6  -1  -6   35.74    3.80
  -6   1   6   35.59    4.45
   6   1  -6   37.13    3.81
  -6   1   6   34.69    3.80
  -6   1   6   38.70    4.67
  -5  -1   6   44.97    6.91
  -5   1   6   53.59    6.91
   5   1  -6   56.33    5.65
  -5   1   6   55.27    5.64
  -5   1   6   56.77    5.55
  -4  -1   6    6.27    1.20
  -4  -1   6    9.13    1.30
  -4  -1   6    9.21    0.95
  -4   1   6    9.31    1.21
  -4   1   6   10.44    1.01
   4   1  -6   10.56    1.04
  -4   1   6    8.75    1.02
  -3  -1   6   11.91    1.41
  -3  -1   6   16.85    1.86
  -3  -1   6   16.16    1.77
   3   1  -6   17.19    1.87
  -3   1   6   10.41    1.46
  -3   1   6   15.58    1.46
  -3   1   6   13.76    1.75
  -3   1   6   11.50    1.82
   3   1  -6   13.13    1.47
  -2  -1   6    0.31    0.13
   2  -1  -6    0.35    0.21
  -2  -1   6    0.28    0.19
   2   1  -6    0.37    0.13
  -2   1   6    0.12    0.15
  -2   1   6    0.33    0.13
  -2   1   6    0.37    0.20
   2   1  -6    0.30    0.22
  -1  -1   6  121.35   12.41
  -1  -1   6  135.31   14.81
   1  -1  -6  121.96   15.40
   1   1  -6  110.21   15.40
   1   1  -6  125.88   12.57
  -1   1   6  108.51   12.42
   0  -1   6   11.20    1.38
   0  -1   6   10.40    1.14
   0  -1  -6    9.17    1.43
   0   1  -6   11.88    1.13
   0   1  -6   11.30    1.46
   0   1   6   10.51    1.16
   0   1   6   10.31    1.39
   0   1   6    9.58    1.10
  -1  -1  -6   47.01    6.24
   1  -1   6   53.86    5.04
   1   1   6   42.17    5.99
  -1   1  -6   50.26    5.06
  -2  -1  -6  100.51   12.94
   2  -1   6  102.26   12.41
   2  -1   6   95.99   10.43
   2   1   6  109.27   10.52
   2   1   6   95.01   12.42
   3  -1   6   25.59    3.24
   3  -1   6   29.00    2.77
  -3  -1  -6   23.21    3.41
  -3  -1  -6   22.53    3.26
  -3   1  -6   28.54    3.45
   3   1   6   28.41    2.73
   3   1   6   23.07    2.75
  -3   1  -6   26.14    2.73
  -4  -1  -6   62.32    7.80
  -4  -1  -6   60.86    7.48
   4  -1   6   58.64    6.30
   4  -1   6   65.01    7.46
   4   1   6   61.86    6.31
   4   1   6   61.38    6.32
  -4   1  -6   53.83    6.33
  -5  -1  -6   39.74    5.43
   5  -1   6   42.38    4.38
   5  -1   6   42.49    5.15
  -5  -1  -6   44.55    5.19
   5   1   6   36.28    4.37
  -5   1  -6   46.90    5.45
  -5   1  -6   39.57    4.38
  -6  -1  -6   65.94    7.04
   6  -1   6   48.90    5.92
  -6  -1  -6   60.33    7.37
  -6   1  -6   52.07    7.35
   6   1   6   55.41    5.93
  -7  -1  -6   22.38    3.04
   7  -1   6   26.02    2.61
  -7   1  -6   21.88    3.23
   7   1   6   25.84    2.61
   8  -1   6   53.91    5.33
  -8  -1  -6   47.22    6.59
   8   1   6   50.12    5.32
  -9  -1  -6    1.06    0.46
   9  -1   6   -0.15    0.28
  -9   1  -6    0.03    0.38
   9   1   6   -0.18    0.27
 -10  -1  -6   28.35    4.32
  10  -1   6   37.52    3.53
  10   1   6   38.00    3.52
 -10   1  -6   26.35    4.32
  11  -1   6    0.63    0.39
 -11  -1  -6    0.28    0.49
 -11   1  -6    0.44    0.49
  11   1   6   -0.26    0.33
 -12  -1  -6   17.33    2.48
  12  -1   6   15.43    1.97
  12   1   6   13.78    1.96
 -12   1  -6   22.59    2.56
  13  -1   6    0.21    0.44
 -13  -1  -6    0.26    0.55
  13   1   6    1.15    0.53
 -16  -2   6    2.47    0.98
 -15  -2   6    0.40    0.66
  15  -2  -6    0.43    0.44
 -15   2   6    0.50    0.56
  15   2  -6   -0.07    0.42
 -14  -2   6   15.19    2.21
  14  -2  -6   14.84    1.71
  14   2  -6   13.12    1.69
 -14   2   6   12.18    2.09
  13  -2  -6    0.21    0.36
 -13  -2   6    0.47    0.56
  13   2  -6    0.69    0.42
 -13   2   6    0.21    0.47
 -12  -2   6   30.52    3.72
  12  -2  -6   24.64    2.95
 -12   2   6   25.52    3.63
  12   2  -6   26.41    2.97
 -11  -2   6    0.66    0.49
  11  -2  -6    0.65    0.32
 -11  -2   6    0.64    0.32
  11   2  -6    0.84    0.35
 -11   2   6    0.34    0.40
  10  -2  -6   19.29    2.12
  10  -2  -6   20.62    2.21
 -10  -2   6   16.34    2.52
 -10  -2   6   21.24    2.75
  10   2  -6   24.58    2.25
 -10   2   6   17.77    2.70
  -9  -2   6    1.59    0.36
   9  -2  -6    0.85    0.25
  -9  -2   6    0.48    0.40
  -9   2   6    0.20    0.29
   9   2  -6    0.44    0.30
  -9   2   6    0.91    0.38
   8  -2  -6    6.12    0.78
  -8  -2   6    7.49    0.98
  -8  -2   6   10.05    1.15
  -8   2   6    6.30    0.91
   8   2  -6    5.60    0.83
  -8   2   6    5.04    1.03
  -8   2   6    7.08    0.87
  -7  -2   6   22.47    2.34
   7  -2  -6   17.02    1.91
  -7  -2   6   15.35    2.43
  -7   2   6   19.24    2.43
   7   2  -6   17.80    1.99
  -7   2   6   16.37    2.26
  -6  -2   6   63.17    8.31
  -6  -2   6   60.96    7.97
   6  -2  -6   67.11    6.68
  -6   2   6   69.54    8.29
  -6   2   6   55.82    7.93
   6   2  -6   60.52    6.79
  -6   2   6   75.17    6.81
  -5  -2   6   40.56    4.70
  -5  -2   6   37.21    4.49
  -5   2   6   34.42    4.65
  -5   2   6   30.94    3.80
   5   2  -6   35.55    3.82
  -5   2   6   32.31    4.45
  -5   2   6   41.41    3.76
  -4  -2   6   96.20   12.34
  -4   2   6  101.43   10.49
  -4   2   6  101.73   10.35
   4   2  -6  101.30   10.50
  -3  -2   6   15.06    1.46
  -3  -2   6   11.33    1.79
  -3   2   6   10.86    1.78
  -3   2   6   14.64    1.52
   3   2  -6   15.62    1.53
   3   2  -6   14.92    1.90
  -3   2   6   14.70    1.52
   2  -2  -6   48.71    6.91
  -2  -2   6   54.80    5.56
   2   2  -6   46.66    6.93
  -2   2   6   59.73    6.67
  -2   2   6   59.33    5.60
  -2   2   6   53.29    5.66
   2   2  -6   55.02    5.66
   1  -2  -6    3.87    0.58
  -1  -2   6    3.55    0.43
  -1  -2   6    2.46    0.54
   1   2  -6    3.02    0.61
  -1   2   6    3.46    0.56
  -1   2   6    3.16    0.43
  -1   2   6    3.15    0.48
   1   2  -6    3.75    0.46
   0  -2  -6   71.68    8.18
   0  -2   6   61.51    6.83
   0   2  -6   55.30    8.48
   0   2   6   70.45    6.86
   0   2  -6   66.74    6.92
   0   2   6   70.96    6.91
   1  -2   6   32.28    3.66
  -1  -2  -6   40.70    4.55
  -1  -2  -6   36.85    4.39
   1  -2   6   31.28    4.36
  -1   2  -6   35.17    3.69
   1   2   6   35.19    3.68
  -1   2  -6   37.76    4.57
   1   2   6   31.50    3.68
   2  -2   6  108.39   10.68
  -2  -2  -6   95.73   13.21
  -2  -2  -6  109.03   12.73
   2  -2   6   90.04   12.69
   2   2   6  107.71   10.69
   2   2   6   98.97   10.78
  -2   2  -6  114.50   10.79
   3  -2   6   25.57    2.85
  -3  -2  -6   30.59    3.54
   3  -2   6   22.58    3.35
  -3  -2  -6   28.75    3.40
  -3   2  -6   29.58    3.57
   3   2   6   29.77    2.84
  -3   2  -6   26.92    2.85
   3   2   6   21.58    2.84
   4  -2   6   10.59    1.32
  -4  -2  -6   10.77    1.46
  -4  -2  -6    9.01    1.37
   4  -2   6    9.26    1.16
  -4   2  -6    8.76    1.45
   4   2   6   10.63    1.18
   4   2   6   11.18    1.12
  -4   2  -6    9.77    1.12
   5  -2   6   24.18    2.54
  -5  -2  -6   22.11    3.13
  -5  -2  -6   24.00    3.00
  -5   2  -6   25.81    2.52
  -5   2  -6   22.99    3.15
   5   2   6   20.75    2.53
  -6  -2  -6   -0.02    0.23
   6  -2   6   -0.17    0.22
  -6  -2  -6   -0.15    0.29
  -6   2  -6    0.08    0.28
   6   2   6   -0.33    0.23
  -6   2  -6   -0.13    0.17
  -7  -2  -6   34.72    5.31
   7  -2   6   50.04    4.53
  -7  -2  -6   39.22    5.57
  -7   2  -6   47.27    5.62
   7   2   6   44.46    4.51
  -8  -2  -6    1.40    0.50
  -8  -2  -6    1.40    0.41
   8  -2   6    1.96    0.45
  -8   2  -6    1.48    0.53
   8   2   6    0.89    0.40
  -9  -2  -6   27.40    4.47
   9  -2   6   35.07    3.64
  -9   2  -6   39.49    4.54
 -10  -2  -6    1.26    0.56
  10  -2   6    0.81    0.43
 -10   2  -6    1.79    0.57
  10   2   6    0.63    0.41
  11  -2   6   11.15    1.44
 -11  -2  -6   13.67    1.85
 -11   2  -6   11.43    1.81
  11   2   6   10.63    1.44
  12  -2   6    1.51    0.48
 -12  -2  -6    0.58    0.53
  12   2   6    0.29    0.46
 -12   2  -6    0.11    0.49
 -13  -2  -6    3.31    1.01
  13   2   6    6.38    0.96
  15  -3  -6    0.37    0.42
 -15  -3   6    1.00    0.73
  15   3  -6    0.54    0.53
 -15   3   6    0.84    0.62
  14  -3  -6    0.48    0.40
 -14  -3   6    0.09    0.64
 -14   3   6    0.88    0.58
  14   3  -6    0.16    0.44
  13  -3  -6    2.63    0.63
 -13  -3   6    3.57    0.92
  13   3  -6    4.51    0.76
 -13   3   6    4.45    0.92
  12  -3  -6    1.62    0.42
 -12  -3   6    1.26    0.45
 -12  -3   6    2.30    0.70
  12   3  -6    1.88    0.52
 -12   3   6    2.23    0.50
 -12   3   6    1.30    0.56
 -11  -3   6    5.49    1.09
  11  -3  -6    5.53    0.76
 -11  -3   6    4.73    0.91
 -11   3   6    7.31    1.09
 -11   3   6    5.83    0.83
  11   3  -6    5.58    0.84
 -10  -3   6    3.66    0.74
  10  -3  -6    4.74    0.62
 -10  -3   6    4.87    0.94
 -10   3   6    5.62    0.71
 -10   3   6    3.05    0.77
  10   3  -6    3.93    0.68
  -9  -3   6    0.50    0.41
  -9  -3   6    0.39    0.32
   9  -3  -6    1.02    0.29
   9   3  -6    1.08    0.35
  -9   3   6    0.59    0.36
  -9   3   6    0.64    0.31
  -8  -3   6    1.17    0.50
   8  -3  -6    2.20    0.39
  -8  -3   6    1.66    0.47
  -8   3   6    1.80    0.49
  -8   3   6    2.55    0.46
   8   3  -6    2.68    0.48
  -7  -3   6    0.01    0.33
   7  -3  -6    0.36    0.20
   7  -3  -6    0.40    0.24
  -7  -3   6    0.40    0.27
  -7   3   6    0.61    0.30
   7   3  -6    0.83    0.30
  -7   3   6   -0.18    0.22
   6  -3  -6    0.23    0.19
  -6  -3   6    0.52    0.28
  -6  -3   6    0.73    0.35
   6  -3  -6    0.33    0.22
  -6   3   6   -0.01    0.19
  -6   3   6    0.14    0.20
   6   3  -6   -0.14    0.18
  -5  -3   6    7.35    1.17
   5  -3  -6    7.71    1.05
  -5  -3   6    9.11    1.13
  -5   3   6    7.33    1.10
   5   3  -6    6.91    0.93
  -5   3   6    8.55    0.92
  -5   3   6    6.56    0.91
  -4  -3   6    7.32    0.82
   4  -3  -6    7.47    1.05
  -4  -3   6    8.38    1.10
   4   3  -6    7.71    0.92
  -4   3   6    9.05    1.10
  -4   3   6    6.44    0.89
   4   3  -6    8.47    1.16
  -4   3   6    6.93    0.90
  -3  -3   6   31.30    3.88
   3  -3  -6   32.27    3.86
  -3  -3   6   27.73    3.19
   3   3  -6   29.95    4.02
  -3   3   6   33.88    3.29
   3   3  -6   32.80    3.29
  -3   3   6   31.06    3.25
  -3   3   6   29.00    3.98
  -2  -3   6    2.14    0.50
   2  -3  -6    2.71    0.52
  -2  -3   6    2.97    0.40
   2  -3  -6    3.31    0.55
  -2   3   6    3.23    0.49
   2   3  -6    3.27    0.45
   2   3  -6    3.71    0.61
  -2   3   6    3.37    0.47
   1  -3  -6    8.69    1.24
   1  -3  -6    8.38    1.24
  -1  -3   6    8.06    1.00
  -1  -3   6   10.24    1.24
  -1   3   6    9.81    1.05
   1   3  -6    9.26    1.04
   1   3  -6    8.96    1.29
  -1   3   6    9.68    1.06
   0  -3  -6   48.24    6.10
   0  -3   6   43.39    5.89
   0  -3  -6   41.80    5.90
   0  -3   6   56.59    4.95
   0   3   6   42.91    4.99
   0   3  -6   49.51    6.14
   0   3  -6   49.59    5.01
   0   3   6   47.88    4.97
  -1  -3  -6   24.98    3.69
   1  -3   6   28.59    3.09
   1  -3   6   24.71    3.66
  -1  -3  -6   32.66    3.81
   1   3   6   34.35    3.13
   1   3   6   29.85    3.11
  -1   3  -6   28.18    3.84
  -1   3  -6   31.55    3.12
   2  -3   6   11.84    1.24
   2  -3   6   12.09    1.44
  -2  -3  -6    7.69    1.47
  -2  -3  -6    8.58    1.46
  -2   3  -6   12.19    1.56
  -2   3  -6   11.23    1.22
   2   3   6   12.84    1.22
   2   3   6   11.04    1.25
  -3  -3  -6    0.81    0.30
   3  -3   6    0.62    0.23
   3  -3   6    1.24    0.31
  -3  -3  -6    0.58    0.28
  -3   3  -6    0.90    0.22
  -3   3  -6    0.25    0.31
   3   3   6    0.64    0.21
   3   3   6    0.91    0.31
   4  -3   6    0.27    0.18
  -4  -3  -6    0.27    0.28
  -4  -3  -6    0.47    0.29
   4  -3   6    0.17    0.25
   4   3   6    0.34    0.19
   4   3   6    0.26    0.27
  -4   3  -6    0.37    0.30
  -4   3  -6    0.36    0.20
   5  -3   6   -0.06    0.25
  -5  -3  -6   -0.05    0.26
  -5  -3  -6    0.16    0.30
  -5   3  -6    0.00    0.28
  -5   3  -6   -0.11    0.17
   5   3   6    0.05    0.28
  -6  -3  -6    1.08    0.43
  -6  -3  -6    0.73    0.38
   6  -3   6    1.53    0.39
   6   3   6    1.10    0.38
  -6   3  -6    1.43    0.46
  -6   3  -6    1.31    0.30
  -7  -3  -6   -0.10    0.27
   7  -3   6    0.74    0.34
  -7  -3  -6    0.01    0.34
   7   3   6   -0.05    0.31
  -7   3  -6    0.42    0.39
   8  -3   6   15.47    1.88
  -8  -3  -6   18.32    2.23
  -8  -3  -6   18.65    2.36
  -8   3  -6   15.65    2.34
   8   3   6   14.64    1.88
  -9  -3  -6    1.48    0.56
   9  -3   6    0.85    0.39
   9   3   6    0.20    0.37
  -9   3  -6    1.30    0.50
  10  -3   6   -0.37    0.31
 -10  -3  -6    0.30    0.45
 -10   3  -6    0.46    0.43
  10   3   6    0.37    0.39
  11  -3   6    0.84    0.43
 -11   3  -6    0.36    0.51
  11   3   6    0.12    0.42
  12  -3   6   -0.17    0.40
  12   3   6   -0.61    0.43
 -12   3  -6    0.86    0.52
 -15  -4   6    0.24    0.65
 -15   4   6   -0.94    0.46
 -14  -4   6    0.78    0.66
  14  -4  -6    0.22    0.36
 -14   4   6    0.32    0.41
 -14   4   6    0.38    0.59
  14   4  -6    1.56    0.54
 -13  -4   6    0.24    0.53
  13  -4  -6    0.38    0.35
 -13   4   6   -0.10    0.32
  13   4  -6    0.79    0.44
 -13   4   6    1.04    0.59
  12  -4  -6    6.66    1.04
 -12  -4   6    8.91    1.45
 -12  -4   6    8.35    1.27
 -12   4   6    7.89    1.10
  12   4  -6    9.84    1.18
 -12   4   6    8.24    1.39
 -11  -4   6    2.07    0.65
  11  -4  -6    1.25    0.38
 -11  -4   6    1.93    0.52
 -11   4   6    0.64    0.41
  11   4  -6    0.73    0.45
 -11   4   6    0.74    0.49
  10  -4  -6    3.40    0.53
 -10  -4   6    3.10    0.66
 -10  -4   6    1.54    0.66
  10   4  -6    2.74    0.59
 -10   4   6    2.82    0.66
 -10   4   6    3.96    0.64
  -9  -4   6    0.23    0.34
   9  -4  -6    0.97    0.32
  -9  -4   6    0.00    0.38
  -9   4   6    0.09    0.30
   9   4  -6    0.47    0.33
  -9   4   6    0.39    0.31
  -8  -4   6    0.16    0.29
   8  -4  -6    0.15    0.27
  -8  -4   6    0.27    0.39
  -8   4   6    0.53    0.30
   8   4  -6    0.12    0.30
  -8   4   6   -0.06    0.25
   7  -4  -6    0.99    0.33
  -7  -4   6    0.77    0.42
  -7  -4   6    1.22    0.40
  -7   4   6    0.65    0.32
   7   4  -6    0.66    0.32
  -7   4   6    0.83    0.33
  -6  -4   6    0.27    0.33
  -6  -4   6    0.73    0.33
   6  -4  -6    0.44    0.23
   6  -4  -6    0.71    0.28
  -6   4   6    0.51    0.26
  -6   4   6    0.76    0.29
   6   4  -6    0.62    0.32
   5  -4  -6    4.22    0.68
  -5  -4   6    5.44    0.79
  -5   4   6    4.22    0.72
  -5   4   6    4.31    0.63
   5   4  -6    4.99    0.81
   5   4  -6    4.36    0.63
  -5   4   6    3.76    0.61
  -4  -4   6    9.12    1.13
   4  -4  -6    9.83    1.08
  -4   4   6    8.20    0.94
  -4   4   6    6.94    0.93
   4   4  -6    5.25    1.11
   4   4  -6    6.98    0.92
  -4   4   6    7.15    1.06
  -3  -4   6    2.76    0.38
  -3  -4   6    1.97    0.48
   3  -4  -6    3.26    0.50
   3   4  -6    2.16    0.48
  -3   4   6    2.17    0.42
  -3   4   6    2.07    0.41
   3   4  -6    2.03    0.41
   2  -4  -6    1.49    0.37
  -2  -4   6    1.16    0.27
  -2  -4   6    0.97    0.35
   2   4  -6    1.55    0.31
  -2   4   6    1.40    0.33
  -2   4   6    1.23    0.30
   2   4  -6    1.29    0.35
  -1  -4   6    3.71    0.60
   1  -4  -6    3.48    0.60
  -1  -4   6    2.60    0.45
  -1   4   6    4.06    0.51
  -1   4   6    2.75    0.51
   1   4  -6    3.74    0.50
   1   4  -6    3.39    0.62
   0  -4  -6    1.69    0.39
   0  -4   6    1.39    0.34
   0  -4   6    1.22    0.29
   0   4   6    1.15    0.30
   0   4  -6    1.10    0.28
   0   4   6    1.66    0.35
   0   4  -6    0.92    0.34
   1  -4   6    0.07    0.19
  -1  -4  -6    0.19    0.25
   1  -4   6    0.27    0.22
  -1   4  -6    0.09    0.26
   1   4   6    0.31    0.20
   1   4   6    0.33    0.23
  -1   4  -6    0.24    0.20
   2  -4   6    1.78    0.39
  -2  -4  -6    1.82    0.46
   2  -4   6    2.18    0.39
   2   4   6    1.62    0.34
  -2   4  -6    1.70    0.36
  -2   4  -6    1.41    0.43
   2   4   6    2.38    0.42
   3  -4   6    0.84    0.31
  -3  -4  -6    1.48    0.41
   3  -4   6    0.61    0.27
   3   4   6    1.26    0.30
  -3   4  -6    0.94    0.27
  -3   4  -6    0.55    0.34
   3   4   6    1.73    0.39
   4  -4   6    0.82    0.29
  -4  -4  -6    0.91    0.38
  -4   4  -6    0.77    0.37
   4   4   6    1.12    0.36
   4   4   6    1.23    0.31
  -4   4  -6    0.97    0.28
  -5  -4  -6   -0.09    0.27
   5  -4   6   -0.06    0.26
  -5   4  -6    0.09    0.31
  -5   4  -6    0.35    0.22
   5   4   6    0.13    0.30
  -6  -4  -6    2.42    0.55
   6  -4   6    2.33    0.49
   6   4   6    1.63    0.49
  -6   4  -6    2.07    0.40
  -6   4  -6    1.49    0.52
   7  -4   6    2.98    0.58
  -7  -4  -6    2.72    0.63
  -7   4  -6    2.64    0.66
   7   4   6    2.28    0.56
  -8  -4  -6   -0.11    0.35
   8  -4   6   -0.17    0.31
   8   4   6    0.34    0.40
  -8   4  -6    0.26    0.38
   9  -4   6    2.62    0.64
  -9  -4  -6    4.40    0.80
   9   4   6    3.37    0.70
  -9   4  -6    3.60    0.80
  10  -4   6    4.27    0.70
 -10   4  -6    4.18    0.91
  10   4   6    4.04    0.78
  11  -4   6    0.66    0.42
 -11   4  -6    0.33    0.47
  11   4   6   -0.06    0.44
 -13  -5   6    6.32    1.14
  13  -5  -6    6.93    0.97
  13   5  -6    5.86    1.04
 -13   5   6    6.93    1.02
  12  -5  -6    3.03    0.64
 -12  -5   6    3.35    0.77
 -12   5   6    4.40    0.74
  12   5  -6    3.04    0.69
 -11  -5   6   17.65    2.36
  11  -5  -6   17.07    1.95
 -11   5   6   16.36    2.01
 -10  -5   6    2.13    0.57
  10  -5  -6    1.51    0.43
 -10   5   6    0.76    0.40
  10   5  -6    2.07    0.51
   9  -5  -6    5.97    0.84
  -9  -5   6    7.59    1.06
   9   5  -6    6.65    0.89
  -9   5   6    3.95    0.83
   8  -5  -6   -0.20    0.28
  -8  -5   6    0.06    0.34
   8   5  -6    0.17    0.30
  -8   5   6   -0.12    0.30
  -7  -5   6    1.97    0.59
   7  -5  -6    3.45    0.58
   7   5  -6    2.25    0.53
  -7   5   6    3.38    0.56
   6  -5  -6    2.05    0.48
  -6  -5   6    2.54    0.62
  -6   5   6    3.30    0.53
   6   5  -6    2.97    0.55
   6   5  -6    3.20    0.63
   5  -5  -6    1.37    0.39
  -5  -5   6    1.31    0.46
  -5   5   6    2.08    0.44
   5   5  -6    1.48    0.44
  -5   5   6    1.98    0.42
   5   5  -6    2.29    0.45
  -4  -5   6    0.34    0.32
   4  -5  -6    0.98    0.33
   4   5  -6    0.91    0.35
   4   5  -6    0.87    0.33
  -4   5   6    0.86    0.31
  -4   5   6    1.13    0.35
  -3  -5   6    3.28    0.69
   3  -5  -6    3.37    0.68
   3   5  -6    3.69    0.60
  -3   5   6    4.25    0.64
  -3   5   6    3.69    0.57
   3   5  -6    4.62    0.72
  -2  -5   6   -0.16    0.20
   2  -5  -6   -0.02    0.26
  -2  -5   6    0.46    0.29
   2   5  -6    0.47    0.28
   2   5  -6    0.52    0.25
  -2   5   6    0.47    0.28
  -2   5   6    0.48    0.26
  -1  -5   6    0.35    0.24
  -1  -5   6    0.05    0.24
   1  -5  -6    0.36    0.29
  -1   5   6   -0.25    0.22
   1   5  -6    0.42    0.27
   1   5  -6    0.27    0.25
  -1   5   6    0.14    0.24
   0  -5   6   10.78    1.38
   0  -5   6   11.52    1.64
   0  -5  -6   11.13    1.67
   0   5  -6   11.95    1.71
   0   5   6   13.51    1.42
   0   5   6   13.82    1.44
   0   5  -6   13.51    1.43
   1  -5   6    2.67    0.48
  -1  -5  -6    3.81    0.66
   1  -5   6    3.03    0.57
   1   5   6    2.56    0.48
  -1   5  -6    3.40    0.50
   1   5   6    2.48    0.53
  -1   5  -6    3.16    0.61
   2  -5   6    3.23    0.54
  -2  -5  -6    3.06    0.67
   2  -5   6    3.67    0.59
   2   5   6    2.85    0.51
   2   5   6    4.27    0.61
  -2   5  -6    2.63    0.62
  -2   5  -6    3.37    0.54
   3  -5   6    1.93    0.46
  -3  -5  -6    3.16    0.63
   3   5   6    2.59    0.47
   3   5   6    2.51    0.52
  -3   5  -6    2.43    0.47
  -3   5  -6    2.20    0.53
  -4  -5  -6    1.37    0.45
   4  -5   6    0.41    0.30
  -4   5  -6    1.16    0.40
   4   5   6    1.57    0.45
  -4   5  -6    0.76    0.30
  -5  -5  -6    2.17    0.57
   5  -5   6    2.06    0.47
   5   5   6    1.72    0.50
  -5   5  -6    1.68    0.54
  -5   5  -6    2.45    0.45
  -6  -5  -6    4.31    0.87
   6  -5   6    3.89    0.70
  -6   5  -6    4.41    0.86
  -6   5  -6    4.95    0.65
   6   5   6    3.85    0.73
   7  -5   6    1.56    0.46
  -7  -5  -6    2.16    0.60
   7   5   6    1.64    0.50
  -7   5  -6    0.75    0.48
   8  -5   6   14.17    1.69
  -8  -5  -6   14.75    2.02
  -8   5  -6   15.20    2.08
   8   5   6   12.24    1.69
   9  -5   6    9.71    1.33
  -9  -5  -6   11.03    1.60
  -9   5  -6   11.03    1.67
  10  -5   6    1.70    0.52
 -10  -5  -6    0.51    0.51
 -10   5  -6    0.95    0.55
 -11   5  -6    2.28    0.72
  13  -6  -6    0.24    0.41
 -13  -6   6    0.38    0.49
 -12  -6   6    3.72    0.88
  12  -6  -6    3.68    0.73
 -12   6   6    3.82    0.81
  12   6  -6    4.40    0.83
 -11  -6   6    4.14    0.80
  11  -6  -6    2.61    0.59
  11   6  -6    3.03    0.66
 -11   6   6    1.59    0.56
 -10  -6   6   15.72    2.50
  10  -6  -6   18.97    2.11
 -10   6   6   21.52    2.17
  10   6  -6   16.83    2.15
  -9  -6   6    3.32    0.76
   9  -6  -6    2.97    0.60
   9   6  -6    2.65    0.61
  -9   6   6    1.69    0.53
   8  -6  -6   20.22    2.29
  -8  -6   6   18.98    2.73
  -8   6   6   19.91    2.32
   8   6  -6   21.74    2.36
  -7  -6   6    8.05    1.16
   7  -6  -6    6.68    0.91
  -7   6   6    4.64    0.88
   7   6  -6    7.82    0.99
  -6  -6   6   32.31    4.55
   6  -6  -6   35.49    3.82
   6   6  -6   37.14    3.89
  -6   6   6   36.52    3.87
   5  -6  -6    1.37    0.42
  -5  -6   6    1.07    0.46
   5   6  -6    2.08    0.48
  -5   6   6    2.29    0.48
  -4  -6   6   19.96    2.17
   4  -6  -6   14.06    2.05
  -4   6   6   16.28    1.80
  -4   6   6   14.24    1.75
   4   6  -6   13.98    1.78
   3  -6  -6    3.38    0.70
  -3  -6   6    4.45    0.77
  -3   6   6    4.10    0.63
  -3   6   6    3.49    0.62
   3   6  -6    3.48    0.60
   2  -6  -6    7.99    1.35
  -2  -6   6   10.14    1.41
   2   6  -6    9.17    1.19
  -2   6   6   11.67    1.20
  -2   6   6    9.28    1.19
  -1  -6   6    1.23    0.37
  -1  -6   6    1.93    0.47
   1  -6  -6    1.68    0.48
  -1   6   6    1.55    0.41
   1   6  -6    1.16    0.37
  -1   6   6    1.44    0.39
   0  -6   6    9.75    1.43
   0  -6  -6   10.02    1.47
   0  -6   6   14.01    1.25
   0   6  -6    9.29    1.22
   0   6   6   10.35    1.25
   0   6   6    8.43    1.22
  -1  -6  -6   15.23    1.81
   1  -6   6   12.49    1.71
   1  -6   6   15.55    1.49
   1   6   6    9.90    1.48
  -1   6  -6   13.29    1.50
   1   6   6   10.32    1.45
   2  -6   6   33.02    3.13
  -2  -6  -6   30.37    3.75
   2   6   6   29.97    3.15
  -2   6  -6   27.03    3.14
   2   6   6   24.14    3.11
   3  -6   6   24.60    2.55
  -3  -6  -6   26.86    3.10
  -3   6  -6   24.91    2.58
   3   6   6   20.02    2.55
   3   6   6   20.18    2.55
  -4  -6  -6   12.80    1.78
   4  -6   6   13.23    1.47
  -4   6  -6   12.91    1.46
   4   6   6   10.19    1.45
   5  -6   6   28.29    2.91
  -5  -6  -6   30.13    3.52
   5   6   6   25.62    2.92
  -5   6  -6   22.98    2.90
   6  -6   6    5.41    0.88
  -6  -6  -6    7.55    1.15
  -6   6  -6    6.35    0.87
   6   6   6    6.22    0.95
   7  -6   6    9.25    1.26
  -7  -6  -6   10.53    1.55
   7   6   6   10.16    1.31
   8  -6   6    4.94    0.78
  -8  -6  -6    4.16    0.90
   8   6   6    2.74    0.70
   9  -6   6    7.23    1.16
  -9  -6  -6   10.15    1.46
 -10  -6  -6   -0.49    0.45
  10  -7  -6    0.25    0.44
 -10  -7   6    1.20    0.60
  10   7  -6    0.45    0.49
 -10   7   6    0.75    0.43
   9  -7  -6   14.94    1.84
  -9  -7   6   17.39    2.28
  -9   7   6   16.79    1.89
   9   7  -6   12.91    1.86
  -8  -7   6    0.54    0.54
   8  -7  -6    2.02    0.57
  -8   7   6    2.03    0.52
   8   7  -6    1.48    0.55
  -7  -7   6   37.21    4.88
   7  -7  -6   35.94    4.07
   7   7  -6   37.52    4.17
  -7   7   6   39.13    4.13
  -6  -7   6    3.94    0.94
   6  -7  -6    6.51    0.88
   6   7  -6    5.36    0.83
  -6   7   6    4.28    0.81
  -5  -7   6   30.35    3.84
   5  -7  -6   32.01    3.22
   5   7  -6   27.38    3.24
  -5   7   6   26.86    3.22
  -4  -7   6   14.87    1.74
   4  -7  -6   12.39    1.62
   4  -7  -6   12.31    1.43
   4   7  -6    9.03    1.36
  -4   7   6   11.12    1.39
  -4   7   6    9.16    1.37
   3  -7  -6   41.83    5.29
  -3  -7   6   38.23    5.32
  -3   7   6   42.54    4.52
   3   7  -6   42.14    4.54
  -3   7   6   43.69    4.48
   2  -7  -6   15.04    2.13
  -2  -7   6   13.74    2.13
  -2   7   6   14.93    1.81
  -2   7   6   17.94    1.85
   2   7  -6   16.61    1.84
  -1  -7   6   58.87    7.10
   1  -7  -6   56.94    7.10
  -1   7   6   60.05    6.04
  -1   7   6   52.74    5.97
   1   7  -6   53.17    6.03
   0  -7   6   24.86    2.99
   0  -7  -6   23.83    3.02
   0   7   6   21.00    2.53
   0   7   6   22.71    2.54
   0   7  -6   20.81    2.53
  -1  -7  -6   25.39    3.11
   1  -7   6   23.97    2.58
   1   7   6   20.63    2.59
  -1   7  -6   24.34    2.62
   1   7   6   22.26    2.59
   2  -7   6   22.06    2.53
  -2  -7  -6   21.30    3.04
   2   7   6   24.03    2.57
  -2   7  -6   23.93    2.58
   2   7   6   23.02    2.56
  -3  -7  -6    3.86    0.85
   3  -7   6    2.78    0.64
   3   7   6    5.28    0.78
  -3   7  -6    4.91    0.70
   4  -7   6   17.73    1.93
  -4  -7  -6   16.58    2.33
   4   7   6   13.13    1.92
  -4   7  -6   19.04    1.95
  -5  -7  -6    8.97    1.23
   5  -7   6    5.96    0.93
  -5   7  -6    5.11    0.90
   5   7   6    7.30    1.03
   6  -7   6   13.97    1.72
  -6  -7  -6   18.74    2.17
  -6   7  -6   14.66    1.73
   6   7   6   11.48    1.72
  -7  -7  -6    2.02    0.71
   7  -7   6    1.91    0.55
   7   7   6    2.01    0.60
   8  -8  -6    6.15    1.02
  -8   8   6    6.20    0.98
  -7  -8   6    0.29    0.50
   7  -8  -6   -0.44    0.38
   7   8  -6    0.11    0.45
  -7   8   6   -0.67    0.33
  -6  -8   6    8.72    1.34
   6  -8  -6    7.70    1.10
  -6   8   6    4.83    1.02
   6   8  -6    8.73    1.13
   5  -8  -6    2.48    0.70
  -5  -8   6    5.46    1.00
  -5   8   6    2.92    0.68
   5   8  -6    3.52    0.71
   4  -8  -6   11.88    1.49
  -4  -8   6   10.67    1.74
  -4   8   6   11.11    1.46
   4   8  -6   12.45    1.50
  -3  -8   6    6.48    1.21
   3  -8  -6    7.69    1.18
   3  -8  -6    8.38    1.10
   3   8  -6    6.10    1.02
  -3   8   6    7.33    1.03
  -3   8   6    7.02    1.04
  -2  -8   6   18.31    2.25
   2  -8  -6   14.07    2.16
  -2   8   6   17.37    1.87
   2   8  -6   14.65    1.86
  -2   8   6   14.60    1.86
  -1  -8   6    7.26    1.07
   1  -8  -6    5.06    1.00
   1   8  -6    4.02    0.82
  -1   8   6    5.53    0.85
  -1   8   6    6.91    0.89
   0  -8  -6   23.81    3.44
   0   8   6   26.40    2.92
   0   8   6   26.96    2.92
   0   8  -6   27.36    2.95
  -1  -8  -6    4.80    0.97
  -1   8  -6    5.72    0.83
   1   8   6    4.52    0.80
   1   8   6    4.33    0.85
  -2  -8  -6   17.36    2.35
   2  -8   6   16.78    1.95
  -2   8  -6   15.45    1.95
   2   8   6   16.67    1.97
   2   8   6   16.81    1.96
  -3  -8  -6   14.04    2.23
   3  -8   6   18.61    1.89
  -3   8  -6   16.03    1.88
   3   8   6   14.41    1.87
  -4  -8  -6    8.65    1.37
   4  -8   6    7.76    1.09
  -4   8  -6    7.19    1.07
   5  -8   6   11.61    1.48
  -5   8  -6   11.10    1.47
   5   8   6   12.65    1.53
  -6   8  -6    2.28    0.57
  -4   9   6    0.14    0.44
  -3  -9   6    3.34    0.83
  -3   9   6    2.42    0.65
  -2  -9   6    0.63    0.52
   2   9  -6   -0.04    0.39
  -2   9   6    0.37    0.42
   1  -9  -6   13.63    1.90
  -1   9   6   12.35    1.58
   1   9  -6   12.56    1.60
  -1   9   6   11.98    1.61
   0  -9  -6    3.93    0.82
   0   9   6    3.81    0.68
   0   9   6    0.46    0.54
   0   9  -6    3.17    0.66
   1   9   6    7.60    1.19
   1   9   6    8.96    1.16
  16   0  -7    0.44    0.49
 -16   0   7   -0.48    0.64
 -15   0   7    0.78    0.68
  15   0  -7   -0.05    0.44
 -14   0   7    0.16    0.54
  14   0  -7    0.07    0.40
 -13   0   7    0.81    0.58
  13   0  -7    0.00    0.36
 -12   0   7   -0.28    0.44
  12   0  -7    0.07    0.32
  11   0  -7   -0.17    0.29
 -11   0   7    0.08    0.40
 -10   0   7   -0.57    0.31
  10   0  -7    0.50    0.29
 -10   0   7   -0.05    0.20
  -9   0   7   -0.31    0.26
   9   0  -7   -0.38    0.21
  -9   0   7    0.05    0.21
  -8   0   7    0.09    0.27
   8   0  -7   -0.06    0.19
  -8   0   7    0.02    0.18
  -7   0   7    0.02    0.18
  -7   0   7   -0.20    0.25
   7   0  -7   -0.19    0.17
   7   0  -7    0.01    0.12
  -6   0   7   -0.10    0.16
   6   0  -7    0.24    0.17
  -6   0   7   -0.36    0.22
   6   0  -7    0.09    0.11
   5   0  -7    0.09    0.15
  -5   0   7    0.11    0.18
  -5   0   7    0.07    0.12
  -5   0   7   -0.08    0.24
  -4   0   7   -0.04    0.11
  -4   0   7   -0.06    0.22
   4   0  -7    0.04    0.14
  -4   0   7   -0.05    0.17
  -3   0   7   -0.10    0.17
  -3   0   7   -0.02    0.12
   3   0  -7   -0.02    0.12
   3   0  -7    0.31    0.26
  -2   0   7   -0.16    0.13
  -2   0   7   -0.07    0.17
   2   0  -7   -0.06    0.11
   2   0  -7    0.18    0.22
   1   0  -7   -0.02    0.21
   1   0  -7   -0.09    0.08
  -1   0   7   -0.11    0.17
  -1   0   7    0.00    0.15
   0   0  -7    0.33    0.24
   0   0   7   -0.08    0.17
   0   0   7   -0.05    0.14
  -1   0  -7    0.23    0.23
   1   0   7   -0.07    0.17
   1   0   7   -0.16    0.17
   2   0   7   -0.01    0.17
   2   0   7   -0.26    0.17
  -2   0  -7   -0.14    0.23
   3   0   7   -0.37    0.14
   3   0   7    0.23    0.20
  -3   0  -7   -0.21    0.24
  -4   0  -7    0.05    0.27
   4   0   7   -0.04    0.19
   4   0   7    0.17    0.18
  -5   0  -7   -0.13    0.24
   5   0   7    0.04    0.21
  -5   0  -7   -0.11    0.17
  -6   0  -7    0.05    0.19
   6   0   7    0.03    0.25
  -6   0  -7    0.05    0.32
   7   0   7    0.13    0.28
  -7   0  -7    0.32    0.37
  -8   0  -7    0.11    0.36
   8   0   7   -0.27    0.28
  -9   0  -7    0.37    0.41
   9   0   7    0.21    0.32
 -10   0  -7   -0.21    0.44
  10   0   7   -0.22    0.33
 -11   0  -7    0.05    0.45
  11   0   7    0.28    0.37
  12   0   7    0.31    0.42
 -12   0  -7   -0.35    0.47
 -16  -1   7    1.24    0.75
  16  -1  -7    1.15    0.53
 -16   1   7    0.27    0.59
  16   1  -7    0.67    0.54
 -15  -1   7    1.07    0.77
  15  -1  -7    2.46    0.63
  15   1  -7    3.68    0.72
 -15   1   7    3.30    0.94
  14  -1  -7    0.12    0.37
 -14  -1   7    0.07    0.56
  14   1  -7    1.13    0.46
 -14   1   7   -0.24    0.49
 -13  -1   7    0.82    0.65
  13  -1  -7    1.03    0.43
  13   1  -7    1.36    0.45
 -13   1   7    2.37    0.72
 -12  -1   7    1.20    0.61
  12  -1  -7    1.41    0.45
  12   1  -7    1.64    0.46
 -12   1   7    1.69    0.59
 -11  -1   7    0.71    0.52
  11  -1  -7    0.43    0.32
 -11   1   7    0.30    0.45
  11   1  -7    0.83    0.34
 -10  -1   7   26.85    3.17
  10  -1  -7   25.29    2.73
 -10  -1   7   19.98    3.34
 -10   1   7   26.86    3.39
  10   1  -7   24.64    2.74
  -9  -1   7   10.07    1.49
   9  -1  -7   11.20    1.30
  -9  -1   7   11.85    1.66
  -9   1   7   10.28    1.46
   9   1  -7   10.32    1.31
  -9   1   7   14.55    1.69
   8  -1  -7    5.16    0.69
   8  -1  -7    3.89    0.62
  -8  -1   7    5.21    0.80
  -8  -1   7    7.11    0.98
  -8   1   7    5.29    0.89
  -8   1   7    5.83    0.78
   8   1  -7    5.54    0.72
   7  -1  -7   11.26    1.16
  -7  -1   7    9.55    1.41
   7  -1  -7    8.99    1.20
  -7  -1   7    9.75    1.53
  -7   1   7   11.16    1.52
  -7   1   7   12.85    1.42
   7   1  -7    9.56    1.22
   6  -1  -7    3.18    0.50
  -6  -1   7    3.75    0.63
  -6  -1   7    3.73    0.72
  -6   1   7    4.28    0.49
   6   1  -7    3.94    0.55
  -6   1   7    3.02    0.68
  -6   1   7    4.20    0.62
  -5  -1   7    0.99    0.15
   5  -1  -7    0.60    0.19
  -5  -1   7    0.83    0.34
  -5  -1   7    0.61    0.26
  -5   1   7    0.47    0.22
  -5   1   7    0.70    0.19
  -5   1   7    0.88    0.23
   5   1  -7    0.92    0.23
  -5   1   7    0.59    0.29
  -4  -1   7    2.35    0.43
  -4  -1   7    1.80    0.46
  -4  -1   7    1.76    0.27
  -4   1   7    1.77    0.32
  -4   1   7    2.98    0.35
  -4   1   7    2.03    0.41
  -4   1   7    2.52    0.47
   4   1  -7    1.78    0.33
   3  -1  -7    4.98    0.72
  -3  -1   7    3.42    0.65
  -3  -1   7    3.99    0.49
  -3   1   7    3.49    0.65
   3   1  -7    4.02    0.74
  -3   1   7    4.91    0.52
   3   1  -7    5.12    0.54
  -3   1   7    3.92    0.54
  -2  -1   7   61.63    7.41
  -2  -1   7   61.53    6.19
   2   1  -7   62.54    6.27
  -2   1   7   53.64    6.26
   2   1  -7   57.87    7.72
  -2   1   7   59.29    7.41
  -2   1   7   63.40    6.21
   1  -1  -7    1.02    0.29
  -1  -1   7    0.38    0.22
  -1  -1   7    0.78    0.20
  -1   1   7    0.47    0.24
   1   1  -7    0.70    0.28
  -1   1   7    0.58    0.12
   1   1  -7    0.50    0.14
  -1   1   7    0.70    0.22
   0  -1  -7   16.71    2.79
   0  -1   7   24.03    2.26
   0   1  -7   16.25    2.80
   0   1   7   22.53    2.27
   0   1  -7   24.94    2.25
   0   1   7   21.41    2.71
   1  -1   7   10.55    1.23
   1  -1   7   13.64    1.49
  -1  -1  -7   13.51    1.57
  -1   1  -7   11.13    1.56
   1   1   7   10.84    1.48
  -1   1  -7    9.59    1.18
   1   1   7   11.39    1.25
  -2  -1  -7   55.44    6.92
   2  -1   7   54.23    5.57
   2  -1   7   52.27    6.62
  -2   1  -7   48.47    6.91
   2   1   7   56.91    5.59
   3  -1   7   -0.08    0.15
  -3  -1  -7    0.11    0.21
  -3  -1  -7   -0.21    0.24
   3  -1   7    0.01    0.18
  -3   1  -7   -0.07    0.11
  -3   1  -7   -0.04    0.26
   3   1   7    0.12    0.22
  -4  -1  -7   16.31    2.26
   4  -1   7   16.08    1.91
   4  -1   7   20.31    2.26
  -4  -1  -7   20.60    2.41
  -4   1  -7   15.05    2.39
   4   1   7   16.85    1.93
  -5  -1  -7    0.52    0.31
  -5  -1  -7    0.91    0.28
   5  -1   7    0.26    0.25
   5  -1   7    0.17    0.19
   5   1   7    0.23    0.26
  -5   1  -7   -0.10    0.25
  -6  -1  -7    2.13    0.53
  -6  -1  -7    1.47    0.37
   6  -1   7    1.24    0.36
  -6   1  -7    1.76    0.49
   6   1   7    0.84    0.35
  -7  -1  -7    1.51    0.38
   7  -1   7    0.65    0.33
  -7  -1  -7    1.48    0.51
  -7   1  -7    2.06    0.55
   7   1   7    1.57    0.41
  -8  -1  -7    0.79    0.47
   8  -1   7    1.05    0.36
   8   1   7    1.32    0.41
  -8   1  -7    1.40    0.51
   9  -1   7    3.04    0.56
  -9  -1  -7    2.13    0.64
   9   1   7    1.71    0.51
  -9   1  -7    2.32    0.67
  10  -1   7    2.62    0.59
 -10  -1  -7    1.32    0.67
 -10   1  -7    3.80    0.81
  10   1   7    3.95    0.66
 -11  -1  -7    0.56    0.52
  11  -1   7    0.95    0.43
  11   1   7    0.96    0.46
 -11   1  -7   -0.05    0.44
 -12  -1  -7    1.43    0.62
  12  -1   7    0.98    0.49
 -12   1  -7    1.07    0.61
  12   1   7    0.36    0.49
  15  -2  -7    1.35    0.51
 -15  -2   7    2.54    0.89
 -15   2   7    2.95    0.84
  15   2  -7    1.29    0.54
  14  -2  -7    5.60    0.84
 -14   2   7    3.02    0.98
  14   2  -7    6.42    0.91
 -13  -2   7    0.17    0.49
  13  -2  -7    0.11    0.32
  13   2  -7    0.21    0.39
 -13   2   7    0.16    0.48
  12  -2  -7    6.28    0.88
 -12  -2   7    6.67    1.20
 -12   2   7    4.90    1.12
  12   2  -7    6.86    0.90
  11  -2  -7    0.16    0.27
 -11  -2   7    0.24    0.27
 -11  -2   7    0.84    0.48
 -11   2   7    0.60    0.44
  11   2  -7    0.59    0.32
  10  -2  -7    5.21    0.78
 -10  -2   7    6.77    1.14
 -10  -2   7    7.23    0.98
  10  -2  -7    7.02    0.88
  10   2  -7    6.19    0.88
 -10   2   7    6.40    1.11
   9  -2  -7   26.85    2.53
  -9  -2   7   18.51    3.17
  -9  -2   7   27.74    3.05
  -9   2   7   18.79    2.57
   9   2  -7   25.42    2.61
  -9   2   7   23.83    3.19
   8  -2  -7   14.06    1.75
  -8  -2   7   20.12    2.16
  -8  -2   7   14.54    2.26
  -8   2   7   19.71    2.10
  -8   2   7   14.05    2.22
  -8   2   7   15.39    1.82
   8   2  -7   15.62    1.83
   7  -2  -7   21.08    2.20
  -7  -2   7   19.11    2.63
  -7   2   7   21.47    2.76
   7   2  -7   24.78    2.28
  -7   2   7   17.75    2.59
  -6  -2   7    3.16    0.67
  -6  -2   7    5.66    0.84
  -6   2   7    4.96    0.60
   6   2  -7    4.17    0.59
  -6   2   7    4.45    0.67
  -6   2   7    3.49    0.55
  -6   2   7    4.97    0.76
  -5  -2   7   75.46    8.41
  -5  -2   7   72.08    8.06
   5   2  -7   62.99    6.84
  -5   2   7   53.76    6.72
  -5   2   7   65.48    8.36
  -5   2   7   62.93    8.02
  -4  -2   7   14.02    1.58
   4   2  -7   19.19    2.12
  -4   2   7   14.71    1.97
  -4   2   7   14.28    1.66
  -4   2   7   14.81    2.05
   4   2  -7   16.68    1.69
  -4   2   7   15.77    1.65
  -3  -2   7   63.08    8.17
   3  -2  -7   64.85    8.48
  -3  -2   7   68.96    6.80
  -3   2   7   56.53    6.83
   3   2  -7   67.00    8.50
   3   2  -7   70.40    6.94
  -3   2   7   70.87    8.17
   2  -2  -7   16.76    1.97
  -2  -2   7   15.79    1.91
  -2  -2   7   15.12    1.55
  -2   2   7   13.39    1.57
  -2   2   7   13.86    1.58
  -2   2   7   13.17    1.89
   2   2  -7   14.65    1.58
   2   2  -7   13.88    1.98
  -1  -2   7   50.76    5.83
   1  -2  -7   65.71    7.26
  -1   2   7   51.35    6.98
   1   2  -7   64.28    7.29
   1   2  -7   59.35    5.92
  -1   2   7   48.17    5.85
   0  -2   7   15.03    1.75
   0  -2   7   10.50    1.43
   0  -2  -7   12.72    1.78
   0   2   7   11.11    1.72
   0   2   7   12.99    1.46
   0   2  -7   15.89    1.45
   0   2   7   14.25    1.43
   0   2  -7   13.04    1.81
  -1  -2  -7   32.27    4.48
  -1  -2  -7   31.29    4.63
   1  -2   7   42.38    3.76
   1  -2   7   33.00    4.45
  -1   2  -7   32.71    3.76
   1   2   7   36.41    3.75
   1   2   7   41.34    3.78
  -1   2  -7   38.58    4.67
   2  -2   7    3.37    0.50
  -2  -2  -7    3.58    0.55
  -2  -2  -7    2.15    0.50
   2  -2   7    1.93    0.40
   2   2   7    3.23    0.48
  -2   2  -7    2.45    0.55
  -2   2  -7    2.04    0.35
   2   2   7    3.13    0.36
   3  -2   7   89.63    9.12
  -3  -2  -7   80.64   11.29
  -3  -2  -7   83.93   10.86
   3  -2   7   83.58   10.83
  -3   2  -7   94.35   11.33
   3   2   7   95.96    9.14
  -3   2  -7   89.04    9.20
   4  -2   7   14.83    1.58
  -4  -2  -7   14.32    1.95
   4  -2   7   13.67    1.82
  -4  -2  -7   13.17    1.86
  -4   2  -7   14.09    1.99
   4   2   7   15.03    1.61
   5  -2   7   57.36    6.71
  -5  -2  -7   71.49    7.99
   5   2   7   57.65    6.72
  -5   2  -7   70.77    8.34
   6  -2   7    0.49    0.30
  -6  -2  -7   -0.09    0.25
  -6  -2  -7    0.05    0.33
  -6   2  -7   -0.17    0.32
   6   2   7   -0.07    0.27
  -7  -2  -7   23.69    3.79
   7  -2   7   30.40    3.11
  -7  -2  -7   32.45    3.66
   7   2   7   27.72    3.09
  -7   2  -7   28.88    3.86
  -8  -2  -7    6.03    0.94
   8  -2   7    6.08    0.82
  -8  -2  -7    4.39    1.01
   8   2   7    4.66    0.82
  -8   2  -7    8.62    1.13
   9  -2   7    9.56    1.28
  -9  -2  -7   10.87    1.62
   9   2   7    9.96    1.30
  -9   2  -7   11.47    1.65
  10  -2   7    3.86    0.78
 -10  -2  -7    4.45    0.99
 -10   2  -7    5.01    1.01
  10   2   7    6.63    0.86
 -11  -2  -7   13.48    1.87
  11  -2   7   11.90    1.47
 -11   2  -7   11.97    1.83
  11   2   7    9.79    1.45
  12  -2   7    4.45    0.83
 -12  -2  -7    5.14    1.07
  12   2   7    4.05    0.85
 -12   2  -7    4.32    1.01
  15  -3  -7   10.21    1.43
 -15  -3   7   12.92    1.98
  15   3  -7   12.13    1.55
 -15   3   7   10.07    1.83
 -14  -3   7    3.49    0.93
  14  -3  -7    3.61    0.70
  14   3  -7    2.80    0.71
 -14   3   7    4.56    0.98
  13  -3  -7   27.06    3.24
 -13  -3   7   28.32    4.04
 -13   3   7   34.05    4.05
  13   3  -7   27.81    3.28
  12  -3  -7    4.27    0.80
 -12  -3   7    7.87    1.21
 -12  -3   7    7.20    1.00
 -12   3   7    5.85    0.87
  12   3  -7    4.01    0.85
 -12   3   7    7.40    1.14
 -11  -3   7   43.40    5.79
  11  -3  -7   42.88    4.59
  11   3  -7   44.22    4.73
 -11   3   7   43.59    4.71
  10  -3  -7    7.38    0.92
 -10  -3   7    5.78    1.09
 -10  -3   7    5.51    1.23
 -10   3   7    7.97    1.23
 -10   3   7    8.63    1.00
  10   3  -7    9.11    1.02
   9  -3  -7    8.28    1.12
  -9  -3   7   11.24    1.40
  -9  -3   7    7.66    1.46
  -9   3   7    8.06    1.43
  -9   3   7   11.45    1.21
   9   3  -7   11.95    1.24
   8  -3  -7   22.07    2.38
  -8  -3   7   21.00    2.85
  -8  -3   7   26.21    3.04
  -8   3   7   21.99    2.45
  -8   3   7   20.21    2.95
   8   3  -7   21.58    2.46
  -7  -3   7    2.33    0.58
  -7  -3   7    2.53    0.52
   7  -3  -7    2.27    0.40
  -7   3   7    2.94    0.47
   7   3  -7    1.68    0.44
  -7   3   7    2.18    0.43
  -7   3   7    1.85    0.47
  -6  -3   7   63.03    8.40
  -6   3   7   73.17    6.87
  -6   3   7   60.93    8.35
  -6   3   7   64.90    6.75
   6   3  -7   62.57    6.86
  -6   3   7   64.80    8.01
  -5  -3   7   22.29    3.09
   5  -3  -7   24.16    3.06
  -5  -3   7   24.92    3.24
  -5   3   7   19.94    3.17
   5   3  -7   25.45    2.63
  -5   3   7   26.56    2.60
  -5   3   7   27.24    2.63
   4  -3  -7  127.51   16.55
  -4  -3   7  126.27   16.57
  -4   3   7  126.76   13.90
   4   3  -7  147.61   17.25
   4   3  -7  132.27   14.09
  -4   3   7  148.08   14.10
   3  -3  -7   17.44    2.21
  -3  -3   7   15.96    2.16
  -3  -3   7   15.19    1.74
   3  -3  -7   16.28    2.15
   3   3  -7   16.49    1.82
   3   3  -7   16.57    2.26
  -3   3   7   16.87    1.82
  -3   3   7   18.73    1.83
  -2  -3   7  117.26   12.82
   2  -3  -7  119.94   15.32
   2  -3  -7  135.87   15.91
  -2   3   7  132.15   12.87
   2   3  -7  121.71   13.03
  -2   3   7  135.84   13.03
   2   3  -7  109.27   15.93
  -1  -3   7    1.07    0.31
   1  -3  -7    0.80    0.27
  -1  -3   7    1.13    0.24
   1  -3  -7    0.47    0.27
  -1   3   7    1.12    0.23
   1   3  -7    0.40    0.29
   1   3  -7    0.78    0.23
  -1   3   7    1.24    0.28
   0  -3  -7   94.70   10.22
   0  -3  -7   77.70   10.55
   0  -3   7   78.41    8.53
   0  -3   7   71.23   10.17
   0   3  -7   81.33    8.65
   0   3  -7   80.85   10.59
   0   3   7   96.91    8.65
   0   3   7   79.54    8.56
  -1  -3  -7    9.91    1.36
   1  -3   7   10.94    1.33
  -1  -3  -7    8.56    1.33
   1  -3   7   10.92    1.13
   1   3   7    8.24    1.08
  -1   3  -7    9.65    1.41
  -1   3  -7   11.33    1.11
   1   3   7    8.43    1.14
  -2  -3  -7   60.46    8.97
   2  -3   7   70.84    8.96
   2  -3   7   82.67    7.56
  -2   3  -7   82.67    7.62
   2   3   7   62.70    7.55
  -2   3  -7   81.42    9.37
   2   3   7   68.29    7.60
  -3  -3  -7    2.92    0.59
  -3  -3  -7    1.90    0.51
   3  -3   7    2.51    0.48
   3  -3   7    4.45    0.53
   3   3   7    2.58    0.49
  -3   3  -7    2.63    0.40
  -3   3  -7    2.49    0.59
  -4  -3  -7   41.63    6.48
  -4  -3  -7   53.10    6.28
   4  -3   7   47.53    5.27
  -4   3  -7   51.18    5.29
   4   3   7   52.91    5.29
  -4   3  -7   56.24    6.56
   5  -3   7    3.45    0.59
  -5  -3  -7    3.56    0.68
  -5  -3  -7    4.13    0.74
   5   3   7    3.40    0.61
  -5   3  -7    2.72    0.68
  -6  -3  -7   34.30    4.13
   6  -3   7   31.40    3.47
  -6  -3  -7   31.97    4.27
   6   3   7   30.53    3.47
  -6   3  -7   32.99    4.31
  -7  -3  -7    5.40    0.86
   7  -3   7    5.22    0.74
  -7  -3  -7    3.67    0.86
   7   3   7    4.85    0.75
  -7   3  -7    4.45    0.94
   8  -3   7   39.91    3.82
  -8  -3  -7   37.98    4.51
  -8  -3  -7   34.51    4.70
  -8   3  -7   28.85    4.68
   8   3   7   35.59    3.81
  -9  -3  -7    0.31    0.43
   9  -3   7   -0.05    0.34
  -9   3  -7    0.59    0.44
   9   3   7   -0.07    0.37
  10  -3   7   20.85    2.39
 -10   3  -7   21.39    2.95
  10   3   7   20.10    2.37
  11  -3   7    3.43    0.71
 -11   3  -7    4.51    0.94
  11   3   7    3.44    0.75
  12   3   7    8.19    1.23
 -15  -4   7   12.49    1.97
 -15   4   7   10.48    1.87
  14  -4  -7    7.60    1.24
 -14  -4   7   11.10    1.75
 -14   4   7    9.88    1.62
  14   4  -7    9.30    1.33
 -14   4   7   10.93    1.34
 -13  -4   7   12.15    1.86
 -13   4   7   11.34    1.44
 -13   4   7   12.29    1.80
  13   4  -7    9.15    1.46
  12  -4  -7   26.72    2.69
 -12  -4   7   24.13    3.20
 -12  -4   7   17.24    3.35
  12   4  -7   26.57    2.82
 -12   4   7   27.34    2.80
 -12   4   7   25.15    3.39
 -11  -4   7   24.11    3.15
  11  -4  -7   21.13    2.46
  11   4  -7   21.01    2.56
 -11   4   7   23.65    2.57
 -11   4   7   22.23    3.10
 -10  -4   7   49.78    6.55
  10  -4  -7   55.59    5.49
 -10  -4   7   57.73    6.87
  10   4  -7   42.34    5.57
 -10   4   7   55.22    6.83
   9  -4  -7   29.54    3.00
  -9  -4   7   23.05    3.72
   9   4  -7   27.74    3.07
  -9   4   7   30.53    3.07
  -9   4   7   27.52    3.70
  -8  -4   7    6.98    0.99
  -8  -4   7    3.68    0.98
   8  -4  -7    6.22    0.81
   8   4  -7    6.24    0.86
  -8   4   7    5.79    0.97
  -8   4   7    6.55    0.82
   7  -4  -7   51.02    5.14
  -7  -4   7   45.93    6.13
   7   4  -7   47.58    5.22
  -7   4   7   49.92    6.33
  -6  -4   7   10.05    1.34
  -6  -4   7    5.88    1.22
   6  -4  -7    8.51    1.18
   6   4  -7    8.65    1.06
  -6   4   7   10.42    1.07
  -6   4   7    8.33    1.25
  -6   4   7    9.23    1.06
   5  -4  -7   21.45    2.57
  -5  -4   7   19.87    2.62
   5   4  -7   17.03    2.69
   5   4  -7   22.20    2.23
  -5   4   7   20.39    2.65
  -5   4   7   19.21    2.21
  -5   4   7   19.49    2.18
   4  -4  -7    8.77    1.07
  -4  -4   7   10.14    1.14
   4   4  -7    7.71    1.14
   4   4  -7    4.95    0.89
  -4   4   7    6.72    0.91
  -4   4   7    6.76    0.91
  -3  -4   7   62.02    7.07
   3  -4  -7   57.88    7.04
   3   4  -7   57.29    6.00
  -3   4   7   56.50    5.93
  -3   4   7   46.93    5.98
   3   4  -7   59.97    7.33
  -2  -4   7    0.49    0.22
   2  -4  -7    0.20    0.25
  -2  -4   7    1.02    0.32
  -2   4   7    0.86    0.30
   2   4  -7    0.15    0.23
   2   4  -7    0.55    0.28
  -2   4   7    0.54    0.25
  -1  -4   7   70.85    7.78
  -1  -4   7   80.20    9.31
   1  -4  -7   75.41    9.31
  -1   4   7   66.69    7.89
  -1   4   7   74.17    7.82
   1   4  -7   72.15    9.66
   1   4  -7   88.07    7.93
   0  -4   7    9.91    1.35
   0  -4  -7   10.53    1.38
   0  -4   7   10.36    1.12
   0   4   7   10.62    1.16
   0   4   7    8.71    1.12
   0   4  -7    9.59    1.14
   0   4  -7    9.18    1.40
   1  -4   7   58.41    7.90
   1   4   7   55.72    6.65
  -1   4  -7   67.49    6.73
   1   4   7   70.25    6.72
  -1   4  -7   66.33    8.24
  -2  -4  -7    0.54    0.33
   2  -4   7    0.53    0.26
   2  -4   7    0.34    0.29
   2   4   7    0.07    0.26
   2   4   7    0.47    0.22
  -2   4  -7    0.74    0.35
  -2   4  -7    0.26    0.22
   3  -4   7   16.28    1.86
   3  -4   7   12.13    1.58
  -3  -4  -7   13.24    1.91
   3   4   7   12.65    1.60
  -3   4  -7   15.49    1.58
  -3   4  -7   13.46    1.97
  -4  -4  -7    0.10    0.32
   4  -4   7    0.54    0.33
  -4   4  -7    0.02    0.31
   4   4   7    0.70    0.35
  -4   4  -7    0.11    0.21
   5  -4   7   36.46    4.16
  -5  -4  -7   40.40    4.97
  -5   4  -7   39.83    5.15
   5   4   7   39.53    4.19
   6  -4   7    1.44    0.42
  -6  -4  -7    0.81    0.42
   6   4   7    1.05    0.44
  -6   4  -7    1.51    0.50
  -7  -4  -7   30.31    4.14
   7  -4   7   33.53    3.51
   7   4   7   29.33    3.50
  -7   4  -7   35.96    4.35
  -8  -4  -7    0.78    0.42
   8  -4   7    0.59    0.39
   8   4   7    0.13    0.41
  -8   4  -7    0.62    0.46
   9  -4   7   14.75    1.86
  -9  -4  -7   16.55    2.21
   9   4   7   13.58    1.87
  -9   4  -7   18.78    2.35
  10  -4   7   -0.48    0.32
  10   4   7    1.05    0.54
 -10   4  -7    0.54    0.47
 -11   4  -7    8.72    1.60
  11   4   7   11.08    1.38
  13  -5  -7    6.57    0.88
 -13  -5   7    4.97    1.03
  13   5  -7    5.75    0.94
 -13   5   7    5.31    0.95
 -12  -5   7    6.58    1.13
  12  -5  -7    6.50    0.94
  12   5  -7    5.74    1.01
 -12   5   7    7.81    1.05
  11  -5  -7    8.68    1.22
 -11  -5   7    8.55    1.49
  11   5  -7   12.24    1.38
 -11   5   7   11.65    1.33
  10  -5  -7   29.56    3.15
 -10   5   7   30.67    3.22
  10   5  -7   26.09    3.22
   9  -5  -7   11.51    1.39
  -9  -5   7   13.22    1.70
  -9   5   7   10.25    1.39
   9   5  -7   11.35    1.44
  -8  -5   7   46.80    6.88
   8  -5  -7   57.66    5.80
   8   5  -7   55.51    5.89
  -8   5   7   59.49    5.88
   7  -5  -7   22.35    2.31
  -7  -5   7   18.84    2.76
  -7   5   7   18.82    2.32
   7   5  -7   18.76    2.34
   7   5  -7   25.64    2.89
   6  -5  -7   30.64    3.18
   6  -5  -7   33.50    3.72
  -6  -5   7   30.76    3.80
   6   5  -7   30.96    3.91
  -6   5   7   25.39    3.19
  -6   5   7   27.18    3.15
   6   5  -7   25.81    3.20
  -5  -5   7   17.17    1.93
   5  -5  -7   13.72    1.82
   5   5  -7   14.63    1.60
   5   5  -7   13.46    1.92
  -5   5   7   12.14    1.56
  -5   5   7   11.54    1.56
  -4  -5   7   29.84    3.53
   4  -5  -7   28.34    3.47
   4   5  -7   24.65    3.60
  -4   5   7   26.47    2.97
   4   5  -7   27.97    2.99
  -4   5   7   26.39    2.94
   3  -5  -7    0.10    0.26
  -3  -5   7    0.77    0.32
   3   5  -7    0.13    0.27
   3   5  -7    0.30    0.29
  -3   5   7    0.16    0.25
  -3   5   7    0.31    0.30
   2  -5  -7   15.67    2.25
  -2  -5   7   15.97    2.26
  -2   5   7   16.64    1.91
   2   5  -7   18.21    2.33
   2   5  -7   19.12    1.94
   1  -5  -7    0.78    0.35
  -1  -5   7    1.07    0.35
  -1  -5   7    1.21    0.30
   1   5  -7    0.95    0.34
   1   5  -7    0.39    0.29
  -1   5   7    0.75    0.29
  -1   5   7    0.76    0.34
   0  -5   7   11.31    1.34
   0  -5  -7    8.11    1.35
   0   5  -7   10.35    1.40
   0   5   7    7.73    1.11
   0   5  -7   10.12    1.14
   0   5   7    9.42    1.14
   1  -5   7    2.65    0.56
  -1  -5  -7    3.07    0.64
   1  -5   7    3.57    0.53
  -1   5  -7    3.70    0.54
   1   5   7    2.52    0.51
  -1   5  -7    3.25    0.64
   1   5   7    3.07    0.51
   2  -5   7   17.38    1.58
  -2  -5  -7    9.38    1.82
   2  -5   7   14.20    1.82
  -2   5  -7   14.90    1.57
  -2   5  -7   14.03    1.93
   2   5   7   12.31    1.56
   3  -5   7   -0.17    0.26
  -3  -5  -7    0.18    0.32
   3   5   7   -0.11    0.31
  -3   5  -7    0.31    0.25
  -3   5  -7    0.19    0.34
   4  -5   7   48.09    5.08
  -4  -5  -7   55.56    6.09
  -4   5  -7   45.73    6.25
   4   5   7   44.44    5.08
  -4   5  -7   46.92    5.11
  -5  -5  -7    0.30    0.36
   5  -5   7   -0.45    0.27
  -5   5  -7   -0.10    0.33
  -5   5  -7    0.21    0.25
   5   5   7    0.10    0.36
   6  -5   7   33.98    3.73
  -6  -5  -7   33.63    4.43
  -6   5  -7   35.98    4.60
   6   5   7   33.82    3.74
   7  -5   7    0.02    0.36
  -7  -5  -7    0.01    0.39
   7   5   7    0.24    0.41
  -7   5  -7   -0.33    0.38
  -8  -5  -7   17.49    2.42
   8  -5   7   16.99    2.04
  -8   5  -7   18.28    2.51
   8   5   7   17.34    2.07
   9  -5   7   -0.30    0.38
  -9  -5  -7   -0.24    0.41
   9   5   7    0.42    0.49
  -9   5  -7    0.61    0.49
 -10   5  -7   17.70    2.55
  10   5   7   17.36    2.11
  13  -6  -7   -0.26    0.40
 -13  -6   7    0.27    0.49
 -12  -6   7    6.93    1.26
  12  -6  -7    7.85    1.04
  12   6  -7    7.02    1.08
 -12   6   7    6.30    1.04
 -11  -6   7    3.53    0.90
  11  -6  -7    4.19    0.77
 -11   6   7    4.62    0.80
  11   6  -7    3.96    0.80
 -10  -6   7   11.31    1.57
  10  -6  -7    8.60    1.25
  10   6  -7   10.91    1.35
 -10   6   7    8.94    1.28
  -9  -6   7   29.16    3.95
   9  -6  -7   29.01    3.30
  -9   6   7   29.24    3.35
   9   6  -7   33.29    3.41
   8  -6  -7   12.43    1.46
  -8  -6   7   11.98    1.75
   8   6  -7   11.90    1.48
  -8   6   7   10.63    1.45
   7  -6  -7   19.83    2.31
  -7  -6   7   22.83    2.80
   7   6  -7   21.93    2.38
  -7   6   7   17.97    2.33
   6  -6  -7    2.88    0.59
  -6  -6   7    2.96    0.70
  -6   6   7    3.15    0.58
   6   6  -7    2.46    0.56
  -5  -6   7   21.98    2.47
   5  -6  -7   16.48    2.33
  -5   6   7   17.65    2.03
   5   6  -7   15.00    2.03
  -5   6   7   19.22    2.05
  -4  -6   7    6.25    0.94
   4  -6  -7    4.76    0.84
  -4   6   7    4.58    0.76
   4   6  -7    3.98    0.72
  -4   6   7    5.77    0.79
  -3  -6   7   28.62    4.09
   3  -6  -7   37.47    4.10
  -3   6   7   31.91    3.48
   3   6  -7   28.73    3.47
  -3   6   7   33.03    3.46
  -2  -6   7    1.92    0.49
   2  -6  -7    2.31    0.51
   2   6  -7    0.70    0.35
  -2   6   7    1.56    0.40
  -2   6   7    1.56    0.43
  -1  -6   7   21.46    3.16
   1  -6  -7   27.40    3.22
   1   6  -7   26.73    2.73
  -1   6   7   24.22    2.71
  -1   6   7   23.66    2.70
   0  -6  -7    0.28    0.33
   0  -6   7    0.16    0.29
   0  -6   7    0.26    0.28
   0   6   7   -0.15    0.28
   0   6   7    0.16    0.35
   0   6  -7    0.05    0.27
   1  -6   7    4.07    0.58
   1  -6   7    2.43    0.57
  -1  -6  -7    3.24    0.67
   1   6   7    3.47    0.63
  -1   6  -7    2.97    0.55
   1   6   7    2.79    0.54
  -2  -6  -7    1.91    0.53
   2  -6   7    0.91    0.38
   2   6   7    0.02    0.37
  -2   6  -7    0.57    0.33
   3  -6   7    5.51    0.77
  -3  -6  -7    3.79    0.88
  -3   6  -7    5.29    0.73
   3   6   7    5.27    0.80
  -4  -6  -7    0.24    0.39
   4  -6   7    0.63    0.36
  -4   6  -7    0.64    0.32
   4   6   7   -0.15    0.36
  -5  -6  -7    9.65    1.50
   5  -6   7    9.48    1.22
   5   6   7    9.18    1.27
  -5   6  -7   10.32    1.22
   6  -6   7   -0.09    0.32
  -6  -6  -7    0.27    0.42
   6   6   7    0.48    0.42
  -7  -6  -7    3.87    0.90
   7  -6   7    4.44    0.77
   7   6   7    4.58    0.83
   8  -6   7    1.06    0.49
  -8  -6  -7    1.99    0.61
   8   6   7   -0.11    0.47
  -9  -6  -7    4.98    1.03
   9   6   7    4.24    0.89
  10  -7  -7    3.87    0.76
 -10  -7   7    4.23    0.94
  10   7  -7    3.14    0.79
 -10   7   7    3.76    0.78
  -9  -7   7    1.72    0.69
   9  -7  -7    3.18    0.70
   9   7  -7    3.74    0.77
  -9   7   7    3.16    0.67
  -8  -7   7    0.53    0.54
   8  -7  -7    0.92    0.47
  -8   7   7    0.52    0.42
   8   7  -7    0.64    0.46
  -7  -7   7    0.52    0.49
   7  -7  -7    0.15    0.43
   7   7  -7    0.29    0.42
  -7   7   7    0.49    0.41
  -6  -7   7    1.25    0.56
   6  -7  -7    1.24    0.46
  -6   7   7    0.13    0.34
   6   7  -7    2.34    0.54
  -5  -7   7    0.37    0.43
   5  -7  -7    0.31    0.40
   5   7  -7   -0.02    0.35
  -5   7   7    0.09    0.38
  -4  -7   7    2.45    0.64
   4  -7  -7    2.82    0.60
   4   7  -7    2.43    0.56
  -4   7   7    2.17    0.55
  -4   7   7    2.51    0.55
  -3  -7   7    0.20    0.38
   3  -7  -7    0.23    0.33
   3   7  -7   -0.34    0.28
  -3   7   7   -0.24    0.31
  -3   7   7    0.20    0.31
  -2  -7   7    2.15    0.63
   2  -7  -7    2.46    0.62
  -2   7   7    2.64    0.60
  -2   7   7    3.35    0.58
   2   7  -7    2.89    0.59
  -1  -7   7    0.23    0.34
   1  -7  -7    0.34    0.38
  -1   7   7    0.33    0.34
   1   7  -7    0.40    0.35
  -1   7   7    0.04    0.35
   0  -7   7    0.41    0.36
   0  -7  -7    0.39    0.40
   0   7  -7    0.04    0.30
   0   7   7    0.41    0.37
   0   7   7   -0.05    0.31
  -1  -7  -7    1.78    0.57
   1   7   7    2.13    0.55
  -1   7  -7    2.03    0.50
  -2  -7  -7    0.37    0.42
   2  -7   7    0.86    0.41
  -2   7  -7    0.94    0.40
   2   7   7    1.29    0.49
  -3  -7  -7    0.55    0.45
   3  -7   7    0.47    0.38
   3   7   7    1.59    0.50
  -3   7  -7    0.31    0.32
   4  -7   7    0.41    0.39
  -4  -7  -7    0.46    0.46
   4   7   7    0.07    0.44
  -4   7  -7   -0.30    0.28
  -5  -7  -7   -0.32    0.38
   5  -7   7    0.01    0.38
   5   7   7   -0.24    0.41
  -5   7  -7    0.18    0.34
  -6  -7  -7    0.26    0.46
   6  -7   7    0.19    0.39
   6   7   7    0.14    0.48
   7  -7   7    0.34    0.45
   7   7   7    0.00    0.45
  -8   8   7    0.77    0.45
   7  -8  -7    0.87    0.52
  -7  -8   7    0.58    0.57
   7   8  -7    0.42    0.49
  -7   8   7    0.36    0.44
   6  -8  -7    1.40    0.56
  -6  -8   7    2.26    0.71
  -6   8   7    1.36    0.53
   6   8  -7    0.81    0.47
  -5  -8   7    0.16    0.44
   5  -8  -7    0.63    0.43
  -5   8   7    0.29    0.41
   5   8  -7    0.11    0.38
  -4  -8   7    0.25    0.45
   4  -8  -7   -0.34    0.40
  -4   8   7   -0.04    0.37
   4   8  -7    0.43    0.42
   3  -8  -7    2.32    0.65
  -3  -8   7    3.81    0.80
  -3   8   7    1.41    0.57
  -3   8   7    3.61    0.65
   3   8  -7    2.19    0.60
  -2  -8   7   -0.01    0.42
   2  -8  -7    0.06    0.38
  -2   8   7    0.15    0.40
   2   8  -7    0.48    0.38
  -2   8   7    0.36    0.37
  -1  -8   7    6.44    0.97
   1  -8  -7    4.97    0.94
   1   8  -7    3.46    0.74
  -1   8   7    4.50    0.78
  -1   8   7    4.28    0.83
   0  -8  -7    0.39    0.43
   0   8  -7   -0.12    0.33
   0   8   7   -0.05    0.42
  -1  -8  -7    3.81    0.85
  -1   8  -7    3.40    0.68
   1   8   7    4.32    0.79
  -2  -8  -7    0.93    0.49
   2   8   7   -0.34    0.41
  -2   8  -7    0.05    0.33
   3  -8   7    0.72    0.47
  -3  -8  -7    1.96    0.61
   3   8   7   -0.30    0.47
  -3   8  -7   -0.17    0.34
   4  -8   7    1.17    0.51
   4   8   7    0.91    0.53
  -4   8  -7    1.16    0.46
   5  -8   7   -0.09    0.47
   5   8   7   -0.29    0.48
  -3  -9   7    0.76    0.57
  -3   9   7    0.42    0.42
  -2  -9   7    0.18    0.47
   2  -9  -7    0.07    0.45
  -2   9   7    0.65    0.42
   1  -9  -7    0.41    0.51
  16   0  -8    4.82    0.93
 -16   0   8    4.97    1.29
  15   0  -8    1.65    0.56
 -15   0   8    1.19    0.76
  14   0  -8    1.30    0.51
 -14   0   8    3.22    0.89
 -13   0   8   31.66    3.98
  13   0  -8   26.09    3.18
 -12   0   8    1.11    0.54
  12   0  -8    0.17    0.33
 -11   0   8   57.09    7.50
  10   0  -8    1.41    0.40
 -10   0   8    1.85    0.40
 -10   0   8    1.17    0.51
  -9   0   8  156.15   20.08
  -9   0   8  158.35   19.23
   9   0  -8  154.78   16.41
  -8   0   8   21.28    2.66
   8   0  -8   23.02    2.30
  -8   0   8   17.93    2.82
  -7   0   8  123.37   15.22
  -7   0   8  118.51   14.58
   7   0  -8  113.91   12.42
   6   0  -8    0.21    0.18
  -6   0   8    0.01    0.18
  -6   0   8   -0.14    0.12
  -6   0   8    0.06    0.26
  -5   0   8  104.82   14.17
  -5   0   8  120.28   14.78
  -5   0   8  115.66   11.86
   5   0  -8  120.08   12.06
   4   0  -8    2.84    0.47
  -4   0   8    2.76    0.60
  -4   0   8    4.13    0.46
  -4   0   8    5.53    0.73
  -3   0   8   19.63    2.08
   3   0  -8   21.05    2.11
   3   0  -8   17.84    2.63
   2   0  -8   37.90    3.80
  -2   0   8   37.49    3.77
  -2   0   8   30.60    4.52
   2   0  -8   37.74    4.72
   1   0  -8   43.80    4.24
   1   0  -8   33.36    5.27
  -1   0   8   41.16    5.07
  -1   0   8   42.27    4.25
   0   0   8   56.23    5.43
   0   0  -8   50.48    6.73
   0   0   8   49.48    6.46
   1   0   8   79.51    8.70
   1   0   8   65.94    7.29
  -1   0  -8   65.45    9.04
   2   0   8  122.49   15.05
   2   0   8  136.16   12.65
  -2   0  -8  108.44   15.66
   3   0   8   31.43    3.15
   3   0   8   28.46    3.71
  -3   0  -8   28.76    3.91
  -4   0  -8   31.25    4.98
   4   0   8   39.87    4.75
   4   0   8   43.13    4.04
  -5   0  -8    0.13    0.31
   5   0   8    0.71    0.28
  -5   0  -8    0.09    0.22
  -6   0  -8    9.05    1.28
  -6   0  -8    9.11    1.44
   6   0   8   10.11    1.16
   7   0   8    5.87    0.79
  -7   0  -8    4.93    0.99
  -8   0  -8    6.43    1.21
   8   0   8    7.71    0.97
  -9   0  -8    3.18    0.79
   9   0   8    4.31    0.68
 -10   0  -8   21.12    3.13
  10   0   8   23.50    2.52
 -11   0  -8    3.91    0.92
  12   0   8    3.35    0.75
 -12   0  -8    4.50    1.04
  15  -1  -8    3.46    0.76
 -15  -1   8    4.29    1.09
 -15   1   8    5.24    1.13
  15   1  -8    4.06    0.80
  14  -1  -8   17.61    2.00
 -14  -1   8   16.26    2.49
  14   1  -8   14.57    1.96
 -14   1   8   18.05    2.52
 -13  -1   8    0.31    0.53
  13  -1  -8    0.71    0.37
 -13   1   8    0.17    0.54
  13   1  -8    0.79    0.40
 -12  -1   8   25.26    3.10
  12  -1  -8   17.37    2.44
  12   1  -8   23.41    2.48
 -12   1   8   22.27    3.06
 -11  -1   8    0.14    0.27
  11  -1  -8   -0.31    0.26
 -11  -1   8    0.02    0.40
  11   1  -8    0.32    0.32
 -11   1   8   -0.26    0.37
  10  -1  -8   25.18    3.36
 -10  -1   8   30.69    3.93
 -10  -1   8   34.36    4.20
 -10   1   8   34.82    4.18
  10   1  -8   32.04    3.39
   9  -1  -8    2.94    0.56
  -9  -1   8    3.41    0.77
  -9  -1   8    4.57    0.66
  -9   1   8    2.75    0.70
   9   1  -8    3.41    0.56
  -9   1   8    3.76    0.62
   8  -1  -8   60.79    6.06
  -8  -1   8   61.49    7.11
   8  -1  -8   60.29    5.92
  -8  -1   8   51.76    7.42
   8   1  -8   50.99    6.05
  -8   1   8   63.31    7.43
  -8   1   8   51.23    7.06
  -7  -1   8    1.55    0.36
   7  -1  -8    0.42    0.24
  -7  -1   8    0.74    0.39
   7  -1  -8    0.71    0.21
  -7   1   8    0.30    0.31
   7   1  -8    1.05    0.29
  -7   1   8    1.05    0.29
  -6  -1   8  114.26   13.19
   6  -1  -8   99.36   11.20
  -6   1   8  105.80   13.17
  -6   1   8  108.66   11.03
  -5  -1   8    2.05    0.57
   5  -1  -8    2.91    0.44
  -5  -1   8    2.27    0.53
  -5  -1   8    3.36    0.37
  -5   1   8    3.02    0.63
  -5   1   8    3.23    0.56
   5   1  -8    3.59    0.47
  -5   1   8    3.53    0.44
   4  -1  -8  130.78   14.13
  -4  -1   8  129.24   13.92
  -4   1   8  135.46   16.64
  -4   1   8  139.07   13.95
   4   1  -8  143.18   14.15
  -3  -1   8    2.76    0.62
   3  -1  -8    3.91    0.48
   3  -1  -8    4.67    0.71
  -3  -1   8    4.16    0.48
   3   1  -8    3.77    0.49
   3   1  -8    3.25    0.70
  -3   1   8    4.28    0.65
  -3   1   8    4.07    0.52
  -2  -1   8  105.05   12.59
   2  -1  -8  109.54   13.10
  -2  -1   8   88.19   10.52
   2  -1  -8   93.68   10.65
   2   1  -8  105.89   10.67
  -2   1   8  113.73   10.56
  -1  -1   8    4.58    0.57
   1  -1  -8    4.10    0.76
   1  -1  -8    3.82    0.50
  -1  -1   8    5.27    0.72
  -1   1   8    7.07    0.77
   1   1  -8    4.55    0.78
  -1   1   8    3.67    0.58
   1   1  -8    4.87    0.53
   0  -1   8   67.28    6.42
   0  -1  -8   55.27    7.95
   0   1  -8   63.70    6.45
   0   1   8   67.76    6.44
   0   1   8   54.61    7.66
  -1  -1  -8   23.40    3.27
   1  -1   8   24.20    3.13
  -1   1  -8   20.93    3.27
   1   1   8   28.80    3.16
   1   1   8   26.90    2.66
   2  -1   8   47.35    5.83
  -2  -1  -8   44.84    6.09
   2  -1   8   43.18    4.90
  -2   1  -8   49.95    6.11
   2   1   8   54.38    5.86
   2   1   8   42.15    4.91
  -3  -1  -8   14.02    2.47
   3  -1   8   21.08    2.37
   3  -1   8   18.65    2.01
   3   1   8   20.62    2.38
   3   1   8   17.32    2.01
   4  -1   8   21.23    2.29
  -4  -1  -8   19.74    2.69
   4  -1   8   20.64    2.67
  -4  -1  -8   24.10    2.86
   4   1   8   20.76    2.29
  -4   1  -8   19.81    2.85
  -5  -1  -8   21.45    2.81
   5  -1   8   22.02    2.40
   5  -1   8   23.51    2.78
  -5  -1  -8   25.96    2.99
  -5   1  -8   16.69    2.94
   5   1   8   21.90    2.39
   6  -1   8   20.81    2.05
  -6  -1  -8   14.23    2.49
  -6  -1  -8   19.26    2.36
   6   1   8   18.38    2.03
   7  -1   8   26.37    3.04
  -7  -1  -8   32.65    3.58
  -7  -1  -8   33.91    3.82
   7   1   8   23.98    3.03
  -7   1  -8   23.55    3.77
   8  -1   8    9.52    1.13
  -8  -1  -8    5.69    1.33
   8   1   8    9.21    1.13
  -8   1  -8   11.11    1.44
  -9  -1  -8   16.16    2.86
   9  -1   8   20.80    2.34
   9   1   8   20.76    2.35
  -9   1  -8   27.14    2.98
  10  -1   8    6.99    0.96
 -10  -1  -8    5.92    1.18
 -10   1  -8    6.47    1.20
  10   1   8    6.31    0.96
  11  -1   8    8.23    1.18
 -11  -1  -8    8.13    1.48
 -11   1  -8    8.40    1.48
  11   1   8    9.93    1.22
 -12  -1  -8    3.04    0.87
  12   1   8    3.03    0.71
  15  -2  -8    9.16    1.37
 -15  -2   8   12.06    1.87
  15   2  -8   10.64    1.42
 -15   2   8   10.09    1.79
  14  -2  -8    5.02    0.76
 -14  -2   8    4.83    1.09
 -14   2   8    3.56    0.99
  14   2  -8    3.59    0.77
 -13  -2   8   19.07    2.71
  13  -2  -8   18.58    2.14
  13   2  -8   17.31    2.15
 -13   2   8   18.40    2.67
 -12  -2   8    4.22    0.95
  12  -2  -8    4.02    0.67
  12   2  -8    4.80    0.71
 -12   2   8    3.15    0.85
 -11  -2   8    1.70    0.78
  11  -2  -8    4.32    0.67
 -11  -2   8    5.94    0.82
  11   2  -8    4.12    0.70
 -11   2   8    6.20    0.95
  10  -2  -8    3.82    0.61
 -10  -2   8    3.42    0.70
 -10  -2   8    4.63    0.90
 -10   2   8    4.39    0.82
  10   2  -8    3.26    0.63
  -9  -2   8   -0.11    0.33
   9  -2  -8    0.09    0.21
  -9  -2   8    0.38    0.28
   9  -2  -8   -0.14    0.23
  -9   2   8    0.54    0.29
  -9   2   8    0.13    0.33
   9   2  -8    0.31    0.29
  -8  -2   8    0.18    0.25
  -8  -2   8    0.09    0.34
   8  -2  -8   -0.10    0.19
  -8   2   8    0.01    0.20
  -8   2   8    0.01    0.27
   8   2  -8   -0.42    0.22
  -8   2   8    0.19    0.23
   7  -2  -8   43.20    4.44
  -7  -2   8   46.76    5.59
  -7  -2   8   46.19    5.34
  -7   2   8   42.81    4.53
  -7   2   8   41.98    5.54
   7   2  -8   44.09    4.54
  -7   2   8   38.35    5.28
  -7   2   8   38.39    4.43
  -6  -2   8    0.26    0.25
  -6  -2   8    0.14    0.31
  -6   2   8   -0.14    0.21
  -6   2   8    0.25    0.19
   6   2  -8    0.10    0.22
  -6   2   8    0.51    0.23
  -6   2   8    0.33    0.23
  -5  -2   8  104.06   12.31
   5   2  -8   95.65   10.03
  -5   2   8   96.23   11.79
  -5   2   8   87.55    9.88
  -4  -2   8   10.80    1.17
   4   2  -8   10.75    1.58
  -4   2   8   12.33    1.51
   4   2  -8   10.56    1.25
  -4   2   8   10.98    1.25
  -4   2   8   10.57    1.54
  -4   2   8   12.30    1.25
  -3  -2   8  112.59    9.81
   3  -2  -8  104.38   12.22
  -3  -2   8   87.68   11.74
  -3   2   8   85.58   11.74
  -3   2   8   92.99    9.84
   3   2  -8   98.26    9.97
   3   2  -8   81.84   12.22
  -2  -2   8    0.27    0.22
   2  -2  -8   -0.15    0.19
  -2  -2   8    0.05    0.15
   2   2  -8    0.16    0.15
  -2   2   8   -0.03    0.20
   2   2  -8   -0.12    0.23
  -2   2   8    0.24    0.20
  -2   2   8    0.24    0.13
  -1  -2   8   60.74    6.23
   1  -2  -8   50.01    7.73
  -1   2   8   66.39    6.30
  -1   2   8   57.35    6.26
   1   2  -8   57.67    6.31
  -1   2   8   69.39    7.48
   0  -2   8    0.05    0.19
   0  -2  -8    0.07    0.22
   0  -2   8    0.01    0.16
   0   2   8    0.04    0.12
   0   2   8   -0.01    0.20
   0   2   8    0.17    0.21
   0   2  -8    0.17    0.23
   0   2  -8    0.12    0.14
  -1  -2  -8  101.43   10.56
   1  -2   8   70.61    8.81
   1  -2   8   79.46   10.50
  -1  -2  -8   91.32   10.94
   1   2   8   85.27    8.84
  -1   2  -8   87.64    8.90
  -1   2  -8   82.69   10.95
  -2  -2  -8    6.46    1.02
   2  -2   8    5.65    0.92
  -2  -2  -8    6.84    0.97
   2  -2   8    6.61    0.80
  -2   2  -8    7.23    1.05
   2   2   8    6.43    0.84
  -3  -2  -8   19.22    2.13
   3  -2   8   15.67    2.06
  -3  -2  -8   15.28    2.18
   3  -2   8   17.11    1.78
   3   2   8   14.47    1.77
  -3   2  -8   14.07    2.20
   4  -2   8   24.62    3.26
  -4  -2  -8   22.97    3.30
  -4  -2  -8   31.21    3.48
   4  -2   8   26.36    2.80
  -4   2  -8   23.99    3.48
   4   2   8   27.56    2.82
  -5  -2  -8    9.91    1.19
   5  -2   8    8.60    1.03
  -5  -2  -8    6.98    1.25
   5   2   8    8.14    1.01
  -5   2  -8    6.48    1.26
  -6  -2  -8    8.76    1.48
  -6  -2  -8    6.52    1.33
   6  -2   8   13.06    1.25
   6   2   8   10.81    1.22
  -6   2  -8   12.40    1.54
  -7  -2  -8   11.77    1.96
  -7  -2  -8   12.84    1.85
   7  -2   8   12.76    1.60
   7   2   8   13.55    1.60
  -7   2  -8   18.97    2.08
  -8  -2  -8   16.36    2.07
   8  -2   8   14.23    1.65
   8   2   8   13.02    1.65
  -8   2  -8   12.47    2.05
  -9  -2  -8    9.20    1.30
   9  -2   8    7.81    1.01
   9   2   8    9.34    1.06
  -9   2  -8    4.16    1.18
  10  -2   8    8.31    1.14
 -10  -2  -8    8.84    1.44
  10   2   8    9.03    1.17
 -10   2  -8    7.56    1.41
 -11  -2  -8    0.06    0.49
  11  -2   8    0.59    0.45
 -11   2  -8   -0.44    0.44
  11   2   8    0.14    0.44
 -12  -2  -8    6.25    1.22
  12   2   8    5.71    1.01
  15  -3  -8    0.05    0.39
 -15  -3   8    0.67    0.70
 -15   3   8    0.04    0.56
  15   3  -8    0.22    0.44
  14  -3  -8    2.38    0.61
 -14  -3   8    3.09    0.94
 -14   3   8    4.12    0.96
  14   3  -8    3.41    0.73
 -13  -3   8    0.67    0.61
  13  -3  -8    1.06    0.41
  13   3  -8    0.73    0.48
 -13   3   8    0.17    0.49
 -12  -3   8    4.31    0.97
  12  -3  -8    3.75    0.67
 -12  -3   8    3.31    0.73
 -12   3   8    4.97    0.95
 -12   3   8    3.16    0.67
  12   3  -8    3.90    0.70
 -11  -3   8    0.15    0.47
 -11  -3   8    0.46    0.35
 -11   3   8    0.09    0.38
 -11   3   8    0.72    0.39
  11   3  -8    0.33    0.38
 -10  -3   8    5.70    0.97
 -10  -3   8    4.62    0.77
  10  -3  -8    3.82    0.62
  10   3  -8    3.59    0.69
 -10   3   8    3.45    0.79
 -10   3   8    4.48    0.69
  -9  -3   8   -0.56    0.24
  -9  -3   8    0.21    0.39
   9  -3  -8    0.05    0.25
   9   3  -8   -0.02    0.29
  -9   3   8   -0.19    0.31
  -9   3   8    0.02    0.28
   8  -3  -8    7.40    0.92
  -8  -3   8    6.97    1.23
  -8  -3   8    8.25    1.15
  -8   3   8    7.19    0.98
  -8   3   8    7.68    1.19
   8   3  -8    8.04    1.01
   7  -3  -8    0.05    0.23
  -7  -3   8   -0.24    0.32
  -7  -3   8   -0.03    0.27
  -7   3   8    0.25    0.22
  -7   3   8    0.41    0.30
   7   3  -8   -0.05    0.24
  -7   3   8    0.36    0.26
  -7   3   8    0.26    0.27
  -6  -3   8    2.03    0.52
  -6  -3   8    3.82    0.70
  -6   3   8    2.95    0.59
  -6   3   8    2.91    0.47
  -6   3   8    2.28    0.45
  -6   3   8    2.78    0.52
   6   3  -8    2.30    0.45
  -5  -3   8    0.02    0.23
   5   3  -8    0.07    0.30
  -5   3   8    0.24    0.22
  -5   3   8   -0.02    0.20
  -5   3   8    0.06    0.21
   5   3  -8    0.34    0.22
  -5   3   8    0.32    0.23
  -4  -3   8    0.24    0.24
   4  -3  -8    0.05    0.23
   4   3  -8    0.26    0.28
  -4   3   8    0.22    0.20
  -4   3   8    0.05    0.20
  -4   3   8    0.06    0.21
   4   3  -8    0.67    0.24
  -3  -3   8    1.06    0.26
   3  -3  -8    2.57    0.46
   3  -3  -8    1.97    0.43
  -3  -3   8    1.16    0.39
   3   3  -8    2.26    0.49
  -3   3   8    1.82    0.34
  -3   3   8    1.74    0.36
   3   3  -8    2.09    0.34
   2  -3  -8    4.14    0.68
   2  -3  -8    4.73    0.70
  -2  -3   8    3.87    0.68
  -2  -3   8    3.61    0.50
  -2   3   8    3.87    0.58
  -2   3   8    3.80    0.54
   2   3  -8    3.72    0.55
   2   3  -8    4.99    0.76
   1  -3  -8   11.36    1.54
   1  -3  -8   12.64    1.54
  -1  -3   8   12.08    1.53
  -1  -3   8   10.74    1.23
  -1   3   8   10.89    1.25
   1   3  -8   11.00    1.25
   1   3  -8    9.76    1.58
  -1   3   8   11.28    1.29
   0  -3   8   17.43    2.65
   0  -3   8   22.80    2.23
   0  -3  -8   22.74    2.70
   0  -3  -8   19.91    2.74
   0   3  -8   21.67    2.25
   0   3   8   22.35    2.27
   0   3   8   22.17    2.23
   0   3  -8   17.24    2.76
   1  -3   8   13.64    1.84
  -1  -3  -8   11.42    1.90
  -1  -3  -8   16.29    1.90
   1  -3   8   12.08    1.54
  -1   3  -8   15.74    1.55
   1   3   8   14.44    1.59
  -1   3  -8   15.28    1.96
  -2  -3  -8    4.47    0.72
  -2  -3  -8    2.47    0.63
   2  -3   8    3.83    0.56
   2  -3   8    4.07    0.63
  -2   3  -8    3.54    0.51
  -2   3  -8    5.21    0.79
   2   3   8    3.39    0.60
   3  -3   8   25.79    2.78
   3  -3   8   21.07    2.36
  -3  -3  -8   19.58    2.80
  -3   3  -8   18.91    2.93
   3   3   8   22.28    2.39
  -4  -3  -8    1.87    0.49
   4  -3   8    2.39    0.45
  -4  -3  -8    1.45    0.47
  -4   3  -8    2.03    0.56
   4   3   8    1.64    0.43
  -5  -3  -8    2.84    0.63
  -5  -3  -8    2.55    0.58
   5  -3   8    2.44    0.51
   5   3   8    2.97    0.55
  -5   3  -8    2.41    0.62
  -6  -3  -8    0.92    0.43
  -6  -3  -8    0.45    0.34
   6  -3   8    0.73    0.33
  -6   3  -8    0.49    0.41
   6   3   8    0.35    0.35
  -7  -3  -8    0.23    0.34
  -7  -3  -8    0.13    0.38
   7  -3   8    0.69    0.37
   7   3   8    0.15    0.35
  -7   3  -8    0.43    0.44
  -8  -3  -8   -0.17    0.32
   8  -3   8   -0.23    0.33
  -8   3  -8    1.30    0.53
   8   3   8    0.30    0.37
   9  -3   8    1.33    0.47
  -9   3  -8   -0.01    0.44
   9   3   8   -0.11    0.37
  10  -3   8    0.60    0.45
  10   3   8    0.22    0.42
 -10   3  -8    0.36    0.48
  11  -3   8   -0.21    0.40
  11   3   8    0.09    0.47
 -11   3  -8   -0.17    0.46
 -15  -4   8    0.73    0.73
 -15   4   8    0.26    0.61
 -14  -4   8    0.61    0.65
  14  -4  -8    0.15    0.38
  14   4  -8   -0.13    0.44
 -14   4   8    0.06    0.54
 -13  -4   8    1.17    0.50
 -13  -4   8    0.94    0.66
 -13   4   8    1.63    0.65
 -13   4   8    2.00    0.54
  13   4  -8    1.59    0.55
 -12  -4   8    5.07    0.86
 -12  -4   8    3.45    0.93
  12   4  -8    3.55    0.76
 -12   4   8    5.13    0.98
 -12   4   8    3.44    0.71
 -11  -4   8    3.34    0.81
 -11  -4   8    1.88    0.56
  11  -4  -8    2.33    0.50
 -11   4   8    2.13    0.64
  11   4  -8    2.12    0.57
 -11   4   8    2.10    0.54
 -10  -4   8    0.88    0.45
  10  -4  -8    1.33    0.41
 -10  -4   8    0.84    0.56
 -10   4   8    1.05    0.49
 -10   4   8    2.21    0.51
  10   4  -8    1.56    0.45
  -9  -4   8    3.16    0.65
   9  -4  -8    2.35    0.48
  -9  -4   8    2.76    0.68
  -9   4   8    2.06    0.56
   9   4  -8    1.98    0.51
  -9   4   8    2.08    0.51
  -8  -4   8    1.24    0.46
   8  -4  -8    1.46    0.39
  -8  -4   8    1.29    0.51
  -8   4   8    1.16    0.42
  -8   4   8    0.95    0.37
   8   4  -8    0.96    0.37
   7  -4  -8    2.21    0.43
   7  -4  -8    2.12    0.44
  -7  -4   8    1.76    0.51
  -7  -4   8    2.16    0.58
   7   4  -8    1.31    0.41
  -7   4   8    2.33    0.49
  -7   4   8    1.14    0.40
  -6  -4   8    6.19    0.85
   6  -4  -8    4.42    0.71
  -6   4   8    4.94    0.66
   6   4  -8    4.64    0.87
  -6   4   8    2.68    0.61
   6   4  -8    4.85    0.69
   5  -4  -8    6.59    0.97
  -5  -4   8    5.40    1.00
  -5   4   8    5.86    0.84
   5   4  -8    7.45    0.86
  -5   4   8    7.32    0.86
   5   4  -8    6.62    1.07
  -4  -4   8    0.53    0.31
   4  -4  -8    0.01    0.22
  -4   4   8    0.33    0.26
  -4   4   8    0.75    0.28
   4   4  -8    0.39    0.25
   4   4  -8    0.75    0.37
  -3  -4   8    7.65    1.02
   3  -4  -8    6.77    0.99
  -3   4   8    6.40    0.86
   3   4  -8    6.82    1.07
   3   4  -8    5.64    0.84
  -3   4   8    6.83    0.85
  -2  -4   8    0.08    0.23
  -2  -4   8   -0.01    0.19
   2  -4  -8    0.15    0.25
   2   4  -8    0.27    0.28
   2   4  -8   -0.02    0.20
  -2   4   8   -0.25    0.20
  -2   4   8    0.27    0.27
   1  -4  -8    0.86    0.34
  -1  -4   8    1.00    0.27
  -1  -4   8    0.66    0.31
  -1   4   8    0.78    0.31
   1   4  -8    0.83    0.27
  -1   4   8    0.71    0.24
   1   4  -8    0.71    0.32
   0  -4   8    2.12    0.37
   0  -4   8    1.46    0.40
   0  -4  -8    1.28    0.40
   0   4  -8    1.63    0.44
   0   4   8    1.77    0.40
   0   4   8    1.59    0.32
   0   4  -8    0.88    0.30
   1  -4   8    1.16    0.35
   1  -4   8    0.87    0.32
  -1  -4  -8    1.31    0.39
  -1   4  -8    1.09    0.28
  -1   4  -8    0.90    0.39
   1   4   8    0.83    0.32
   2  -4   8    0.25    0.28
  -2  -4  -8   -0.32    0.23
   2  -4   8    0.78    0.29
  -2   4  -8    0.46    0.33
  -2   4  -8    0.24    0.22
   2   4   8   -0.10    0.30
   3  -4   8    1.68    0.40
  -3  -4  -8    1.70    0.47
  -3   4  -8    1.52    0.47
   3   4   8    0.67    0.38
   4  -4   8   -0.09    0.27
  -4  -4  -8    0.52    0.36
   4   4   8    0.08    0.33
  -4   4  -8   -0.03    0.32
   5  -4   8    3.66    0.61
  -5  -4  -8    2.02    0.62
   5   4   8    3.29    0.62
  -5   4  -8    3.30    0.70
  -6  -4  -8    0.69    0.39
   6  -4   8    1.12    0.42
   6   4   8    0.51    0.43
  -6   4  -8    0.19    0.43
   7  -4   8    0.22    0.35
  -7  -4  -8    0.24    0.35
   7   4   8   -0.44    0.37
  -7   4  -8   -0.29    0.40
  -8  -4  -8    0.20    0.38
   8  -4   8    0.53    0.35
   8   4   8    0.11    0.42
  -8   4  -8   -0.08    0.44
   9  -4   8    0.87    0.44
  -9   4  -8    0.97    0.51
   9   4   8    1.07    0.54
  10  -4   8    0.26    0.44
  10   4   8    0.53    0.51
 -10   4  -8    0.20    0.45
  11   4   8    0.52    0.58
 -13  -5   8    0.33    0.44
  13   5  -8    0.51    0.47
 -13   5   8   -0.09    0.44
  12  -5  -8    7.94    0.99
 -12  -5   8    6.36    1.16
  12   5  -8    5.20    0.98
 -12   5   8    8.14    1.09
  11  -5  -8    0.08    0.35
 -11  -5   8   -0.01    0.37
 -11   5   8    0.66    0.41
  11   5  -8   -0.44    0.35
  10  -5  -8   10.91    1.48
 -10  -5   8   15.75    1.85
 -10   5   8   13.48    1.57
  10   5  -8   10.26    1.54
  -9  -5   8   -0.30    0.43
  -9  -5   8   -0.22    0.33
   9  -5  -8    0.11    0.33
   9   5  -8    0.04    0.34
  -9   5   8    0.30    0.35
  -8  -5   8   12.40    2.35
  -8  -5   8   16.67    2.31
   8  -5  -8   20.94    1.96
   8   5  -8   16.25    1.96
  -8   5   8   19.02    1.96
   7  -5  -8    0.31    0.31
  -7  -5   8   -0.01    0.32
   7   5  -8    0.74    0.35
   7   5  -8    0.14    0.41
  -7   5   8    0.34    0.33
   6  -5  -8   13.35    1.94
  -6  -5   8   16.05    2.05
   6   5  -8   14.04    1.73
  -6   5   8   14.30    1.70
   6   5  -8   13.85    2.09
  -6   5   8   18.05    1.74
  -5  -5   8    0.04    0.29
   5  -5  -8   -0.01    0.23
  -5   5   8   -0.43    0.27
   5   5  -8    0.30    0.28
  -5   5   8    0.28    0.27
   5   5  -8   -0.12    0.32
   4  -5  -8    5.75    0.87
  -4  -5   8    4.99    0.91
  -4   5   8    6.17    0.80
   4   5  -8    5.38    0.94
  -4   5   8    4.70    0.76
   4   5  -8    5.86    0.78
  -3  -5   8    0.22    0.29
   3  -5  -8    0.02    0.24
  -3   5   8   -0.02    0.27
   3   5  -8   -0.21    0.25
  -3   5   8    0.67    0.29
   3   5  -8    0.12    0.30
  -2  -5   8    2.30    0.53
   2  -5  -8    2.16    0.52
  -2   5   8    3.40    0.50
   2   5  -8    2.31    0.55
   2   5  -8    2.14    0.46
  -2   5   8    2.74    0.52
  -1  -5   8    4.40    0.79
   1  -5  -8    5.32    0.83
   1   5  -8    4.72    0.68
   1   5  -8    4.78    0.84
  -1   5   8    4.25    0.72
  -1   5   8    4.81    0.67
   0  -5   8    1.96    0.40
   0  -5  -8    2.01    0.51
   0  -5   8    2.09    0.47
   0   5  -8    1.74    0.40
   0   5   8    1.90    0.46
   0   5  -8    1.43    0.49
  -1  -5  -8    3.10    0.75
   1  -5   8    4.42    0.65
   1  -5   8    4.49    0.76
  -1   5  -8    3.98    0.63
   1   5   8    5.63    0.72
  -1   5  -8    4.76    0.85
   2  -5   8    0.11    0.25
   2  -5   8    0.41    0.29
  -2  -5  -8    0.11    0.32
  -2   5  -8    0.10    0.24
  -2   5  -8   -0.26    0.31
   2   5   8   -0.10    0.29
   3  -5   8    8.80    0.91
  -3  -5  -8    5.28    1.01
  -3   5  -8    5.14    0.80
  -3   5  -8    6.71    1.07
   3   5   8    6.10    0.90
   4  -5   8    1.35    0.45
  -4  -5  -8    1.11    0.48
  -4   5  -8    1.73    0.52
   4   5   8    1.25    0.48
  -5  -5  -8    6.93    1.09
   5  -5   8    5.76    0.91
  -5   5  -8    6.10    1.11
   5   5   8    6.58    0.96
  -6  -5  -8    1.26    0.52
   6  -5   8    1.41    0.45
  -6   5  -8    1.38    0.57
   6   5   8    1.44    0.53
   7  -5   8    2.89    0.64
  -7  -5  -8    2.79    0.74
   7   5   8    4.08    0.75
  -7   5  -8    3.39    0.80
  -8  -5  -8    1.91    0.64
   8  -5   8    2.42    0.59
   8   5   8    1.78    0.60
  -8   5  -8    2.00    0.66
  -9  -5  -8    0.33    0.47
   9  -5   8   -0.05    0.39
   9   5   8    0.89    0.53
  -9   5  -8   -0.58    0.42
  10   5   8    1.07    0.59
  13  -6  -8    3.54    0.72
 -12  -6   8   -0.20    0.41
  12  -6  -8   -0.02    0.41
 -12   6   8    0.24    0.43
  12   6  -8   -0.01    0.44
  11  -6  -8    4.48    0.84
 -11  -6   8    6.54    1.05
  11   6  -8    3.57    0.83
 -11   6   8    6.07    0.93
  10  -6  -8    0.15    0.39
 -10  -6   8   -0.36    0.39
 -10   6   8    0.03    0.33
  10   6  -8   -0.14    0.42
  -9  -6   8    3.57    1.00
   9  -6  -8    5.81    0.85
  -9   6   8    7.10    0.93
   9   6  -8    7.16    0.98
   8  -6  -8    0.99    0.42
  -8  -6   8    0.20    0.41
   8   6  -8    0.23    0.38
  -8   6   8    0.39    0.38
   7  -6  -8   26.56    2.87
  -7   6   8   23.94    2.89
   7   6  -8   27.39    2.94
   6  -6  -8    2.92    0.59
  -6  -6   8    3.51    0.72
  -6   6   8    2.69    0.58
  -6   6   8    2.81    0.58
   6   6  -8    3.05    0.62
  -5  -6   8   20.74    2.48
   5  -6  -8   17.67    2.38
   5   6  -8   16.50    2.08
  -5   6   8   18.80    2.08
  -5   6   8   16.70    2.03
   4  -6  -8    5.87    1.01
  -4  -6   8    7.90    1.08
  -4   6   8    6.62    0.91
  -4   6   8    5.96    0.90
   4   6  -8    5.87    0.87
  -3  -6   8   28.22    3.71
   3  -6  -8   29.53    3.69
  -3   6   8   24.52    3.11
  -3   6   8   33.03    3.17
   3   6  -8   28.20    3.15
   2  -6  -8    2.16    0.53
  -2  -6   8    1.96    0.51
  -2   6   8    1.43    0.46
   2   6  -8    0.86    0.37
  -2   6   8    1.47    0.40
   1  -6  -8   26.90    2.98
  -1  -6   8   22.03    2.92
  -1   6   8   22.00    2.48
  -1   6   8   18.41    2.45
   1   6  -8   23.28    2.50
   0  -6  -8    0.33    0.35
   0  -6   8    0.37    0.30
   0   6  -8    0.14    0.28
   0   6   8    0.63    0.40
  -1  -6  -8   25.16    3.78
   1  -6   8   30.15    3.77
   1  -6   8   31.01    3.18
  -1   6  -8   27.99    3.21
   1   6   8   33.17    3.24
  -2  -6  -8    2.51    0.62
   2  -6   8    2.01    0.51
   2   6   8    1.99    0.53
  -2   6  -8    2.46    0.49
   3  -6   8    8.53    1.23
  -3  -6  -8   10.48    1.52
  -3   6  -8   10.39    1.24
   3   6   8   11.16    1.30
  -4  -6  -8   18.64    2.33
   4  -6   8   16.82    1.92
   4   6   8   14.37    1.93
  -5  -6  -8   15.14    2.42
   5  -6   8   19.03    2.07
   5   6   8   19.44    2.10
   6  -6   8    2.40    0.68
  -6  -6  -8    5.91    0.95
   6   6   8    4.41    0.80
   7  -6   8    6.72    1.02
  -7  -6  -8    6.12    1.20
   7   6   8    8.00    1.09
   8  -6   8    8.07    1.23
  -8  -6  -8    9.85    1.51
   8   6   8    9.46    1.31
  10  -7  -8   13.29    1.76
 -10  -7   8   11.70    2.09
  10   7  -8   15.05    1.84
 -10   7   8   17.82    1.84
  -9  -7   8    2.30    0.70
   9  -7  -8    1.19    0.54
  -9   7   8    2.40    0.57
   9   7  -8    1.35    0.56
  -8  -7   8   21.73    2.88
   8  -7  -8   20.94    2.39
  -8   7   8   19.54    2.40
   8   7  -8   20.40    2.43
   7  -7  -8    1.82    0.50
  -7  -7   8    0.51    0.49
   7   7  -8    0.92    0.49
  -7   7   8    0.66    0.43
  -6  -7   8   16.33    1.94
   6  -7  -8   13.61    1.59
  -6   7   8   11.91    1.56
   6   7  -8   10.03    1.54
  -5  -7   8   -0.09    0.39
  -5   7   8    0.33    0.38
  -5   7   8    0.29    0.41
   5   7  -8    0.45    0.38
  -4  -7   8   23.35    2.78
   4  -7  -8   17.84    2.66
  -4   7   8   20.77    2.29
  -4   7   8   19.85    2.31
   4   7  -8   20.17    2.33
   3  -7  -8    4.32    0.80
  -3  -7   8    3.45    0.80
  -3   7   8    3.14    0.66
   3   7  -8    4.79    0.73
  -3   7   8    4.20    0.74
  -2  -7   8   38.56    6.01
   2  -7  -8   42.42    6.02
  -2   7   8   53.48    5.13
   2   7  -8   51.79    5.17
  -2   7   8   54.75    5.15
  -1  -7   8    8.73    1.16
   1  -7  -8    5.26    1.09
  -1   7   8    6.34    0.98
   1   7  -8    7.57    0.98
   0  -7  -8   48.75    6.41
   0  -7   8   47.79    6.36
   0   7   8   53.50    5.42
   0   7  -8   52.91    5.45
  -1  -7  -8   11.06    1.62
   1   7   8   10.33    1.38
  -1   7  -8   11.05    1.36
   2  -7   8   30.32    2.98
  -2  -7  -8   23.91    3.54
  -2   7  -8   26.26    3.00
   2   7   8   27.65    3.03
  -3  -7  -8   11.72    1.64
   3  -7   8   11.45    1.34
   3   7   8    9.27    1.34
  -3   7  -8   10.11    1.32
  -4  -7  -8   15.52    2.21
   4  -7   8   15.05    1.83
   4   7   8   15.92    1.89
  -5  -7  -8    4.09    0.99
   5  -7   8    7.11    0.92
   5   7   8    4.88    0.93
  -6  -7  -8    6.22    1.13
   6  -7   8    5.03    0.92
   6   7   8    5.98    0.97
   7   7   8    5.29    0.96
  -8   8   8    0.99    0.48
  -7   8   8    4.94    1.00
   7   8  -8    9.27    1.14
   6  -8  -8    0.44    0.44
  -6  -8   8    0.95    0.57
  -6   8   8    0.06    0.36
   6   8  -8    0.11    0.41
  -5  -8   8   22.72    3.21
   5  -8  -8   25.18    2.71
  -5   8   8   26.07    2.73
   5   8  -8   20.52    2.69
  -4  -8   8    0.96    0.49
  -4   8   8    0.36    0.43
  -4   8   8    0.35    0.42
   4   8  -8    0.01    0.37
   3  -8  -8    6.44    1.15
  -3  -8   8    7.35    1.19
  -3   8   8    7.84    1.03
   3   8  -8    6.31    0.98
  -3   8   8    6.25    0.99
  -2  -8   8    1.67    0.57
   2  -8  -8    1.28    0.53
   2   8  -8    0.94    0.42
  -2   8   8    0.31    0.47
   1  -8  -8   11.12    1.66
  -1  -8   8   11.65    1.65
  -1   8   8   10.82    1.44
   1   8  -8   10.35    1.38
   0  -8  -8    2.33    0.69
   0   8   8    3.16    0.70
   0   8  -8    3.20    0.63
  -1  -8  -8   22.08    3.00
  -1   8  -8   22.89    2.53
   1   8   8   21.00    2.53
  -2  -8  -8   13.14    2.01
   2   8   8   15.18    1.75
  -2   8  -8   13.28    1.66
  -3   8  -8   21.04    2.45
   3   8   8   21.57    2.49
   4  -8   8   10.56    1.41
   2  -9  -8    8.99    1.46
  -2  -9   8    9.28    1.51
  15   0  -9   -0.43    0.36
 -15   0   9   -0.56    0.52
  14   0  -9    0.30    0.41
 -14   0   9   -0.10    0.53
  13   0  -9   -0.21    0.31
 -13   0   9    0.20    0.50
 -12   0   9    0.38    0.47
  12   0  -9   -0.49    0.26
 -11   0   9    0.04    0.43
  11   0  -9    0.18    0.29
  10   0  -9   -0.15    0.24
 -10   0   9   -0.27    0.34
 -10   0   9   -0.13    0.23
  -9   0   9    0.37    0.26
  -9   0   9    0.27    0.37
   9   0  -9    0.08    0.24
  -8   0   9    0.14    0.24
   8   0  -9    0.01    0.20
  -8   0   9    0.39    0.33
  -7   0   9    0.27    0.32
  -7   0   9    0.16    0.23
   7   0  -9    0.42    0.23
  -6   0   9    0.04    0.20
   6   0  -9    0.20    0.17
  -6   0   9   -0.28    0.27
  -6   0   9   -0.08    0.14
  -5   0   9   -0.11    0.19
   5   0  -9   -0.13    0.14
  -5   0   9    0.20    0.16
  -5   0   9    0.19    0.28
  -4   0   9   -0.16    0.14
   4   0  -9    0.09    0.14
  -4   0   9   -0.16    0.18
   4   0  -9   -0.10    0.26
  -3   0   9   -0.20    0.19
   3   0  -9   -0.08    0.12
   3   0  -9    0.01    0.24
  -3   0   9    0.13    0.16
   2   0  -9    0.04    0.24
   2   0  -9    0.02    0.11
  -2   0   9   -0.09    0.19
  -2   0   9    0.09    0.16
   1   0  -9    0.01    0.22
  -1   0   9    0.00    0.19
  -1   0   9    0.13    0.21
   0   0   9    0.08    0.20
   0   0   9    0.14    0.20
   0   0  -9    0.43    0.26
   1   0   9   -0.24    0.18
  -1   0  -9   -0.09    0.23
   1   0   9   -0.21    0.19
   2   0   9   -0.01    0.22
   2   0   9    0.00    0.21
  -2   0  -9   -0.07    0.26
   3   0   9   -0.03    0.20
  -3   0  -9   -0.14    0.28
   3   0   9   -0.29    0.18
   4   0   9    0.18    0.26
   4   0   9    0.05    0.21
  -4   0  -9   -0.38    0.28
  -5   0  -9   -0.10    0.30
   5   0   9    0.28    0.29
  -5   0  -9    0.03    0.23
  -6   0  -9    0.32    0.39
   6   0   9    0.12    0.25
   7   0   9   -0.16    0.24
  -7   0  -9   -0.18    0.37
  -8   0  -9   -0.35    0.39
   8   0   9    0.84    0.37
   9   0   9   -0.06    0.35
  -9   0  -9    0.07    0.42
 -10   0  -9    0.21    0.46
  10   0   9   -0.01    0.38
 -11   0  -9   -0.11    0.48
  11   0   9    0.33    0.44
 -15  -1   9    0.03    0.60
  15  -1  -9   -0.17    0.41
  15   1  -9   -0.15    0.39
 -15   1   9    0.42    0.60
  14  -1  -9   -0.30    0.33
 -14  -1   9    0.31    0.59
  14   1  -9    0.47    0.44
 -14   1   9    1.25    0.64
  13  -1  -9    3.53    0.69
 -13  -1   9    3.18    0.93
  13   1  -9    3.39    0.68
 -13   1   9    5.01    0.99
 -12  -1   9    7.00    1.12
  12  -1  -9    4.21    0.76
 -12   1   9    5.29    1.05
  12   1  -9    3.97    0.76
 -11  -1   9    4.73    0.97
 -11  -1   9    7.84    1.21
  11  -1  -9    6.50    0.90
 -11   1   9    7.11    1.17
  11   1  -9    7.49    0.93
 -10  -1   9   15.38    2.15
 -10  -1   9   18.15    2.36
  10  -1  -9   14.44    1.84
 -10   1   9   15.83    2.32
  10   1  -9   18.57    1.90
  -9  -1   9   12.99    2.02
  -9  -1   9   14.97    1.89
   9  -1  -9   13.75    1.61
  -9   1   9   12.26    1.84
   9   1  -9   14.59    1.63
  -9   1   9   16.43    2.04
  -8  -1   9   18.53    2.53
   8  -1  -9   18.87    2.02
  -8  -1   9   15.86    2.36
  -8   1   9   17.47    2.35
  -8   1   9   20.84    2.52
  -7  -1   9    4.74    0.81
  -7  -1   9    3.87    0.69
   7  -1  -9    3.93    0.58
   7   1  -9    5.53    0.63
  -7   1   9    4.30    0.80
  -7   1   9    3.30    0.67
  -7   1   9    3.90    0.54
   6  -1  -9    1.82    0.36
  -6  -1   9    2.55    0.60
  -6  -1   9    1.21    0.44
  -6   1   9    3.72    0.63
  -6   1   9    2.70    0.40
  -6   1   9    3.03    0.52
   6   1  -9    2.70    0.43
  -5  -1   9    0.59    0.26
   5  -1  -9    0.12    0.16
  -5  -1   9    0.41    0.31
  -5   1   9    0.26    0.19
   5   1  -9    0.29    0.30
   5   1  -9    0.45    0.20
  -5   1   9    0.11    0.22
  -5   1   9    0.51    0.31
   4  -1  -9    1.73    0.44
  -4  -1   9    1.74    0.29
   4  -1  -9    1.34    0.27
  -4  -1   9    1.90    0.42
  -4   1   9    2.09    0.42
  -4   1   9    2.06    0.33
   4   1  -9    1.60    0.44
   4   1  -9    1.76    0.31
   3  -1  -9    2.81    0.52
   3  -1  -9    1.69    0.28
  -3  -1   9    2.06    0.43
  -3  -1   9    2.06    0.32
  -3   1   9    1.60    0.33
   3   1  -9    2.20    0.49
  -3   1   9    1.86    0.43
   3   1  -9    1.69    0.30
   2  -1  -9    3.73    0.63
   2  -1  -9    2.44    0.36
  -2  -1   9    2.89    0.41
  -2  -1   9    3.11    0.55
   2   1  -9    2.83    0.38
  -2   1   9    2.96    0.56
  -2   1   9    2.41    0.43
   2   1  -9    4.19    0.66
   1  -1  -9   16.80    2.14
  -1  -1   9   14.24    1.68
  -1  -1   9   19.54    2.07
   1   1  -9   17.37    1.67
  -1   1   9   11.64    2.02
  -1   1   9   16.42    1.71
   1   1  -9   13.10    2.12
   0  -1   9    0.82    0.24
   0  -1  -9    0.78    0.32
   0  -1   9    1.07    0.33
   0   1   9    0.90    0.28
   0   1  -9    0.55    0.30
   0   1   9    1.00    0.33
   1  -1   9   24.47    2.98
   1  -1   9   19.16    2.48
  -1  -1  -9   18.13    3.08
   1   1   9   25.89    3.00
  -1   1  -9   27.53    3.14
   1   1   9   27.02    2.52
   2  -1   9    1.47    0.33
   2  -1   9    1.26    0.35
  -2  -1  -9    1.37    0.43
  -2   1  -9    1.65    0.47
   2   1   9    1.50    0.36
   2   1   9    1.07    0.35
   3  -1   9   15.38    1.89
  -3  -1  -9   22.73    2.43
   3  -1   9   18.75    2.26
  -3   1  -9   13.97    2.38
   3   1   9   19.02    1.94
   3   1   9   15.78    2.25
  -4  -1  -9   -0.19    0.28
  -4  -1  -9   -0.15    0.22
   4  -1   9    0.33    0.26
   4  -1   9   -0.26    0.21
   4   1   9   -0.06    0.22
  -4   1  -9    0.14    0.33
   5  -1   9   13.08    1.81
  -5  -1  -9   10.84    1.82
  -5  -1  -9   16.17    1.99
   5  -1   9   13.67    1.58
   5   1   9   12.89    1.58
  -5   1  -9   19.30    2.05
   6  -1   9    0.21    0.31
  -6  -1  -9    0.57    0.41
  -6  -1  -9    0.18    0.27
   6   1   9    0.25    0.30
  -6   1  -9    0.78    0.43
  -7  -1  -9    3.94    0.77
   7  -1   9    3.27    0.60
  -7   1  -9    1.57    0.64
   7   1   9    3.04    0.56
   8  -1   9   -0.47    0.31
  -8  -1  -9   -0.75    0.37
   8   1   9   -0.71    0.28
  -8   1  -9    0.41    0.46
   9  -1   9    1.40    0.46
  -9  -1  -9    0.73    0.52
   9   1   9    1.95    0.50
  -9   1  -9    1.09    0.57
 -10  -1  -9   -0.81    0.40
  10  -1   9    0.11    0.42
  10   1   9   -0.40    0.33
 -10   1  -9    0.16    0.48
 -11  -1  -9    1.24    0.62
  11  -1   9    1.21    0.55
 -11   1  -9    1.55    0.69
  11   1   9    0.82    0.52
 -15  -2   9   18.18    2.57
  15  -2  -9   14.12    1.93
 -15   2   9   15.86    2.47
  15   2  -9   16.97    2.00
  14  -2  -9    6.22    0.92
 -14  -2   9    6.54    1.32
 -14   2   9    5.64    1.21
  14   2  -9    5.88    0.96
  13  -2  -9   13.94    1.95
 -13  -2   9   16.52    2.52
  13   2  -9   19.94    2.03
 -13   2   9   18.02    2.50
  12  -2  -9    1.99    0.45
 -12  -2   9    1.63    0.66
 -12  -2   9    0.62    0.41
  12   2  -9    0.41    0.37
 -12   2   9    1.43    0.54
  11  -2  -9    8.83    1.22
 -11  -2   9   12.17    1.47
 -11  -2   9   10.44    1.61
 -11   2   9   10.20    1.55
  11   2  -9    8.01    1.22
  10  -2  -9    3.35    0.55
 -10  -2   9    2.28    0.55
 -10  -2   9    1.77    0.63
  10   2  -9    2.92    0.53
 -10   2   9    2.26    0.64
  -9  -2   9    7.87    1.13
   9  -2  -9    7.08    0.83
  -9  -2   9    4.33    0.92
  -9   2   9    5.90    0.90
  -9   2   9    5.54    1.02
   9   2  -9    6.15    0.82
  -8  -2   9    1.34    0.41
  -8  -2   9    0.86    0.43
   8  -2  -9    0.92    0.27
   8  -2  -9    1.17    0.32
  -8   2   9    0.96    0.32
  -8   2   9    0.54    0.34
   8   2  -9    1.23    0.36
  -8   2   9    0.72    0.31
  -7  -2   9    0.34    0.27
  -7  -2   9    0.58    0.38
  -7   2   9    0.79    0.25
   7   2  -9    0.17    0.25
  -7   2   9    0.49    0.33
  -7   2   9    0.28    0.23
  -7   2   9    0.12    0.23
  -6  -2   9    5.64    0.77
  -6  -2   9    2.85    0.76
  -6   2   9    3.81    0.58
   6   2  -9    5.11    0.63
  -6   2   9    4.89    0.77
  -6   2   9    3.57    0.70
  -6   2   9    4.16    0.60
  -5  -2   9   11.10    1.61
  -5   2   9    8.90    1.58
  -5   2   9   12.60    1.35
  -5   2   9   13.21    1.34
   5   2  -9   12.87    1.36
   5   2  -9   12.97    1.73
  -5   2   9   11.93    1.67
   4  -2  -9    7.02    1.06
  -4  -2   9    7.18    1.03
  -4   2   9    7.08    0.83
  -4   2   9    7.07    1.04
  -4   2   9    6.64    0.83
   4   2  -9    6.51    0.84
   4   2  -9    7.33    1.10
  -3  -2   9   15.50    2.21
   3  -2  -9   20.30    2.31
  -3  -2   9   16.36    1.79
  -3   2   9   19.77    2.24
   3   2  -9   17.31    2.33
   3   2  -9   15.38    1.83
  -3   2   9   16.53    1.83
  -3   2   9   16.13    1.84
  -2  -2   9   45.18    5.98
   2  -2  -9   48.01    6.21
  -2  -2   9   49.70    4.98
  -2   2   9   53.74    6.00
  -2   2   9   43.00    5.03
   2   2  -9   50.88    6.24
   2   2  -9   44.40    5.04
  -2   2   9   51.11    5.02
  -1  -2   9   34.08    3.26
   1  -2  -9   37.50    4.08
  -1  -2   9   30.82    3.91
  -1   2   9   26.44    3.27
  -1   2   9   30.91    3.92
   1   2  -9   29.80    4.08
   1   2  -9   28.09    3.27
   0  -2   9   22.09    3.46
   0  -2   9   30.17    2.92
   0  -2  -9   26.20    3.61
   0   2  -9   34.58    3.67
   0   2   9   23.19    3.48
   0   2   9   31.05    2.95
  -1  -2  -9   25.11    3.86
   1  -2   9   31.74    3.86
  -1  -2  -9   26.28    4.00
  -1   2  -9   35.88    4.07
   1   2   9   35.64    3.28
   2  -2   9   17.04    2.36
   2  -2   9   16.34    1.99
  -2  -2  -9   19.38    2.49
  -2  -2  -9   19.80    2.41
  -2   2  -9   21.78    2.54
   2   2   9   16.42    2.02
   3  -2   9   36.40    5.19
  -3  -2  -9   44.18    5.26
  -3  -2  -9   33.79    5.43
   3  -2   9   50.73    4.43
   3   2   9   41.36    4.42
  -3   2  -9   47.68    5.50
   4  -2   9   25.90    3.26
  -4  -2  -9   25.56    3.45
  -4  -2  -9   26.37    3.31
   4  -2   9   30.12    2.81
   4   2   9   22.94    2.79
  -4   2  -9   23.73    3.47
  -5  -2  -9    7.15    1.26
  -5  -2  -9    7.07    1.17
   5  -2   9    8.56    1.04
   5   2   9    8.83    1.03
  -5   2  -9    9.20    1.32
   6  -2   9   62.06    5.86
  -6  -2  -9   51.59    6.90
  -6  -2  -9   50.50    7.21
  -6   2  -9   53.94    7.24
   6   2   9   59.96    5.86
   7  -2   9    1.06    0.39
  -7  -2  -9    1.48    0.46
  -7  -2  -9    1.29    0.53
   7   2   9    1.46    0.47
  -7   2  -9    1.92    0.60
   8  -2   9   22.99    2.47
  -8  -2  -9   17.73    2.99
  -8   2  -9   25.61    3.10
   8   2   9   22.36    2.47
  -9  -2  -9   -0.04    0.45
   9  -2   9    0.09    0.36
   9   2   9    0.86    0.45
  -9   2  -9    0.36    0.49
 -10  -2  -9   11.44    2.30
  10  -2   9   19.15    1.94
 -10   2  -9   18.63    2.42
  10   2   9   16.69    1.94
 -11  -2  -9    1.02    0.61
  11   2   9    1.40    0.57
 -15  -3   9    1.26    0.87
  15  -3  -9    3.06    0.65
 -15   3   9    2.81    0.91
  15   3  -9    2.10    0.65
 -14  -3   9   29.51    3.64
  14  -3  -9   22.16    2.82
  14   3  -9   23.83    2.87
 -14   3   9   26.11    3.53
 -13  -3   9    1.35    0.68
  13  -3  -9    1.40    0.49
  13   3  -9    1.25    0.49
 -13   3   9    1.61    0.63
 -12  -3   9   26.87    3.90
 -12  -3   9   31.67    4.19
  12  -3  -9   33.42    3.38
  12   3  -9   32.56    3.40
 -12   3   9   28.38    4.12
 -11  -3   9    0.70    0.38
 -11  -3   9    0.42    0.52
 -11   3   9    0.22    0.41
 -11   3   9    0.36    0.36
  11   3  -9    0.77    0.38
  10  -3  -9   24.20    2.53
 -10  -3   9   21.49    3.03
 -10   3   9   22.99    3.18
 -10   3   9   23.15    2.61
  10   3  -9   24.41    2.63
   9  -3  -9    8.79    1.02
  -9  -3   9   10.84    1.28
  -9  -3   9    7.53    1.34
  -9   3   9    7.71    1.04
  -9   3   9    7.96    1.28
   9   3  -9    6.15    1.05
  -8  -3   9    8.07    1.34
   8  -3  -9    7.83    1.01
  -8  -3   9    7.67    1.23
  -8   3   9    9.14    1.18
  -8   3   9    9.60    1.09
   8   3  -9    9.57    1.08
  -8   3   9    6.61    1.26
  -7  -3   9   36.69    4.61
  -7   3   9   35.58    4.34
  -7   3   9   37.14    3.74
   7   3  -9   30.42    3.72
  -7   3   9   32.17    3.65
  -7   3   9   35.52    4.54
  -6  -3   9   14.98    1.89
   6   3  -9   12.94    1.57
   6   3  -9   14.52    1.98
  -6   3   9   13.47    1.82
  -6   3   9   14.30    1.91
  -6   3   9   12.61    1.54
  -5  -3   9   32.83    3.56
  -5   3   9   25.33    3.61
   5   3  -9   29.68    2.99
  -5   3   9   22.91    2.92
  -5   3   9   29.39    3.50
   5   3  -9   25.48    3.67
  -5   3   9   28.41    2.97
  -4  -3   9   27.12    3.72
   4  -3  -9   32.02    3.84
   4   3  -9   28.97    3.13
   4   3  -9   28.81    3.87
  -4   3   9   32.84    3.13
  -4   3   9   28.54    3.10
  -4   3   9   25.06    3.68
   3  -3  -9   18.71    2.42
  -3  -3   9   12.76    2.32
  -3   3   9   21.30    2.37
  -3   3   9   17.27    1.96
  -3   3   9   19.55    1.98
   3   3  -9   18.90    1.97
   3   3  -9   18.15    2.46
   2  -3  -9   24.11    2.76
  -2  -3   9   21.98    2.24
  -2  -3   9   15.52    2.70
   2  -3  -9   21.66    2.81
  -2   3   9   20.13    2.28
   2   3  -9   24.34    2.87
   2   3  -9   21.67    2.30
  -2   3   9   20.88    2.29
  -1  -3   9   26.73    2.69
   1  -3  -9   21.92    3.24
   1   3  -9   29.63    3.40
  -1   3   9   26.06    2.74
   1   3  -9   23.23    2.72
   0  -3   9   16.12    2.40
   0  -3  -9   18.94    2.49
   0  -3   9   18.15    2.01
   0   3   9   19.66    2.06
   0   3  -9   18.77    2.53
   0   3  -9   19.62    2.02
   1  -3   9   50.90    5.70
  -1  -3  -9   56.33    7.06
   1  -3   9   63.69    6.81
   1   3   9   48.04    5.72
  -1   3  -9   53.82    7.10
  -2  -3  -9   20.09    2.56
   2  -3   9   20.11    2.09
  -2  -3  -9   19.83    2.50
   2  -3   9   15.46    2.43
  -2   3  -9   21.94    2.63
   2   3   9   17.58    2.10
   3  -3   9   64.34    6.83
  -3  -3  -9   49.04    6.84
   3  -3   9   50.43    5.75
  -3  -3  -9   54.26    7.10
   3   3   9   56.22    5.79
  -3   3  -9   54.02    7.15
  -4  -3  -9    7.85    1.25
  -4  -3  -9    7.69    1.19
   4  -3   9    8.21    1.04
  -4   3  -9    8.23    1.31
   4   3   9    8.73    1.07
   5  -3   9   47.95    4.69
  -5  -3  -9   38.03    5.73
  -5  -3  -9   48.83    5.56
  -5   3  -9   42.87    5.78
   5   3   9   42.78    4.68
   6  -3   9    2.37    0.52
  -6  -3  -9    1.43    0.56
  -6  -3  -9    3.83    0.67
   6   3   9    2.94    0.59
  -6   3  -9    1.86    0.61
  -7  -3  -9   39.51    5.07
   7  -3   9   41.44    4.31
  -7   3  -9   40.90    5.33
   7   3   9   37.66    4.29
  -8  -3  -9    0.51    0.40
   8  -3   9    1.05    0.43
   8   3   9    0.92    0.45
  -8   3  -9    0.75    0.56
   9  -3   9   24.11    2.71
   9   3   9   22.92    2.70
  -9   3  -9   24.87    3.36
  10  -3   9    0.43    0.43
 -10   3  -9    0.41    0.52
  10   3   9    0.66    0.49
 -15  -4   9   11.30    2.28
 -15   4   9   18.22    2.35
  14  -4  -9    1.72    0.52
 -14  -4   9    2.13    0.85
  14   4  -9    1.52    0.60
 -14   4   9    0.86    0.66
 -13  -4   9   11.50    1.57
 -13  -4   9   15.17    1.86
 -13   4   9    7.37    1.32
  13   4  -9    9.06    1.38
 -13   4   9   10.56    1.71
 -12  -4   9    7.19    1.04
 -12  -4   9    3.31    1.06
  12   4  -9    5.77    0.90
 -12   4   9    5.75    0.88
 -12   4   9    6.69    1.15
 -11  -4   9   30.90    4.68
  11  -4  -9   36.53    3.93
 -11  -4   9   44.51    5.01
 -11   4   9   41.23    4.94
  11   4  -9   35.86    4.04
 -11   4   9   34.02    4.03
 -10  -4   9   23.40    3.10
  10  -4  -9   21.17    2.42
 -10  -4   9   27.44    2.96
 -10   4   9   20.26    3.01
 -10   4   9   23.08    2.51
  10   4  -9   17.85    2.46
  -9  -4   9   43.14    4.65
  -9  -4   9   40.76    4.86
   9  -4  -9   34.62    3.85
  -9   4   9   31.97    4.75
  -9   4   9   33.37    3.92
   9   4  -9   34.39    3.93
  -8  -4   9   64.91    8.60
  -8  -4   9   67.83    8.26
   8  -4  -9   65.14    6.90
  -8   4   9   80.97    7.06
   8   4  -9   53.39    7.00
   7  -4  -9   27.31    3.44
   7   4  -9   31.12    3.68
  -7   4   9   25.19    2.92
  -7   4   9   26.95    2.97
   7   4  -9   25.24    2.98
  -6  -4   9   12.60    2.19
   6  -4  -9   17.83    2.18
  -6   4   9   18.32    1.88
   6   4  -9   14.78    2.31
  -6   4   9   16.72    1.85
   6   4  -9   18.90    1.89
   5  -4  -9   14.70    1.85
  -5  -4   9   13.37    1.87
  -5   4   9   12.66    1.57
   5   4  -9   15.40    1.98
  -5   4   9   12.96    1.55
   5   4  -9   13.55    1.58
   4  -4  -9   24.50    2.49
  -4  -4   9   14.61    2.44
   4   4  -9   16.98    2.56
  -4   4   9   17.15    2.06
  -4   4   9   21.06    2.09
   4   4  -9   18.88    2.08
   3  -4  -9   34.71    3.88
  -3  -4   9   27.41    3.86
  -3   4   9   32.24    3.26
   3   4  -9   27.69    3.27
  -3   4   9   31.59    3.27
   3   4  -9   28.65    4.01
  -2  -4   9   16.95    2.49
   2  -4  -9   19.03    2.50
  -2   4   9   24.72    2.13
   2   4  -9   16.93    2.58
  -2   4   9   17.46    2.10
   2   4  -9   19.32    2.11
  -1  -4   9    0.62    0.27
  -1  -4   9    0.55    0.31
   1  -4  -9    0.24    0.29
  -1   4   9    0.68    0.29
   1   4  -9    0.25    0.25
   1   4  -9    0.55    0.32
   0  -4   9   43.12    4.88
   0  -4  -9   41.81    4.89
   0  -4   9   33.70    4.05
   0   4   9   39.43    4.11
   0   4  -9   39.70    5.06
   0   4  -9   35.34    4.10
  -1  -4  -9    0.34    0.30
   1  -4   9    0.14    0.26
   1  -4   9    0.37    0.26
  -1   4  -9   -0.03    0.30
   1   4   9   -0.24    0.26
  -2  -4  -9   26.07    4.03
   2  -4   9   36.02    4.03
   2  -4   9   33.67    3.41
  -2   4  -9   32.35    4.23
   2   4   9   30.34    3.43
  -3  -4  -9    1.60    0.49
   3  -4   9    1.56    0.42
   3   4   9    1.20    0.45
  -3   4  -9    1.53    0.53
  -4  -4  -9   59.85    9.21
   4  -4   9   87.96    7.78
  -4   4  -9   75.18    9.61
   4   4   9   75.31    7.79
  -5  -4  -9    5.08    0.89
   5  -4   9    5.22    0.76
   5   4   9    4.88    0.79
  -5   4  -9    3.71    0.87
  -6  -4  -9   38.02    4.39
   6  -4   9   35.32    3.68
  -6   4  -9   29.38    4.52
   6   4   9   33.38    3.71
  -7  -4  -9    1.14    0.49
   7  -4   9    2.94    0.57
  -7   4  -9    2.24    0.66
   7   4   9    1.03    0.52
   8  -4   9   14.50    1.82
  -8  -4  -9   12.57    2.09
  -8   4  -9   17.62    2.27
   8   4   9   16.72    1.87
   9  -4   9    0.42    0.46
  -9   4  -9   -0.13    0.47
   9   4   9   -0.10    0.47
  10   4   9    6.58    1.09
 -13  -5   9    3.25    0.80
  13   5  -9    3.58    0.77
 -13   5   9    3.01    0.72
 -12  -5   9    5.97    1.07
 -12   5   9    5.58    0.93
 -11  -5   9    9.56    1.70
  11  -5  -9   13.42    1.46
  11   5  -9   11.75    1.52
 -11   5   9   12.96    1.52
 -10  -5   9   14.10    2.20
  10  -5  -9   14.53    1.73
 -10  -5   9   16.42    2.10
  10   5  -9   13.83    1.77
 -10   5   9   14.67    1.78
  -9  -5   9   11.30    1.58
   9  -5  -9    9.64    1.22
  -9  -5   9    8.82    1.46
  -9   5   9    8.36    1.24
   9   5  -9   10.38    1.26
   8  -5  -9   16.25    1.83
  -8  -5   9   12.32    2.15
   8   5  -9   18.06    2.31
  -8   5   9   17.04    1.86
   8   5  -9   15.94    1.87
  -7  -5   9    6.38    0.98
   7  -5  -9    5.30    0.80
  -7   5   9    3.68    0.74
   7   5  -9    5.67    0.81
  -7   5   9    6.02    0.81
   7   5  -9    5.95    1.06
  -6  -5   9   11.52    1.56
   6  -5  -9    9.23    1.46
  -6   5   9   10.50    1.29
  -6   5   9   11.33    1.32
   6   5  -9   11.08    1.31
   6   5  -9   10.77    1.61
  -5  -5   9    9.84    1.51
   5  -5  -9   10.49    1.47
   5   5  -9   12.01    1.31
   5   5  -9   10.61    1.60
  -5   5   9    9.86    1.28
  -5   5   9   10.55    1.28
   4  -5  -9    9.33    1.42
  -4  -5   9    8.81    1.45
  -4   5   9   11.51    1.26
   4   5  -9   11.05    1.54
   4   5  -9   11.05    1.26
  -4   5   9    9.59    1.23
   3  -5  -9   44.49    4.82
  -3  -5   9   35.95    4.80
  -3   5   9   40.72    4.09
  -3   5   9   33.54    4.03
   3   5  -9   35.20    4.97
   3   5  -9   37.84    4.08
   2  -5  -9   21.81    2.96
  -2  -5   9   22.84    2.97
   2   5  -9   22.67    3.07
  -2   5   9   23.15    2.51
   2   5  -9   23.28    2.52
  -1  -5   9   21.42    2.44
   1  -5  -9   13.87    2.38
   1   5  -9   17.73    2.49
   1   5  -9   19.07    2.04
  -1   5   9   19.99    2.07
   0  -5   9   12.12    1.68
   0  -5   9   11.65    1.41
   0  -5  -9    8.69    1.66
   0   5  -9   13.05    1.42
   0   5  -9   14.47    1.80
   0   5   9   14.26    1.46
   1  -5   9    7.01    1.21
   1  -5   9    9.65    1.07
  -1  -5  -9   10.53    1.31
  -1   5  -9    7.59    1.31
  -1   5  -9    9.36    1.06
   1   5   9    6.98    1.07
  -2  -5  -9    4.72    0.97
   2  -5   9    7.43    0.85
   2   5   9    5.58    0.83
  -2   5  -9    5.25    1.01
   3  -5   9   14.90    1.75
  -3  -5  -9   15.65    2.09
   3   5   9   14.90    1.78
  -3   5  -9   14.80    2.16
  -4  -5  -9    5.51    0.97
   4  -5   9    4.68    0.81
  -4   5  -9    6.42    1.03
   4   5   9    5.02    0.89
  -5  -5  -9   19.35    2.60
   5  -5   9   20.67    2.20
  -5   5  -9   19.85    2.68
   5   5   9   16.45    2.19
   6  -5   9    0.49    0.42
  -6  -5  -9    0.16    0.41
   6   5   9    0.97    0.49
  -6   5  -9    0.63    0.50
   7  -5   9   23.41    2.64
  -7  -5  -9   23.90    3.13
   7   5   9   21.70    2.66
  -7   5  -9   23.99    3.27
  -8  -5  -9    0.78    0.51
   8  -5   9    0.69    0.43
  -8   5  -9    0.95    0.59
   8   5   9    1.56    0.60
  -9  -5  -9   21.77    3.26
   9   5   9   27.85    2.84
  -9   5  -9   24.50    3.42
  12  -6  -9   -0.09    0.38
 -12  -6   9    0.10    0.45
 -12   6   9    0.33    0.48
 -11  -6   9    7.28    1.56
  11  -6  -9   11.87    1.36
 -11   6   9   11.30    1.43
  11   6  -9   11.82    1.45
 -10  -6   9    2.79    0.78
  10  -6  -9    4.03    0.70
 -10   6   9    2.85    0.64
  10   6  -9    3.03    0.72
   9  -6  -9   15.10    1.86
  -9  -6   9   18.46    2.27
  -9   6   9   13.59    1.86
   9   6  -9   16.38    1.92
  -8  -6   9    6.94    1.13
   8  -6  -9    7.83    0.95
  -8   6   9    4.97    0.88
   8   6  -9    5.35    0.95
  -7  -6   9    4.79    0.90
   7  -6  -9    4.94    0.76
   7   6  -9    3.80    0.75
  -7   6   9    3.99    0.74
  -6  -6   9    3.05    0.72
  -6   6   9    2.86    0.61
  -6   6   9    2.87    0.59
   6   6  -9    3.42    0.64
   5  -6  -9    3.16    0.65
  -5  -6   9    3.28    0.73
  -5   6   9    3.17    0.62
  -5   6   9    2.82    0.57
   5   6  -9    3.07    0.62
  -4  -6   9    8.08    1.13
   4  -6  -9    6.62    1.07
   4   6  -9    6.18    0.92
  -4   6   9    7.71    0.97
  -4   6   9    5.86    0.93
  -3  -6   9   15.19    1.77
   3  -6  -9   11.06    1.70
  -3   6   9    9.96    1.45
   3   6  -9   12.97    1.48
  -2  -6   9   25.54    3.45
   2  -6  -9   26.28    3.47
  -2   6   9   24.73    2.93
   2   6  -9   30.19    2.97
  -1  -6   9   12.26    1.65
   1  -6  -9   11.42    1.66
  -1   6   9   11.61    1.44
   1   6  -9   11.10    1.39
   0  -6  -9    9.69    1.59
   0  -6   9   13.28    1.60
   0   6  -9   10.88    1.32
   0   6   9   10.31    1.38
  -1  -6  -9    2.64    0.74
   1  -6   9    5.67    0.81
   1   6   9    3.38    0.70
  -1   6  -9    4.02    0.65
   2  -6   9    3.56    0.61
  -2  -6  -9    2.73    0.69
   2   6   9    2.19    0.60
   3  -6   9    4.55    0.78
  -3  -6  -9    4.89    0.93
   3   6   9    5.32    0.87
   4  -6   9    4.44    0.75
  -4  -6  -9    3.64    0.84
   4   6   9    3.84    0.78
   5  -6   9    0.42    0.41
  -5  -6  -9    0.39    0.44
   5   6   9   -0.35    0.43
   6  -6   9   10.00    1.25
  -6  -6  -9   10.33    1.49
   6   6   9    6.94    1.24
  -7  -6  -9    0.81    0.53
   7  -6   9    1.02    0.52
   7   6   9    0.20    0.52
  10  -7  -9    0.91    0.53
 -10   7   9    0.88    0.50
  -9  -7   9    2.32    0.83
   9  -7  -9    5.73    0.81
   9   7  -9    5.25    0.87
  -9   7   9    2.39    0.66
   8  -7  -9    0.63    0.49
  -8  -7   9    0.71    0.52
   8   7  -9    1.48    0.53
  -8   7   9    1.05    0.48
   7  -7  -9    7.74    1.11
  -7  -7   9    9.54    1.39
  -7   7   9    7.31    1.09
   7   7  -9    7.68    1.18
  -6  -7   9    3.01    0.75
   6  -7  -9    3.10    0.64
   6   7  -9    1.57    0.58
  -6   7   9    2.21    0.59
  -5  -7   9    1.34    0.54
   5   7  -9    1.84    0.50
  -5   7   9    0.55    0.41
  -5   7   9    0.69    0.45
   4  -7  -9    2.63    0.64
  -4  -7   9    2.90    0.71
  -4   7   9    1.83    0.57
   4   7  -9    2.99    0.61
  -4   7   9    3.97    0.67
  -3  -7   9    0.30    0.39
   3  -7  -9    0.74    0.41
  -3   7   9    0.31    0.40
   3   7  -9    0.19    0.36
   2  -7  -9    0.13    0.33
  -2  -7   9    0.32    0.38
   2   7  -9    0.34    0.37
  -2   7   9    0.80    0.43
   1  -7  -9    0.26    0.39
  -1  -7   9    0.26    0.35
   1   7  -9    0.17    0.33
  -1   7   9    0.25    0.41
   0  -7  -9    1.34    0.52
   0  -7   9    0.68    0.44
   0   7   9    1.02    0.49
   0   7  -9    1.13    0.41
  -1  -7  -9    1.13    0.50
  -1   7  -9    1.14    0.43
   1   7   9    1.07    0.52
  -2  -7  -9   -0.04    0.39
   2   7   9    0.08    0.44
  -3  -7  -9    0.58    0.45
   3  -7   9    0.42    0.46
   3   7   9    0.86    0.53
  -4  -7  -9   -0.01    0.43
   4  -7   9   -0.24    0.44
   4   7   9   -0.78    0.43
   5  -7   9    1.92    0.61
   5   7   9    2.82    0.70
  -7   8   9    4.19    0.79
  -6  -8   9    0.02    0.49
   6   8  -9   -0.82    0.38
  -6   8   9   -0.29    0.41
  -5  -8   9    1.28    0.61
   5  -8  -9    0.51    0.51
  -5   8   9    0.66    0.47
  -5   8   9    0.76    0.48
   5   8  -9    0.43    0.46
  -4  -8   9    3.37    0.83
   4   8  -9    2.44    0.65
  -4   8   9    2.66    0.66
  -3  -8   9    0.23    0.43
   3  -8  -9   -0.17    0.38
  -3   8   9    0.53    0.46
   3   8  -9    0.26    0.38
  -2  -8   9    0.77    0.48
   2  -8  -9    1.17    0.50
   2   8  -9    0.76    0.43
  -2   8   9    1.17    0.54
  -1  -8   9    0.30    0.38
   1  -8  -9    0.39    0.46
  -1   8   9    0.03    0.46
   1   8  -9    0.37    0.39
   0  -8  -9    1.81    0.62
   0   8   9    1.55    0.55
   0   8  -9    1.31    0.48
  -1  -8  -9    1.57    0.57
   1   8   9    0.16    0.46
  -1   8  -9   -0.22    0.37
 -15   0  10    7.99    1.58
  15   0 -10    8.15    1.16
 -14   0  10    6.95    1.42
  14   0 -10    7.92    1.11
  13   0 -10    9.68    1.35
 -13   0  10   11.66    1.75
  12   0 -10   18.33    2.26
 -12   0  10   21.50    2.85
 -11   0  10    1.48    0.60
  11   0 -10    1.57    0.46
 -10   0  10   44.28    6.10
  10   0 -10   54.67    5.26
  -9   0  10   25.00    3.00
  -9   0  10   20.66    2.78
   9   0 -10   19.94    2.37
  -8   0  10  132.46   16.84
   8   0 -10  123.72   13.74
  -8   0  10  136.97   16.14
  -7   0  10   20.14    2.84
   7   0 -10   19.28    2.27
  -7   0  10   22.98    2.70
  -6   0  10  197.82   23.40
   6   0 -10  168.81   19.08
  -6   0  10  183.11   22.45
   5   0 -10    0.29    0.18
  -5   0  10    0.54    0.17
  -5   0  10    0.06    0.23
   5   0 -10   -0.22    0.26
   4   0 -10  115.57   11.89
  -4   0  10  104.97   11.72
   4   0 -10  126.83   14.62
  -4   0  10  109.22   14.02
  -3   0  10   35.77    4.05
  -3   0  10   29.50    3.34
   3   0 -10   31.37    4.21
  -2   0  10  104.94   10.85
  -1   0  10    0.52    0.23
   1   0 -10   -0.02    0.29
  -1   0  10    0.28    0.24
   0   0  10   40.66    5.11
   0   0 -10   43.79    5.33
   0   0  10   37.87    4.27
   1   0  10   15.36    1.90
  -1   0 -10   12.86    1.98
   1   0  10   14.41    1.60
  -2   0 -10   21.22    3.13
   2   0  10   22.21    2.52
   2   0  10   26.42    3.02
  -3   0 -10   55.93    7.54
   3   0  10   58.82    7.21
   3   0  10   58.72    6.08
   4   0  10    5.43    0.87
  -4   0 -10    4.87    1.00
   4   0  10    6.81    0.80
   5   0  10   30.80    3.04
  -5   0 -10   25.70    3.54
   6   0  10   15.79    1.54
  -6   0 -10   10.10    1.83
  -7   0 -10    2.97    0.72
   7   0  10    1.79    0.51
  -8   0 -10    8.49    1.28
   8   0  10    5.84    0.94
  -9   0 -10   18.17    2.37
   9   0  10   13.97    1.85
 -10   0 -10    6.61    1.26
  10   0  10    6.66    1.03
  15  -1 -10    1.14    0.59
 -15  -1  10    2.28    0.87
 -15   1  10    4.10    0.98
  15   1 -10    2.51    0.64
  14  -1 -10    9.18    1.30
 -14  -1  10   10.08    1.71
  14   1 -10    9.03    1.28
 -14   1  10   10.68    1.69
 -13  -1  10   22.95    2.60
  13  -1 -10   14.15    1.96
  13   1 -10   14.34    1.95
 -13   1  10   18.29    2.51
 -12  -1  10    8.73    1.67
  12  -1 -10   11.63    1.35
  12   1 -10   12.13    1.36
 -12   1  10    9.35    1.66
 -11  -1  10   18.30    2.82
 -11  -1  10   18.93    2.62
  11  -1 -10   17.25    2.24
 -11   1  10   26.74    2.89
  11   1 -10   21.08    2.28
 -10  -1  10    3.22    0.65
  10  -1 -10    3.40    0.60
 -10  -1  10    4.11    0.83
  10   1 -10    2.76    0.57
 -10   1  10    2.62    0.72
 -10   1  10    3.88    0.66
  -9  -1  10   26.96    3.81
   9  -1 -10   30.41    3.08
  -9  -1  10   25.05    3.60
  -9   1  10   26.99    3.79
  -9   1  10   30.52    3.59
   9   1 -10   28.79    3.08
   8  -1 -10    5.98    0.81
  -8  -1  10    6.75    0.98
  -8  -1  10    4.95    1.04
  -8   1  10    6.27    0.95
   8   1 -10    6.08    0.83
  -8   1  10    7.82    1.10
   7  -1 -10   41.37    4.42
  -7  -1  10   47.10    5.24
  -7   1  10   36.27    5.43
  -7   1  10   45.56    5.21
  -7   1  10   38.56    4.33
   7   1 -10   41.26    4.43
  -6  -1  10    5.42    0.95
   6  -1 -10    6.05    0.69
  -6  -1  10    5.66    0.85
  -6   1  10    5.59    0.85
   6   1 -10    5.53    0.70
  -6   1  10    5.75    0.68
  -6   1  10    3.38    0.87
  -5  -1  10   63.93    9.42
   5  -1 -10   77.34    7.99
   5  -1 -10   70.98    9.82
   5   1 -10   81.12    9.86
  -5   1  10   81.91    7.90
   5   1 -10   81.36    8.01
  -4  -1  10   -0.18    0.20
   4  -1 -10    0.23    0.16
   4  -1 -10    0.08    0.27
  -4  -1  10    0.18    0.16
  -4   1  10    0.34    0.19
  -4   1  10   -0.03    0.22
   4   1 -10   -0.19    0.26
   4   1 -10    0.41    0.19
   3  -1 -10   93.73   13.32
  -3  -1  10  107.08   10.71
  -3   1  10   99.27   12.81
   3   1 -10  107.79   13.35
   3   1 -10   99.72   10.85
  -3   1  10  115.37   10.74
  -2  -1  10    4.34    0.70
  -2  -1  10    5.76    0.57
   2  -1 -10    3.59    0.76
  -2   1  10    3.55    0.70
  -2   1  10    3.93    0.57
   2   1 -10    3.13    0.72
  -1  -1  10   88.20    9.28
  -1  -1  10   86.83   11.08
   1   1 -10   76.72   11.52
  -1   1  10  103.95    9.31
  -1   1  10   93.27   11.10
   0  -1  10    0.25    0.21
   0  -1  10    0.12    0.24
   0  -1 -10   -0.30    0.24
   0   1  10    0.36    0.28
   0   1 -10   -0.09    0.25
   0   1  10    0.20    0.24
   1  -1  10   39.60    5.37
  -1  -1 -10   44.18    5.62
   1  -1  10   42.43    4.51
   1   1  10   46.05    4.54
   2  -1  10    0.57    0.30
  -2  -1 -10    0.83    0.39
   2  -1  10    1.10    0.32
   2   1  10    0.71    0.32
  -2   1 -10    0.42    0.35
   2   1  10    0.66    0.30
   3  -1  10   21.24    3.17
  -3  -1 -10   26.80    3.37
   3   1  10   30.61    3.22
  -3   1 -10   19.97    3.34
   3   1  10   27.64    2.73
   4  -1  10    6.73    0.91
  -4  -1 -10    8.29    1.18
  -4  -1 -10    6.91    1.04
   4  -1  10    6.27    1.02
  -4   1 -10    6.45    1.16
   4   1  10    6.72    0.92
  -5  -1 -10   21.77    2.28
  -5  -1 -10   16.04    2.10
   5  -1  10   16.77    1.80
  -5   1 -10   10.27    2.18
   5   1  10   15.94    1.80
   6  -1  10    4.76    0.73
  -6  -1 -10    4.67    0.95
  -6  -1 -10    5.26    0.83
  -6   1 -10    4.93    0.95
   6   1  10    4.29    0.74
   7  -1  10   12.11    1.46
  -7  -1 -10   14.55    1.85
  -7   1 -10    9.65    1.79
   7   1  10   11.67    1.45
   8  -1  10    4.53    0.78
  -8  -1 -10    2.80    0.86
   8   1  10    5.78    0.78
  -8   1 -10    4.62    0.97
   9  -1  10    9.85    1.34
  -9  -1 -10    7.95    1.61
  -9   1 -10   14.31    1.75
   9   1  10   10.31    1.34
 -10  -1 -10   11.98    1.66
  10  -1  10    8.47    1.27
 -10   1 -10    8.06    1.57
  10   1  10   10.31    1.30
  15  -2 -10    4.82    0.89
 -15  -2  10    5.87    1.28
 -15   2  10    6.57    1.27
  15   2 -10    4.51    0.90
 -14  -2  10    2.77    0.97
  14  -2 -10    4.49    0.79
  14   2 -10    4.85    0.83
 -14   2  10    3.94    0.99
 -13  -2  10    5.00    1.33
  13  -2 -10    6.02    1.04
 -13   2  10   11.81    1.48
  13   2 -10    9.35    1.10
  12  -2 -10    8.79    1.26
 -12  -2  10   10.26    1.47
 -12  -2  10    8.93    1.63
  12   2 -10   11.38    1.29
 -12   2  10   10.44    1.62
 -11  -2  10    4.91    1.15
 -11  -2  10    7.84    1.04
  11  -2 -10    5.60    0.85
  11   2 -10    5.80    0.86
 -10  -2  10    2.43    0.67
  10  -2 -10    2.22    0.47
 -10  -2  10    1.37    0.46
 -10   2  10    1.29    0.53
  10   2 -10    1.29    0.43
  -9  -2  10    1.84    0.58
  -9  -2  10    1.68    0.50
   9  -2 -10    2.02    0.43
   9   2 -10    1.76    0.45
  -9   2  10    1.78    0.52
  -9   2  10    2.29    0.47
   8  -2 -10    9.44    1.05
   8  -2 -10    8.18    1.09
  -8  -2  10    6.55    1.39
  -8  -2  10   10.18    1.34
  -8   2  10    8.12    1.36
   8   2 -10   10.39    1.14
  -8   2  10   10.04    1.29
  -7  -2  10    1.06    0.40
  -7  -2  10    3.31    0.64
   7  -2 -10    1.75    0.35
  -7   2  10    1.48    0.41
  -7   2  10    1.62    0.35
  -7   2  10    1.95    0.48
  -7   2  10    0.65    0.31
   7   2 -10    1.44    0.37
  -6  -2  10   38.34    5.22
   6   2 -10   45.94    5.48
   6   2 -10   41.93    4.43
  -6   2  10   48.52    5.23
  -6   2  10   32.95    5.39
  -6   2  10   41.48    4.35
  -6   2  10   42.65    4.41
   5  -2 -10    0.12    0.28
  -5  -2  10    0.36    0.28
  -5   2  10    0.28    0.19
  -5   2  10    0.44    0.28
   5   2 -10    0.06    0.32
  -5   2  10    0.13    0.22
   5   2 -10    0.13    0.21
  -4  -2  10   44.24    5.66
  -4   2  10   46.88    4.77
   4   2 -10   52.15    5.93
  -4   2  10   38.11    5.64
   4   2 -10   45.47    4.78
  -4   2  10   44.48    4.72
   3  -2 -10    1.20    0.39
  -3  -2  10    1.26    0.36
  -3  -2  10    1.44    0.26
  -3   2  10    1.31    0.32
   3   2 -10    0.89    0.41
  -3   2  10    1.39    0.43
   3   2 -10    1.19    0.27
   2  -2 -10    9.41    1.37
  -2  -2  10    7.59    1.29
  -2  -2  10   10.03    1.06
   2   2 -10    9.77    1.40
  -2   2  10    8.53    1.10
  -2   2  10   11.49    1.36
  -1  -2  10    2.19    0.36
   1  -2 -10    2.25    0.48
  -1  -2  10    1.76    0.43
  -1   2  10    2.05    0.47
   1   2 -10    1.63    0.48
  -1   2  10    1.33    0.37
   0  -2 -10   45.29    6.20
   0  -2  10   41.82    4.98
   0   2  10   52.68    5.04
   0   2  10   51.74    5.99
   0   2 -10   49.12    6.23
   1  -2  10    0.85    0.31
   1  -2  10    0.57    0.27
  -1  -2 -10    0.38    0.34
   1   2  10    0.37    0.30
  -1   2 -10    0.72    0.37
   1   2  10    1.47    0.38
   2  -2  10   50.59    4.99
  -2  -2 -10   57.96    5.99
   2  -2  10   54.84    5.94
  -2  -2 -10   39.37    6.15
  -2   2 -10   39.67    6.18
   2   2  10   43.94    5.00
   3  -2  10    0.81    0.31
  -3  -2 -10    0.47    0.38
   3  -2  10    0.86    0.32
  -3  -2 -10    0.52    0.33
  -3   2 -10    1.05    0.44
   3   2  10    1.27    0.39
  -4  -2 -10   12.71    1.81
   4  -2  10   13.28    1.48
  -4  -2 -10   12.54    1.72
  -4   2 -10   13.64    1.87
   4   2  10   10.65    1.47
   5  -2  10    0.38    0.34
  -5  -2 -10    1.10    0.46
  -5  -2 -10    0.76    0.36
  -5   2 -10    1.06    0.49
   5   2  10    0.26    0.34
  -6  -2 -10    5.82    1.02
   6  -2  10    5.15    0.80
  -6  -2 -10    4.53    0.86
  -6   2 -10    4.88    0.98
   6   2  10    5.36    0.80
  -7  -2 -10    0.66    0.40
   7  -2  10    0.91    0.40
  -7  -2 -10    0.67    0.51
   7   2  10    1.08    0.44
  -7   2 -10    1.03    0.54
   8  -2  10   16.50    1.98
  -8  -2 -10   18.31    2.45
  -8   2 -10   16.98    2.48
   8   2  10   15.80    1.97
  -9  -2 -10    2.31    0.76
   9  -2  10    2.72    0.64
  -9   2 -10    4.04    0.90
   9   2  10    2.79    0.66
  10  -2  10    2.96    0.66
 -10  -2 -10    2.11    0.71
 -10   2 -10    1.76    0.72
  10   2  10    1.77    0.60
 -15  -3  10    1.12    0.83
 -15   3  10    1.68    0.79
 -14  -3  10    2.91    0.86
  14  -3 -10    1.01    0.53
 -14   3  10    2.47    0.80
  14   3 -10    2.93    0.67
 -13  -3  10    0.33    0.55
  13  -3 -10    1.08    0.42
  13   3 -10    0.30    0.41
 -13   3  10    0.86    0.59
 -12  -3  10   -0.13    0.54
 -12  -3  10   -0.18    0.38
  12  -3 -10   -0.04    0.34
  12   3 -10   -0.26    0.33
 -12   3  10   -0.58    0.40
 -11  -3  10    6.96    1.44
 -11  -3  10    8.35    1.34
  11  -3 -10    7.62    1.11
 -11   3  10   11.52    1.48
  11   3 -10    9.73    1.19
 -10  -3  10    2.44    0.73
 -10  -3  10    4.33    0.77
 -10   3  10    1.98    0.64
  10   3 -10    3.42    0.61
 -10   3  10    2.62    0.57
  -9  -3  10   12.83    1.48
   9  -3 -10    8.38    1.13
  -9  -3  10    8.19    1.51
   9   3 -10    9.70    1.21
  -9   3  10    9.03    1.46
  -9   3  10   10.17    1.22
  -8  -3  10    0.42    0.41
  -8  -3  10   -0.30    0.26
   8  -3 -10    0.27    0.26
  -8   3  10    0.08    0.32
  -8   3  10    0.09    0.27
   8   3 -10   -0.25    0.24
  -8   3  10   -0.17    0.25
  -8   3  10    0.28    0.31
  -7  -3  10   24.24    3.34
  -7   3  10   22.66    2.75
  -7   3  10   20.28    3.26
   7   3 -10   29.72    3.52
  -7   3  10   27.60    3.45
  -7   3  10   31.41    2.85
   7   3 -10   27.62    2.84
  -6  -3  10   -0.04    0.28
  -6   3  10   -0.31    0.24
  -6   3  10    0.07    0.26
  -6   3  10    0.13    0.25
   6   3 -10    0.53    0.27
   6   3 -10   -0.10    0.36
  -6   3  10    0.10    0.25
   5  -3 -10   16.15    2.50
  -5  -3  10   19.41    2.46
  -5   3  10   21.12    2.05
   5   3 -10   18.47    2.56
   5   3 -10   18.35    2.05
  -5   3  10   20.22    2.43
  -5   3  10   16.72    2.05
   4  -3 -10    0.96    0.35
  -4  -3  10    0.60    0.32
  -4   3  10    0.77    0.33
   4   3 -10   -0.03    0.31
  -4   3  10    0.86    0.26
  -4   3  10    0.42    0.27
   4   3 -10    0.16    0.23
  -3  -3  10    1.01    0.36
   3  -3 -10    0.88    0.33
   3   3 -10    1.49    0.44
  -3   3  10    1.11    0.38
   3   3 -10    0.60    0.26
  -3   3  10    1.17    0.32
   2  -3 -10    0.56    0.31
   2  -3 -10    0.04    0.26
  -2  -3  10    0.73    0.33
   2   3 -10    0.58    0.34
  -2   3  10    0.39    0.29
   2   3 -10    0.52    0.22
   1  -3 -10    6.00    0.88
   1  -3 -10    4.40    0.83
  -1  -3  10    5.40    0.66
  -1  -3  10    3.70    0.80
   1   3 -10    6.47    0.93
  -1   3  10    5.32    0.73
   0  -3 -10   11.11    1.55
   0  -3 -10   12.06    1.59
   0  -3  10    9.03    1.49
   0  -3  10   10.82    1.26
   0   3 -10   11.91    1.63
   0   3  10   12.03    1.33
  -1  -3 -10    3.81    0.77
  -1  -3 -10    3.66    0.72
   1  -3  10    4.01    0.70
   1  -3  10    4.44    0.60
  -1   3 -10    3.49    0.76
   1   3  10    3.74    0.64
  -2  -3 -10    7.87    1.25
  -2  -3 -10    7.57    1.20
   2  -3  10    7.13    1.00
   2  -3  10    8.32    1.17
   2   3  10    9.01    1.06
  -2   3 -10    9.36    1.32
  -3  -3 -10    7.36    1.16
  -3  -3 -10    6.84    1.21
   3  -3  10    6.99    0.99
   3  -3  10    8.44    1.14
  -3   3 -10    8.46    1.29
   3   3  10    8.83    1.06
  -4  -3 -10    3.39    0.70
   4  -3  10    4.71    0.65
  -4  -3 -10    2.25    0.61
   4   3  10    2.42    0.58
  -4   3 -10    3.60    0.75
  -5  -3 -10    2.59    0.61
   5  -3  10    3.10    0.60
  -5   3 -10    2.81    0.69
   5   3  10    2.14    0.55
   6  -3  10    2.07    0.48
  -6  -3 -10    0.91    0.43
   6   3  10    1.82    0.50
  -6   3 -10    0.70    0.50
  -7  -3 -10    1.42    0.53
   7  -3  10    3.30    0.59
   7   3  10    1.98    0.58
  -7   3 -10    1.79    0.66
   8  -3  10   -0.24    0.37
   8   3  10   -0.24    0.40
  -8   3 -10   -0.02    0.45
   9  -3  10    2.83    0.65
  -9   3 -10    2.29    0.74
   9   3  10    2.01    0.62
  14  -4 -10    0.48    0.39
 -14  -4  10   -0.13    0.60
  14   4 -10    0.42    0.48
 -13  -4  10    0.12    0.55
 -13  -4  10    0.41    0.44
  13  -4 -10    0.20    0.38
  13   4 -10    0.03    0.41
 -12  -4  10    1.62    0.55
 -12  -4  10    2.81    0.79
 -12   4  10    1.75    0.52
  12   4 -10    1.09    0.52
 -11  -4  10    0.90    0.46
 -11  -4  10    0.87    0.59
 -11   4  10    0.95    0.43
  11   4 -10    0.58    0.40
 -10  -4  10   -0.70    0.40
 -10  -4  10    0.73    0.40
  10  -4 -10    0.15    0.31
 -10   4  10   -0.06    0.35
  10   4 -10    0.49    0.35
   9  -4 -10   -0.27    0.27
  -9  -4  10    0.21    0.46
  -9  -4  10   -0.31    0.30
   9   4 -10   -0.71    0.26
  -9   4  10    0.76    0.37
   8  -4 -10    5.16    0.77
  -8  -4  10    5.79    0.94
   8   4 -10    5.16    0.77
  -8   4  10    6.18    0.83
   8   4 -10    3.95    0.96
   7  -4 -10    0.16    0.27
  -7  -4  10    0.03    0.32
   7   4 -10    0.55    0.44
  -7   4  10    0.06    0.29
   7   4 -10    0.01    0.28
  -7   4  10    0.57    0.32
  -6  -4  10   12.81    2.01
   6  -4 -10   14.64    1.97
  -6   4  10   15.50    1.70
   6   4 -10   15.70    1.70
  -6   4  10   14.33    1.68
   6   4 -10   15.09    2.11
  -5  -4  10    1.38    0.47
   5  -4 -10    1.40    0.43
   5   4 -10    2.23    0.58
  -5   4  10    1.42    0.38
   5   4 -10    2.02    0.44
  -5   4  10    1.46    0.40
   4  -4 -10    2.03    0.51
  -4  -4  10    2.30    0.56
   4   4 -10    2.00    0.42
   4   4 -10    1.93    0.56
  -4   4  10    2.86    0.47
  -4   4  10    1.93    0.45
  -3  -4  10    1.41    0.42
   3  -4 -10    0.46    0.32
  -3   4  10    0.70    0.33
   3   4 -10    0.73    0.30
   3   4 -10    0.61    0.39
   2  -4 -10   -0.01    0.26
  -2  -4  10    0.72    0.34
   2   4 -10    0.32    0.33
   2   4 -10    0.05    0.22
  -2   4  10    0.07    0.28
  -1  -4  10    1.18    0.37
   1  -4 -10    0.62    0.34
   1   4 -10    0.46    0.35
  -1   4  10    0.18    0.32
   0  -4  10    0.60    0.27
   0  -4 -10    0.78    0.35
   0  -4  10    0.10    0.26
   0   4 -10    0.23    0.36
   0   4  10    0.41    0.36
  -1  -4 -10    1.40    0.44
   1  -4  10    0.80    0.32
   1  -4  10    0.61    0.33
  -1   4 -10    0.87    0.43
   1   4  10    1.41    0.44
   2  -4  10    0.49    0.32
  -2  -4 -10    0.61    0.36
   2  -4  10    0.51    0.32
   2   4  10   -0.17    0.33
  -2   4 -10    0.32    0.41
  -3  -4 -10    0.06    0.31
   3  -4  10   -0.30    0.28
   3   4  10   -0.21    0.32
  -3   4 -10   -0.09    0.34
   4  -4  10    0.07    0.33
  -4  -4 -10    0.34    0.38
   4   4  10    0.37    0.39
  -4   4 -10   -0.11    0.38
  -5  -4 -10    1.29    0.48
   5  -4  10    0.79    0.43
  -5   4 -10    0.83    0.49
   5   4  10    0.65    0.42
   6  -4  10    0.76    0.39
  -6  -4 -10   -0.07    0.35
   6   4  10    0.53    0.43
  -6   4 -10    0.00    0.43
   7  -4  10   -0.17    0.41
  -7  -4 -10   -0.14    0.37
   7   4  10    0.52    0.44
  -7   4 -10   -0.22    0.44
   8  -4  10    1.29    0.55
  -8  -4 -10    1.51    0.53
  -8   4 -10    1.08    0.59
   8   4  10    1.18    0.57
   9   4  10   -0.11    0.50
 -13  -5  10    0.75    0.48
 -13   5  10    0.66    0.46
 -12  -5  10    0.32    0.43
 -12   5  10   -0.12    0.41
  12   5 -10    0.09    0.43
  11  -5 -10    4.70    0.91
 -11  -5  10    7.11    1.14
 -11  -5  10    7.04    1.28
  11   5 -10    6.52    1.01
 -11   5  10    6.88    1.00
  10  -5 -10    0.66    0.38
 -10  -5  10    0.10    0.48
 -10  -5  10    0.66    0.45
 -10   5  10    0.71    0.47
  10   5 -10    0.88    0.44
  -9  -5  10    6.49    1.17
   9  -5 -10    6.94    0.98
   9   5 -10    7.69    1.32
   9   5 -10    7.41    1.02
  -9   5  10    7.79    1.07
  -8  -5  10    0.08    0.34
   8  -5 -10    0.53    0.36
  -8   5  10    0.67    0.36
   8   5 -10   -0.19    0.31
   8   5 -10   -0.06    0.43
  -7  -5  10   30.11    3.74
  -7   5  10   29.01    3.12
   7   5 -10   26.41    3.86
   7   5 -10   28.96    3.18
   6  -5 -10    1.11    0.37
  -6  -5  10    0.77    0.41
  -6   5  10    1.12    0.39
  -6   5  10    0.40    0.33
   6   5 -10    1.32    0.41
   6   5 -10    0.61    0.47
  -5  -5  10   30.90    3.98
   5  -5 -10   30.60    3.93
   5   5 -10   30.97    3.37
  -5   5  10   28.75    3.32
  -5   5  10   33.64    3.37
   5   5 -10   29.64    4.11
  -4  -5  10    2.35    0.61
   4  -5 -10    2.45    0.57
   4   5 -10    2.39    0.50
   4   5 -10    2.42    0.64
  -4   5  10    3.28    0.57
   3  -5 -10   11.02    1.62
  -3  -5  10   10.98    1.64
   3   5 -10   12.15    1.39
   3   5 -10   11.51    1.71
  -3   5  10   12.38    1.41
   2  -5 -10   -0.38    0.25
  -2  -5  10    0.34    0.33
  -2   5  10    0.32    0.36
   2   5 -10    0.01    0.26
   2   5 -10   -0.13    0.31
  -1  -5  10    0.61    0.38
   1  -5 -10    0.54    0.36
   1   5 -10    0.60    0.40
  -1   5  10    0.31    0.32
   1   5 -10    0.67    0.31
   0  -5 -10    7.25    1.20
   0  -5  10    9.07    1.21
   0   5 -10    7.60    1.27
   0   5  10    7.64    1.04
  -1  -5 -10    1.50    0.58
   1  -5  10    4.02    0.60
   1  -5  10    2.93    0.63
  -1   5 -10    3.88    0.74
   1   5  10    3.39    0.62
   2  -5  10    5.95    0.74
  -2  -5 -10    2.75    0.78
  -2   5 -10    4.87    0.92
   2   5  10    5.04    0.79
   3  -5  10    7.81    0.89
  -3  -5 -10    4.75    0.99
  -3   5 -10    5.38    1.06
   3   5  10    5.56    0.91
  -4  -5 -10    2.88    0.74
   4  -5  10    3.83    0.69
   4   5  10    3.49    0.73
  -4   5 -10    4.58    0.87
  -5  -5 -10    2.08    0.59
   5  -5  10    1.15    0.50
   5   5  10    2.10    0.61
  -5   5 -10    1.49    0.58
  -6  -5 -10    4.86    1.04
   6  -5  10    6.47    0.92
   6   5  10    6.07    0.99
  -6   5 -10    6.05    1.16
  -7  -5 -10    0.70    0.51
   7  -5  10    0.15    0.43
   7   5  10    1.33    0.58
  -7   5 -10    0.59    0.58
  -8  -5 -10    1.36    0.63
  -8   5 -10    1.95    0.71
   8   5  10    1.60    0.65
  12  -6 -10   11.95    1.54
  11  -6 -10    1.42    0.55
 -11  -6  10    1.92    0.68
 -11   6  10    1.93    0.63
  11   6 -10    1.77    0.60
 -10  -6  10    5.53    1.21
  10  -6 -10    6.70    1.02
 -10   6  10    8.41    1.12
  10   6 -10    8.91    1.15
  -9  -6  10    5.39    0.95
   9  -6 -10    4.71    0.81
  -9   6  10    3.57    0.76
   9   6 -10    3.91    0.82
  -8  -6  10    3.39    0.77
   8  -6 -10    2.62    0.60
  -8   6  10    2.41    0.61
   8   6 -10    2.97    0.66
  -7  -6  10    3.49    0.79
   7  -6 -10    2.84    0.64
  -7   6  10    2.78    0.63
   7   6 -10    3.65    0.69
  -7   6  10    3.39    0.65
  -6  -6  10    2.81    0.67
  -6   6  10    1.56    0.52
   6   6 -10    3.13    0.63
  -6   6  10    2.26    0.54
  -5  -6  10    1.84    0.53
   5  -6 -10    2.62    0.57
   5   6 -10    1.78    0.49
  -5   6  10    1.30    0.48
  -5   6  10    1.55    0.48
  -4  -6  10   24.20    3.20
   4  -6 -10   25.71    3.19
   4   6 -10   25.20    2.72
  -4   6  10   21.89    2.67
  -3  -6  10   -0.14    0.31
   3  -6 -10   -0.23    0.30
  -3   6  10   -0.21    0.32
   3   6 -10    0.47    0.33
   2  -6 -10   24.91    3.13
  -2  -6  10   19.23    3.09
   2   6 -10   25.14    2.65
  -2   6  10   26.17    2.66
  -1  -6  10    0.00    0.35
   1  -6 -10    0.45    0.40
  -1   6  10    0.00    0.37
   1   6 -10    0.68    0.33
   0  -6 -10   26.00    3.61
   0  -6  10   29.01    3.59
   0   6  10   27.72    3.05
  -1  -6 -10   -0.05    0.33
   1   6  10    0.08    0.36
  -2  -6 -10   12.59    1.95
   2   6  10   15.23    1.70
   3  -6  10    1.09    0.48
  -3  -6 -10    1.14    0.52
   3   6  10    1.20    0.48
  -4  -6 -10    9.50    1.45
   4  -6  10    7.81    1.20
   4   6  10   10.33    1.29
   5  -6  10    0.19    0.42
  -5  -6 -10   -0.74    0.36
   5   6  10    0.05    0.47
  -5   6 -10    0.37    0.49
   6  -6  10    4.83    0.81
  -6  -6 -10    4.61    0.95
  -6   6 -10    3.86    0.94
   6   6  10    3.21    0.83
   9  -7 -10   15.30    1.97
   9   7 -10   14.59    1.99
  -9   7  10   19.43    2.03
   8  -7 -10    6.44    1.03
  -8  -7  10    8.47    1.29
  -8   7  10    6.90    1.07
   8   7 -10    6.47    1.07
  -7  -7  10   12.01    1.62
   7  -7 -10    9.12    1.31
   7   7 -10    9.45    1.35
  -7   7  10    9.41    1.32
  -6  -7  10    0.76    0.48
   6   7 -10    0.61    0.45
  -6   7  10    0.50    0.44
  -6   7  10    0.79    0.43
  -5  -7  10   16.15    2.00
  -5   7  10   11.92    1.62
   5   7 -10   12.71    1.64
  -4  -7  10    3.14    0.74
   4  -7 -10    2.92    0.70
  -4   7  10    3.89    0.73
   4   7 -10    4.08    0.71
  -3  -7  10   24.96    3.25
   3  -7 -10   26.12    3.23
   3   7 -10   22.15    2.74
  -3   7  10   24.47    2.75
   2  -7 -10    1.47    0.54
  -2  -7  10    2.46    0.62
   2   7 -10    2.59    0.52
  -2   7  10    1.52    0.56
  -1  -7  10   24.85    2.91
   1  -7 -10   19.77    2.86
   1   7 -10   19.91    2.41
  -1   7  10   21.64    2.46
   0  -7 -10    0.63    0.45
   0   7  10   -0.48    0.40
  -1  -7 -10   14.24    2.23
   1   7  10   18.63    1.98
  -2  -7 -10    0.52    0.49
   2   7  10   -0.42    0.45
   3   7  10   15.79    1.94
   4  -7  10    2.08    0.64
   4   7  10    2.94    0.75
   5  -7  10   12.22    1.57
  -7   8  10    1.49    0.56
  -5  -8  10    0.59    0.51
   5   8 -10    0.06    0.47
   4   8 -10    8.50    1.20
  -3  -8  10    0.67    0.48
   3  -8 -10    0.46    0.43
   3   8 -10    1.05    0.47
   2  -8 -10    6.09    1.03
  -2  -8  10    5.18    1.01
   2   8 -10    4.41    0.84
   1  -8 -10    0.33    0.45
   1   8 -10    0.56    0.42
  15   0 -11    0.51    0.45
 -15   0  11   -0.04    0.65
  14   0 -11   -0.65    0.31
 -14   0  11   -0.03    0.56
  13   0 -11    0.13    0.36
 -13   0  11    0.25    0.54
  12   0 -11    0.25    0.36
 -12   0  11    0.20    0.50
 -11   0  11   -0.30    0.40
  11   0 -11   -0.55    0.27
 -11   0  11    0.10    0.30
 -10   0  11    0.10    0.29
  10   0 -11    0.14    0.29
 -10   0  11   -0.03    0.38
  -9   0  11   -0.22    0.34
  -9   0  11   -0.12    0.25
   9   0 -11    0.05    0.26
  -8   0  11    0.12    0.37
   8   0 -11    0.27    0.24
  -8   0  11   -0.09    0.25
  -7   0  11   -0.14    0.33
  -7   0  11   -0.04    0.26
   7   0 -11    0.35    0.24
  -6   0  11    0.10    0.27
   6   0 -11   -0.22    0.30
   6   0 -11   -0.12    0.18
  -5   0  11    0.35    0.20
  -5   0  11   -0.29    0.21
   5   0 -11    0.06    0.18
   5   0 -11    0.17    0.31
  -4   0  11   -0.05    0.18
  -4   0  11   -0.36    0.22
   4   0 -11   -0.27    0.26
  -3   0  11   -0.13    0.22
   3   0 -11    0.20    0.30
  -3   0  11    0.17    0.21
  -2   0  11   -0.15    0.22
  -2   0  11   -0.27    0.19
   2   0 -11   -0.40    0.25
  -1   0  11   -0.02    0.22
  -1   0  11    0.06    0.25
   1   0 -11   -0.02    0.28
   0   0  11   -0.10    0.23
   0   0 -11   -0.03    0.26
   0   0  11   -0.05    0.24
   1   0  11    0.05    0.26
   1   0  11   -0.25    0.21
  -1   0 -11   -0.24    0.28
   2   0  11   -0.11    0.25
  -2   0 -11    0.25    0.34
   2   0  11   -0.27    0.26
   3   0  11    0.47    0.29
   3   0  11   -0.05    0.24
  -3   0 -11    0.18    0.34
   4   0  11    0.07    0.31
   4   0  11   -0.38    0.20
  -4   0 -11   -0.05    0.34
  -5   0 -11   -0.14    0.38
   5   0  11   -0.24    0.28
  -5   0 -11   -0.05    0.27
   6   0  11   -0.82    0.30
  -6   0 -11   -0.30    0.39
  -7   0 -11   -0.50    0.38
   7   0  11   -0.29    0.31
  -8   0 -11    0.01    0.50
   8   0  11   -0.01    0.39
  -9   0 -11   -0.02    0.47
   9   0  11    0.63    0.46
 -15  -1  11    7.60    1.46
  15  -1 -11    4.72    1.01
 -15   1  11    7.62    1.50
  15   1 -11    7.71    1.09
  14  -1 -11    0.77    0.44
 -14  -1  11   -0.16    0.53
 -14   1  11    0.70    0.66
  14   1 -11    1.45    0.50
  13  -1 -11    6.66    0.88
 -13  -1  11    3.65    1.04
 -13   1  11    6.37    1.18
  13   1 -11    5.35    0.87
 -12  -1  11   -0.07    0.45
  12  -1 -11   -0.29    0.32
 -12   1  11    0.34    0.50
  12   1 -11    0.19    0.31
 -11  -1  11    5.84    0.86
 -11  -1  11    5.11    1.03
  11  -1 -11    5.18    0.75
  11   1 -11    4.81    0.75
 -11   1  11    2.84    0.90
 -10  -1  11    4.76    0.75
 -10  -1  11    2.85    0.80
  10  -1 -11    4.40    0.65
 -10   1  11    3.30    0.70
  10   1 -11    3.44    0.64
 -10   1  11    4.53    0.88
  -9  -1  11   34.24    4.19
  -9  -1  11   28.40    4.39
   9  -1 -11   30.18    3.55
  -9   1  11   38.42    4.42
  -9   1  11   33.77    4.16
   9   1 -11   32.49    3.56
  -8  -1  11   -0.36    0.30
  -8  -1  11   -0.33    0.25
   8  -1 -11    0.07    0.24
   8   1 -11    0.28    0.26
  -8   1  11    0.29    0.29
  -8   1  11    0.07    0.35
  -7  -1  11    7.27    1.26
  -7  -1  11    8.46    1.17
   7  -1 -11    6.99    0.94
   7   1 -11    8.09    0.97
  -7   1  11    6.33    1.21
  -7   1  11   10.34    1.18
   6  -1 -11    7.78    1.37
   6  -1 -11    9.06    1.06
  -6  -1  11    7.99    1.29
  -6   1  11    9.89    1.06
   6   1 -11   10.70    1.09
  -6   1  11    8.93    1.30
   6   1 -11    9.01    1.41
  -5  -1  11    2.70    0.72
   5  -1 -11    4.77    0.85
  -5   1  11    4.70    0.61
   5   1 -11    6.07    0.64
  -5   1  11    5.31    0.78
   5   1 -11    4.18    0.84
   4  -1 -11   15.78    2.66
  -4  -1  11   23.36    2.60
  -4   1  11   22.62    2.14
  -4   1  11   22.22    2.59
   4   1 -11   15.19    2.68
  -3  -1  11   13.29    1.73
   3  -1 -11   11.39    1.80
  -3  -1  11   13.06    1.40
  -3   1  11   11.74    1.43
  -3   1  11   11.78    1.73
   3   1 -11   16.04    1.87
  -2  -1  11    6.48    0.83
  -2  -1  11    8.14    1.06
   2  -1 -11    6.59    1.09
  -2   1  11    8.41    0.87
   2   1 -11    5.20    1.08
  -2   1  11    6.56    1.04
  -1  -1  11   12.76    1.67
  -1  -1  11   14.20    1.38
   1  -1 -11   11.91    1.73
  -1   1  11   10.63    1.65
  -1   1  11   11.82    1.38
   1   1 -11   11.04    1.73
   0  -1  11    0.90    0.34
   0  -1  11    0.28    0.26
   0  -1 -11    0.39    0.34
   0   1  11    0.75    0.34
   0   1  11    0.46    0.29
   0   1 -11    0.30    0.33
   1  -1  11    4.29    0.80
   1  -1  11    5.54    0.70
  -1  -1 -11    6.76    0.94
   1   1  11    5.83    0.87
   1   1  11    5.33    0.73
  -1   1 -11    3.22    0.84
   2  -1  11   10.18    1.33
   2  -1  11    9.00    1.13
  -2  -1 -11    9.28    1.43
   2   1  11    9.61    1.34
  -2   1 -11    7.93    1.42
   2   1  11    9.81    1.14
   3  -1  11    1.02    0.38
   3  -1  11    1.82    0.45
  -3  -1 -11    2.32    0.58
   3   1  11    2.39    0.51
  -3   1 -11    0.88    0.48
   3   1  11    1.43    0.43
  -4  -1 -11   20.90    2.56
  -4  -1 -11   18.87    2.69
   4  -1  11   21.04    2.18
   4  -1  11   20.93    2.54
  -4   1 -11   15.49    2.67
   4   1  11   18.78    2.18
  -5  -1 -11    1.12    0.50
  -5  -1 -11    1.17    0.41
   5  -1  11    1.20    0.42
   5   1  11    1.76    0.47
  -5   1 -11    1.53    0.56
   6  -1  11   11.90    1.43
  -6  -1 -11   11.43    1.60
  -6  -1 -11    8.42    1.70
   6   1  11   11.41    1.42
  -6   1 -11   15.83    1.82
   7  -1  11    0.43    0.40
  -7  -1 -11    1.89    0.62
   7   1  11    0.21    0.36
  -7   1 -11    1.07    0.57
  -8  -1 -11    4.29    1.01
   8  -1  11    4.84    0.82
   8   1  11    5.51    0.83
  -8   1 -11    4.84    1.06
   9  -1  11    0.08    0.42
  -9  -1 -11   -0.58    0.44
   9   1  11    0.11    0.42
  -9   1 -11   -0.50    0.45
 -10  -1 -11    3.69    0.96
  15  -2 -11    0.70    0.49
 -15  -2  11    1.41    0.80
  15   2 -11    0.49    0.47
 -15   2  11    1.09    0.71
  14  -2 -11   12.45    1.66
 -14  -2  11   16.83    2.24
  14   2 -11   13.75    1.72
 -14   2  11   12.36    2.12
  13  -2 -11    0.59    0.39
 -13  -2  11   -1.13    0.42
 -13   2  11    0.94    0.58
  13   2 -11    0.06    0.36
  12  -2 -11   15.74    1.84
 -12  -2  11   19.48    2.20
 -12  -2  11   16.11    2.36
  12   2 -11   13.14    1.84
 -12   2  11   13.97    2.29
 -11  -2  11    0.75    0.41
 -11  -2  11    0.71    0.54
  11  -2 -11    1.78    0.44
 -11   2  11    1.55    0.55
  11   2 -11    0.91    0.40
 -10  -2  11   33.92    3.83
  10  -2 -11   30.19    3.04
 -10  -2  11   27.94    3.57
 -10   2  11   21.24    3.69
  10   2 -11   26.49    3.03
   9  -2 -11    0.67    0.33
  -9  -2  11    0.87    0.40
  -9  -2  11    1.45    0.57
   9   2 -11    1.42    0.39
  -9   2  11    1.22    0.40
  -9   2  11    1.09    0.46
  -8  -2  11    6.90    1.16
  -8  -2  11    6.13    1.03
   8  -2 -11    7.72    0.87
  -8   2  11    5.68    0.98
  -8   2  11    6.56    1.09
   8   2 -11    5.97    0.87
   7  -2 -11    0.26    0.22
  -7  -2  11   -0.24    0.27
  -7   2  11    0.05    0.27
  -7   2  11    0.06    0.24
  -7   2  11    0.16    0.33
   7   2 -11    0.14    0.27
   7   2 -11    0.42    0.39
   6  -2 -11    0.62    0.37
   6  -2 -11    1.37    0.29
  -6  -2  11    0.70    0.36
   6   2 -11    1.30    0.32
   6   2 -11    0.68    0.42
  -6   2  11    0.44    0.28
  -6   2  11    0.51    0.33
   5  -2 -11    1.16    0.44
  -5  -2  11    1.38    0.46
  -5   2  11    1.46    0.47
   5   2 -11    1.80    0.36
  -5   2  11    2.20    0.38
   5   2 -11    2.82    0.59
   4  -2 -11    5.01    0.84
  -4  -2  11    3.33    0.74
   4   2 -11    4.69    0.87
  -4   2  11    4.88    0.63
  -4   2  11    4.93    0.82
   4   2 -11    4.34    0.59
   3  -2 -11   11.92    1.41
  -3  -2  11    8.82    1.30
  -3   2  11    8.23    1.33
   3   2 -11    8.83    1.41
  -3   2  11    8.50    1.08
  -2  -2  11   39.81    4.66
   2  -2 -11   40.63    4.84
  -2  -2  11   32.26    3.85
  -2   2  11   31.29    3.88
  -2   2  11   36.43    4.66
   2   2 -11   42.95    4.88
  -1  -2  11   12.76    1.36
   1  -2 -11   11.94    1.71
  -1  -2  11   11.89    1.65
   1   2 -11   11.38    1.74
  -1   2  11   12.19    1.68
  -1   2  11   12.05    1.41
   0  -2 -11   17.18    2.06
   0  -2  11   15.34    1.64
   0  -2  11   11.78    1.93
   0   2  11   12.35    1.95
   0   2  11   18.02    1.70
   1  -2  11   17.16    2.08
  -1  -2 -11   11.90    2.12
   1  -2  11   16.57    1.74
  -1   2 -11   16.46    2.19
   1   2  11   14.29    2.06
   1   2  11   17.13    1.78
   2  -2  11   19.59    2.54
  -2  -2 -11   15.54    2.55
   2  -2  11   25.41    2.18
  -2  -2 -11   22.88    2.70
  -2   2 -11   14.80    2.66
   2   2  11   20.31    2.18
  -3  -2 -11   17.46    2.41
   3  -2  11   17.14    2.36
   3  -2  11   17.58    2.02
   3   2  11   16.93    2.05
  -3   2 -11   22.75    2.59
  -4  -2 -11   22.27    2.57
   4  -2  11   20.01    2.16
  -4  -2 -11   16.04    2.63
   4   2  11   18.44    2.17
  -4   2 -11   19.48    2.70
  -5  -2 -11   19.79    2.32
   5   2  11   18.01    1.98
  -5   2 -11   13.68    2.41
  -6  -2 -11    8.97    1.53
   6  -2  11   10.84    1.27
  -6  -2 -11    9.62    1.42
  -6   2 -11    9.88    1.55
   7  -2  11    6.07    0.88
  -7  -2 -11    6.01    1.10
   7   2  11    5.58    0.88
  -7   2 -11    4.63    1.07
  -8  -2 -11    0.26    0.48
   8  -2  11    0.83    0.46
   8   2  11    0.53    0.44
  -8   2 -11    0.02    0.47
   9  -2  11   12.78    1.58
  -9  -2 -11   10.62    1.87
   9   2  11   12.22    1.56
  -9   2 -11   13.92    1.98
 -10  -2 -11    1.57    0.68
 -15   3  11   18.85    2.85
  14  -3 -11    0.59    0.43
 -14  -3  11    0.53    0.69
  14   3 -11    1.06    0.50
 -14   3  11    1.25    0.69
  13  -3 -11   14.91    1.99
 -13  -3  11   13.45    2.53
 -13  -3  11   23.01    2.43
 -13   3  11   18.71    2.56
  13   3 -11   15.96    2.04
 -12  -3  11    0.21    0.41
 -12  -3  11    0.16    0.52
  12  -3 -11   -0.02    0.35
  12   3 -11    0.06    0.35
 -12   3  11   -0.01    0.46
 -11  -3  11   14.38    2.73
 -11  -3  11   22.67    2.66
  11  -3 -11   20.11    2.22
  11   3 -11   19.72    2.24
 -11   3  11   19.99    2.74
  10  -3 -11   -0.18    0.26
 -10  -3  11    0.89    0.42
 -10  -3  11    0.47    0.48
  10   3 -11    0.03    0.34
 -10   3  11   -0.20    0.38
  -9  -3  11   23.50    3.55
  -9  -3  11   24.92    3.39
   9   3 -11   24.70    2.88
  -9   3  11   27.37    2.88
  -9   3  11   28.46    3.52
  -8  -3  11   10.16    1.35
  -8  -3  11   10.17    1.44
   8   3 -11    8.99    1.42
  -8   3  11    7.74    1.04
  -8   3  11    9.45    1.36
   8   3 -11    8.24    1.10
  -8   3  11    7.44    1.23
  -8   3  11    8.15    1.07
  -7   3  11   33.89    4.11
  -7   3  11   41.56    4.93
   7   3 -11   36.36    5.17
   7   3 -11   37.18    4.20
  -7   3  11   44.90    5.15
  -7   3  11   40.51    4.21
  -6  -3  11    4.08    0.81
   6  -3 -11    5.48    0.86
  -6   3  11    4.43    0.67
   6   3 -11    4.30    0.67
  -6   3  11    4.26    0.80
   6   3 -11    4.92    0.93
  -6   3  11    4.08    0.65
   5  -3 -11   27.75    3.60
   5   3 -11   28.18    3.67
   5   3 -11   27.04    2.94
  -5   3  11   27.82    2.92
  -5   3  11   24.59    3.46
  -4  -3  11    0.16    0.29
   4  -3 -11    0.44    0.33
   4   3 -11    0.35    0.38
  -4   3  11    0.85    0.35
  -4   3  11   -0.03    0.27
   4   3 -11    0.52    0.25
  -3  -3  11   16.49    2.11
   3  -3 -11   18.59    2.17
  -3   3  11   14.22    1.73
   3   3 -11   17.62    2.21
  -3   3  11   11.77    2.05
   2  -3 -11    9.29    1.51
  -2  -3  11    9.49    1.50
   2  -3 -11   11.23    1.56
  -2   3  11   12.27    1.54
  -2   3  11   11.34    1.29
   2   3 -11   11.33    1.61
  -1  -3  11   13.51    1.56
  -1  -3  11   14.16    1.90
   1  -3 -11   16.27    1.95
   1  -3 -11   15.55    1.97
  -1   3  11   14.48    1.62
   1   3 -11   11.01    1.96
   0  -3  11   52.40    6.89
   0  -3 -11   60.50    7.17
   0  -3  11   53.89    5.77
   0  -3 -11   62.92    6.96
   0   3 -11   49.95    7.18
   0   3  11   52.36    5.81
   1  -3  11   22.49    2.37
  -1  -3 -11   20.94    2.85
  -1  -3 -11   19.10    2.92
   1  -3  11   24.20    2.84
  -1   3 -11   21.47    2.98
   1   3  11   22.57    2.43
   2  -3  11   30.40    3.33
  -2  -3 -11   30.00    4.11
  -2  -3 -11   24.64    3.95
   2  -3  11   32.07    3.95
   2   3  11   33.50    3.39
  -2   3 -11   37.09    4.19
  -3  -3 -11   17.07    2.40
   3  -3  11   18.61    2.03
   3   3  11   17.15    2.06
  -3   3 -11   19.10    2.55
   4  -3  11   14.13    1.64
  -4  -3 -11   13.96    1.94
   4   3  11   12.47    1.66
  -4   3 -11   15.36    2.07
   5  -3  11   10.88    1.23
  -5  -3 -11    7.76    1.37
   5   3  11    8.22    1.21
  -5   3 -11   11.56    1.55
  -6  -3 -11   19.21    2.51
   6  -3  11   21.84    2.18
   6   3  11   14.85    2.11
  -6   3 -11   19.19    2.65
  -7  -3 -11    2.56    0.71
   7  -3  11    3.70    0.70
   7   3  11    3.66    0.73
  -7   3 -11    3.77    0.87
   8  -3  11   16.42    1.80
   8   3  11   14.74    1.77
  -8   3 -11   12.24    2.16
  14  -4 -11   10.87    1.42
 -14  -4  11   10.81    1.87
  13  -4 -11    0.07    0.37
 -13  -4  11    1.31    0.56
 -13  -4  11   -0.65    0.52
  13   4 -11    1.09    0.50
 -12  -4  11   17.52    2.81
 -12  -4  11   26.23    2.74
  12  -4 -11   15.61    2.21
  12   4 -11   19.43    2.29
 -12   4  11   19.94    2.29
 -11  -4  11   -0.09    0.50
 -11  -4  11    0.31    0.45
  11   4 -11   -0.41    0.32
 -11   4  11    0.25    0.40
 -10  -4  11   22.12    3.04
 -10  -4  11   18.56    3.15
 -10   4  11   25.43    2.61
  10   4 -11   24.90    2.61
  -9  -4  11   11.04    1.44
   9  -4 -11    9.40    1.11
   9   4 -11    9.18    1.17
  -9   4  11    6.46    1.14
   9   4 -11    8.58    1.47
  -8  -4  11   28.87    4.83
  -8   4  11   44.15    4.16
   8   4 -11   38.36    4.13
  -8   4  11   38.30    4.05
   8   4 -11   41.68    5.10
   7  -4 -11   18.24    2.55
   7   4 -11   18.39    2.73
  -7   4  11   19.36    2.16
  -7   4  11   22.77    2.24
   7   4 -11   19.06    2.21
   6  -4 -11   60.45    7.60
  -6  -4  11   74.69    7.71
  -6   4  11   53.72    6.37
  -6   4  11   57.57    6.47
   6   4 -11   61.55    6.48
   6   4 -11   60.43    7.95
   5  -4 -11    8.16    1.30
  -5  -4  11   10.22    1.38
   5   4 -11    8.65    1.44
  -5   4  11    8.95    1.11
   5   4 -11    9.24    1.12
   4  -4 -11   65.17    9.23
  -4  -4  11   72.03    9.27
   4   4 -11   81.44    9.65
  -4   4  11   70.27    7.76
   4   4 -11   82.93    7.86
  -3  -4  11    5.79    0.92
   3  -4 -11    5.23    0.90
  -3   4  11    4.22    0.75
   3   4 -11    5.79    0.99
  -2  -4  11   18.90    2.32
   2  -4 -11   17.33    2.31
   2   4 -11   14.97    2.38
  -2   4  11   17.66    1.94
   1  -4 -11   38.56    4.90
  -1  -4  11   39.11    4.89
   1   4 -11   37.54    5.08
  -1   4  11   38.77    4.12
   0  -4  11    6.04    0.89
   0  -4  11    7.23    1.10
   0  -4 -11    7.23    1.13
   0   4  11    8.22    0.98
   0   4 -11    7.83    1.21
  -1  -4 -11   18.87    3.08
   1  -4  11   22.85    3.07
   1  -4  11   28.78    2.62
  -1   4 -11   25.61    3.25
   1   4  11   23.61    2.65
   2  -4  11    8.32    0.99
  -2  -4 -11    6.52    1.13
   2  -4  11    8.77    1.14
  -2   4 -11    5.42    1.19
   2   4  11    7.66    1.02
   3  -4  11   34.71    3.08
  -3  -4 -11   22.45    3.57
   3   4  11   28.83    3.07
  -3   4 -11   26.82    3.76
   4  -4  11    4.03    0.73
  -4  -4 -11    4.05    0.82
   4   4  11    3.27    0.72
  -4   4 -11    4.88    0.93
   5  -4  11   34.48    4.28
  -5  -4 -11   46.49    5.14
   5   4  11   37.96    4.32
  -5   4 -11   40.75    5.31
   6  -4  11   -0.07    0.40
  -6  -4 -11    1.07    0.48
  -6   4 -11    0.71    0.51
   6   4  11    1.26    0.50
  -7  -4 -11   37.21    4.61
   7   4  11   34.99    3.92
  -7   4 -11   34.26    4.82
   8  -4  11    1.20    0.56
  -8  -4 -11    0.45    0.49
  -8   4 -11    1.42    0.69
   8   4  11    0.97    0.56
 -13  -5  11    2.47    0.73
 -13   5  11    2.07    0.61
 -12  -5  11    1.38    0.58
 -12   5  11    1.21    0.50
  12   5 -11    0.65    0.51
 -11  -5  11   15.26    2.44
 -11  -5  11   15.52    2.32
  11   5 -11   15.48    2.00
 -11   5  11   20.48    2.06
  10  -5 -11    0.23    0.37
 -10  -5  11   -0.13    0.39
 -10   5  11   -0.63    0.35
  10   5 -11    0.20    0.51
  10   5 -11    0.33    0.38
   9  -5 -11   12.24    1.49
   9   5 -11   16.24    1.60
   9   5 -11   13.14    1.93
  -9   5  11    9.05    1.51
  -8  -5  11    0.72    0.44
   8  -5 -11    1.37    0.43
   8   5 -11    0.50    0.53
   8   5 -11    0.39    0.38
  -8   5  11    0.59    0.41
  -8   5  11    0.52    0.41
  -7  -5  11    6.07    1.14
   7   5 -11    8.62    1.30
   7   5 -11    7.28    1.00
  -7   5  11    6.80    0.95
  -7   5  11    6.43    0.96
  -6  -5  11    1.18    0.48
   6  -5 -11    1.18    0.41
   6   5 -11    1.09    0.42
   6   5 -11    1.03    0.50
  -6   5  11    0.38    0.40
   5  -5 -11    6.47    1.20
  -5  -5  11    8.42    1.31
   5   5 -11    9.61    1.12
   5   5 -11    9.92    1.39
  -5   5  11    8.29    1.07
   4  -5 -11    3.48    0.71
  -4  -5  11    3.25    0.74
   4   5 -11    3.48    0.78
   4   5 -11    3.65    0.62
  -4   5  11    4.38    0.69
   3  -5 -11   48.25    6.33
  -3   5  11   51.98    5.35
   3   5 -11   49.49    6.59
   3   5 -11   51.54    5.38
   2  -5 -11    7.13    1.23
  -2  -5  11   10.54    1.30
  -2   5  11    8.08    1.08
   2   5 -11    7.47    1.29
  -1  -5  11   53.49    5.52
   1  -5 -11   33.21    5.44
  -1   5  11   44.22    4.63
   1   5 -11   44.09    5.69
   0  -5  11   27.41    2.79
   0  -5 -11   15.03    2.71
   0   5 -11   20.89    2.87
   0   5  11   21.45    2.34
  -1  -5 -11   25.21    3.03
   1  -5  11   22.38    2.96
   1   5  11   21.58    2.54
  -1   5 -11   21.63    3.11
  -2  -5 -11   14.48    1.97
   2  -5  11   13.87    1.62
  -2   5 -11   12.57    2.02
   2   5  11   14.72    1.70
  -3  -5 -11    3.11    0.77
   3  -5  11    4.29    0.71
   3   5  11    2.08    0.67
  -3   5 -11    5.47    0.92
  -4  -5 -11   14.00    2.05
   4  -5  11   15.69    1.76
   4   5  11   14.80    1.79
  -4   5 -11   13.62    2.12
   5  -5  11    2.32    0.61
  -5  -5 -11    1.92    0.64
   5   5  11    2.09    0.66
  -5   5 -11    2.43    0.68
   6  -5  11   18.43    2.05
  -6  -5 -11   16.11    2.34
   6   5  11   16.12    2.04
  -6   5 -11   16.37    2.44
   7  -5  11    0.46    0.50
  -7  -5 -11    0.31    0.47
  -7   5 -11    0.03    0.51
  11  -6 -11   -0.28    0.45
 -11   6  11   -0.61    0.43
  11   6 -11    0.40    0.48
 -10  -6  11    6.89    1.26
  10  -6 -11    6.87    1.05
 -10   6  11    7.72    1.14
  10   6 -11    7.77    1.13
  -9  -6  11    0.05    0.42
   9  -6 -11    0.03    0.39
   9   6 -11    0.50    0.47
  -9   6  11    0.07    0.44
   8  -6 -11    5.02    0.88
  -8  -6  11    5.48    1.07
  -8   6  11    7.57    0.96
   8   6 -11    5.23    0.89
  -7  -6  11   -0.24    0.33
  -7   6  11    0.38    0.38
   7   6 -11   -0.08    0.36
  -6  -6  11    0.94    0.47
  -6   6  11    1.46    0.47
   6   6 -11    1.04    0.46
  -5  -6  11    2.04    0.62
   5  -6 -11    2.36    0.59
  -5   6  11    2.93    0.60
   5   6 -11    1.80    0.51
  -4  -6  11   10.48    1.39
   4  -6 -11    7.19    1.27
   4   6 -11    8.52    1.12
  -4   6  11    8.49    1.14
  -3  -6  11   16.53    1.85
   3  -6 -11    9.56    1.72
  -3   6  11   12.94    1.51
   3   6 -11   12.05    1.50
  -2  -6  11   27.00    3.55
  -1  -6  11    8.59    1.28
   1  -6 -11    8.75    1.29
  -1   6  11    6.46    1.09
   0  -6  11   12.26    1.59
   0  -6 -11   11.67    1.62
   0   6  11    8.31    1.32
  -1  -6 -11    2.72    0.70
  -1   6 -11    2.74    0.71
   1   6  11    2.98    0.69
  -2  -6 -11    4.02    0.87
  -2   6 -11    3.88    0.88
   2   6  11    4.77    0.82
  -3  -6 -11    6.02    1.03
   3  -6  11    5.40    0.86
  -3   6 -11    4.60    1.02
   3   6  11    5.25    0.87
  -4  -6 -11    3.51    0.82
   4  -6  11    5.12    0.77
   4   6  11    2.54    0.73
  -4   6 -11    2.46    0.76
  -5  -6 -11    6.28    1.17
   5  -6  11    6.27    0.99
   5   6  11    6.92    1.06
  -5   6 -11    6.13    1.22
  -6   6 -11    0.09    0.56
   9  -7 -11    3.81    0.76
  -9   7  11    1.95    0.63
   8  -7 -11    0.28    0.45
   8   7 -11    0.90    0.53
   7  -7 -11    3.44    0.75
  -7  -7  11    3.68    0.87
   7   7 -11    4.49    0.82
  -6  -7  11    0.88    0.50
   6   7 -11    0.97    0.47
  -6   7  11    0.53    0.45
  -5  -7  11    7.25    1.15
   5  -7 -11    5.03    1.04
   5   7 -11    7.71    1.00
  -5   7  11    5.36    0.94
  -4  -7  11    0.26    0.39
   4  -7 -11    0.12    0.37
  -4   7  11    0.61    0.46
   4   7 -11    0.61    0.41
  -3  -7  11    4.08    0.88
   3  -7 -11    4.39    0.88
  -3   7  11    4.07    0.79
   3   7 -11    4.52    0.77
   2  -7 -11    2.14    0.59
  -2  -7  11    2.01    0.62
  -2   7  11    0.88    0.48
  -1  -7  11    1.09    0.54
   1  -7 -11    2.43    0.62
  -1   7  11    0.87    0.48
   0  -7 -11    1.50    0.55
   0   7  11    0.93    0.53
  -1  -7 -11    0.42    0.44
   1   7  11    0.61    0.52
  -2  -7 -11    1.61    0.65
   2   7  11    3.88    0.77
   5   8 -11    5.94    0.96
   4   8 -11    0.32    0.41
   3  -8 -11    2.65    0.74
  -3  -8  11    3.51    0.83
  -2  -8  11    0.62    0.51
  15   0 -12    0.98    0.54
 -15   0  12    0.89    0.74
  14   0 -12   25.66    2.78
 -14   0  12   22.27    3.43
  13   0 -12    9.39    1.28
 -13   0  12   10.82    1.72
 -12   0  12    8.63    1.63
  12   0 -12   11.27    1.30
 -11   0  12   25.94    3.23
 -11   0  12   19.75    2.96
  11   0 -12   24.34    2.58
 -10   0  12   10.17    1.48
 -10   0  12   10.19    1.63
  10   0 -12   10.62    1.28
   9   0 -12   17.21    1.93
  -9   0  12   18.06    2.43
  -9   0  12   15.86    2.25
  -8   0  12   14.90    2.18
  -8   0  12   16.39    2.33
   8   0 -12   17.85    1.85
   7   0 -12   40.26    6.14
   7   0 -12   49.50    4.99
  -7   0  12   50.45    5.91
   6   0 -12    3.52    0.78
  -6   0  12    3.67    0.69
   5   0 -12  152.46   21.02
  -5   0  12  175.77   20.21
  -4   0  12    2.35    0.39
  -4   0  12    1.39    0.46
   4   0 -12    2.22    0.57
  -3   0  12  122.61   16.85
   3   0 -12  135.48   17.56
  -3   0  12  151.50   14.13
  -2   0  12   29.87    3.42
  -2   0  12   35.43    4.13
  -1   0  12   32.93    3.23
   1   0 -12   35.85    4.05
  -1   0  12   23.24    3.82
   0   0  12    3.13    0.64
   0   0  12    3.06    0.55
   0   0 -12    3.74    0.73
  -1   0 -12   25.78    3.80
   1   0  12   28.76    3.07
   1   0  12   30.72    3.66
  -2   0 -12    4.49    0.84
   2   0  12    2.65    0.68
   2   0  12    4.79    0.65
   3   0  12   26.19    2.92
  -3   0 -12   28.15    3.65
   3   0  12   26.15    3.45
   4   0  12    7.23    0.87
   4   0  12    6.18    0.96
  -4   0 -12    4.53    1.06
  -5   0 -12   30.87    4.08
  -5   0 -12   33.38    4.32
   6   0  12    2.87    0.62
  -6   0 -12    2.46    0.70
   7   0  12   21.35    2.51
  -7   0 -12   22.70    3.11
  -8   0 -12    9.74    1.77
   8   0  12   12.76    1.47
  -9   0 -12   32.20    4.43
  15  -1 -12    7.10    1.14
 -15   1  12    7.73    1.51
  15   1 -12    7.36    1.11
 -14  -1  12    1.17    0.78
  14  -1 -12    2.14    0.60
 -14   1  12    3.78    0.96
  14   1 -12    2.16    0.59
 -13  -1  12   12.79    2.26
  13  -1 -12   14.14    1.79
  13   1 -12   15.42    1.81
 -13   1  12   17.23    2.30
 -12  -1  12    4.47    1.39
  12  -1 -12   13.81    1.25
  12   1 -12   10.25    1.19
 -12   1  12    8.00    1.48
 -11  -1  12    5.72    0.98
  11  -1 -12    7.02    0.88
 -11  -1  12    6.96    1.14
 -11   1  12    4.48    1.06
  11   1 -12    5.02    0.82
 -10  -1  12   23.67    3.13
  10  -1 -12   24.37    2.67
 -10  -1  12   17.80    3.28
 -10   1  12   26.42    3.33
 -10   1  12   26.03    3.12
  10   1 -12   25.68    2.68
  -9  -1  12    6.42    1.05
  -9  -1  12    6.58    1.19
   9  -1 -12    6.37    0.89
  -9   1  12    8.09    1.06
   9   1 -12    6.69    0.90
  -9   1  12    6.23    1.16
   8  -1 -12    9.74    1.21
  -8  -1  12   12.60    1.49
  -8  -1  12    9.16    1.56
  -8   1  12   11.77    1.46
   8   1 -12    9.59    1.22
  -8   1  12    8.24    1.53
   7  -1 -12    5.71    0.74
  -7  -1  12    3.50    0.85
   7  -1 -12    4.65    0.97
  -7   1  12    6.82    0.91
   7   1 -12    5.78    1.02
   7   1 -12    6.92    0.76
   6  -1 -12   23.99    3.41
  -6  -1  12   20.51    3.24
   6   1 -12   27.23    3.46
  -6   1  12   30.61    3.29
   5  -1 -12    5.16    0.93
  -5  -1  12    7.50    0.91
   5   1 -12    4.58    0.95
  -5   1  12    5.00    0.85
  -5   1  12    4.08    0.66
  -4  -1  12   37.65    5.02
   4  -1 -12   44.35    5.26
  -4   1  12   41.47    4.19
   4   1 -12   43.71    5.28
  -4   1  12   33.14    5.01
  -3  -1  12    1.49    0.44
   3  -1 -12    2.42    0.55
  -3  -1  12    1.38    0.33
  -3   1  12    1.65    0.37
   3   1 -12    1.39    0.50
  -3   1  12    1.49    0.45
  -2  -1  12   32.71    3.65
   2  -1 -12   37.03    4.60
  -2  -1  12   32.28    4.40
  -2   1  12   30.59    4.40
  -2   1  12   37.13    3.69
   2   1 -12   39.10    4.62
   1  -1 -12    6.30    0.98
  -1  -1  12    5.89    0.76
  -1  -1  12    3.85    0.88
  -1   1  12    6.49    0.96
   1   1 -12    5.79    0.99
  -1   1  12    6.35    0.79
   0  -1 -12   37.01    4.16
   0  -1  12   32.45    3.32
   0  -1  12   24.27    3.92
   0   1  12   32.56    3.99
   0   1 -12   29.08    4.13
   0   1  12   32.54    3.34
   1  -1  12    3.71    0.66
  -1  -1 -12    5.16    0.89
   1  -1  12    4.24    0.77
   1   1  12    4.47    0.79
   1   1  12    4.28    0.69
  -1   1 -12    4.74    0.88
   2  -1  12   61.68    8.01
   2  -1  12   71.35    6.76
  -2  -1 -12   62.57    8.37
   2   1  12   54.65    8.00
  -2   1 -12   73.39    8.41
   2   1  12   64.87    6.76
  -3  -1 -12    0.91    0.49
   3  -1  12    0.87    0.37
   3  -1  12    1.17    0.41
   3   1  12    0.63    0.38
   3   1  12    0.48    0.37
  -3   1 -12    1.24    0.50
   4  -1  12   33.75    4.55
  -4  -1 -12   37.48    4.80
   4  -1  12   36.11    3.87
  -4  -1 -12   39.35    4.60
  -4   1 -12   36.33    4.82
   4   1  12   32.93    3.86
  -5  -1 -12    0.73    0.47
   5  -1  12    0.74    0.39
  -5  -1 -12    0.22    0.32
   5   1  12    0.02    0.39
  -5   1 -12    0.36    0.44
  -6  -1 -12   15.40    2.06
   6  -1  12   14.57    1.65
  -6   1 -12   12.08    2.00
   6   1  12   12.80    1.65
  -7  -1 -12   -0.05    0.45
   7  -1  12    0.07    0.37
  -7   1 -12   -0.20    0.46
   7   1  12    0.38    0.42
  -8  -1 -12   12.90    1.99
  -8   1 -12   13.87    2.01
   8   1  12   11.41    1.58
  -9  -1 -12    3.72    0.96
  15  -2 -12    1.11    0.51
 -15   2  12    1.98    0.85
 -14  -2  12    6.47    1.34
  14  -2 -12    5.75    0.91
  14   2 -12    6.18    0.97
 -14   2  12    4.90    1.19
 -13  -2  12    7.94    1.40
  13  -2 -12    5.98    0.99
 -13   2  12    8.00    1.34
  13   2 -12    6.44    0.99
 -12  -2  12    8.52    1.40
 -12  -2  12    7.98    1.23
  12  -2 -12    6.89    1.04
  12   2 -12    6.10    1.04
 -12   2  12    8.83    1.39
 -11  -2  12    6.20    1.04
 -11  -2  12    8.05    1.25
  11  -2 -12    5.21    0.83
  11   2 -12    7.21    0.92
 -11   2  12    4.29    1.06
 -10  -2  12    0.84    0.55
  10  -2 -12    1.75    0.44
 -10  -2  12    1.76    0.54
  10   2 -12    1.41    0.44
 -10   2  12    1.98    0.59
   9  -2 -12   10.47    1.25
  -9  -2  12   12.76    1.68
  -9   2  12   10.26    1.59
  -9   2  12    8.42    1.44
   9   2 -12   10.74    1.28
  -8  -2  12    5.67    0.81
   8  -2 -12    2.55    0.55
   8   2 -12    4.37    0.88
  -8   2  12    2.53    0.71
   8   2 -12    4.84    0.63
  -8   2  12    3.86    0.73
  -7  -2  12   14.39    2.13
   7  -2 -12   17.93    2.26
  -7   2  12   18.70    2.15
   7   2 -12   15.75    1.80
   7   2 -12   12.48    2.24
   6  -2 -12    8.50    1.32
  -6  -2  12   10.17    1.29
   6   2 -12    8.14    1.03
  -6   2  12    6.48    1.00
   6   2 -12    9.63    1.37
  -6   2  12    8.69    1.26
  -5  -2  12    2.86    0.68
   5  -2 -12    4.08    0.75
  -5   2  12    3.35    0.55
  -5   2  12    4.12    0.72
   5   2 -12    3.44    0.78
  -4  -2  12    0.28    0.29
   4  -2 -12    0.31    0.31
  -4   2  12    0.25    0.25
  -4   2  12   -0.19    0.29
   4   2 -12   -0.06    0.35
   3  -2 -12    0.92    0.39
  -3  -2  12    0.39    0.35
   3   2 -12    0.55    0.40
  -3   2  12    0.38    0.36
  -3   2  12    0.95    0.31
   2  -2 -12    4.20    0.76
  -2  -2  12    4.71    0.71
  -2   2  12    2.90    0.68
  -2   2  12    4.02    0.62
   2   2 -12    2.34    0.67
   1  -2 -12   27.95    3.40
  -1  -2  12   25.52    2.71
  -1  -2  12   23.00    3.26
   1   2 -12   27.95    3.43
  -1   2  12   21.32    3.26
  -1   2  12   26.52    2.76
   0  -2  12    1.07    0.34
   0  -2 -12    0.58    0.41
   0  -2  12    1.09    0.40
   0   2  12    1.76    0.45
   0   2 -12    0.97    0.46
   0   2  12    1.33    0.43
   1  -2  12   40.94    3.94
   1  -2  12   30.90    4.66
  -1  -2 -12   45.13    4.92
   1   2  12   35.29    3.96
   1   2  12   39.75    4.72
  -1   2 -12   31.53    4.88
  -2  -2 -12    3.44    0.77
   2  -2  12    3.50    0.68
  -2  -2 -12    2.75    0.68
   2   2  12    4.27    0.69
  -2   2 -12    4.88    0.86
   3  -2  12   15.95    2.43
  -3  -2 -12   18.55    2.59
  -3  -2 -12   19.09    2.49
   3  -2  12   22.96    2.13
  -3   2 -12   17.16    2.61
   3   2  12   19.47    2.13
  -4  -2 -12    1.13    0.44
  -4  -2 -12    0.77    0.51
   4  -2  12    1.42    0.45
   4   2  12    1.77    0.48
  -4   2 -12    3.07    0.68
  -5  -2 -12    8.15    1.14
   5  -2  12    6.61    0.99
  -5  -2 -12    6.50    1.21
   5   2  12    7.63    1.02
  -5   2 -12    6.42    1.23
   6  -2  12   -0.18    0.38
  -6  -2 -12   -0.24    0.42
  -6  -2 -12   -0.41    0.29
   6   2  12   -0.05    0.39
  -6   2 -12    0.23    0.44
   7  -2  12   12.21    1.54
  -7  -2 -12   13.34    1.91
   7   2  12   11.28    1.52
  -7   2 -12   11.93    1.90
  -8  -2 -12    0.26    0.48
   8  -2  12    0.60    0.48
  -8   2 -12    0.38    0.54
   8   2  12    0.36    0.45
  -9  -2 -12    4.13    0.98
 -14  -3  12    2.37    0.85
  14  -3 -12    0.87    0.47
  14   3 -12    1.34    0.57
 -14   3  12    1.00    0.66
 -13  -3  12    5.37    0.97
  13  -3 -12    5.50    0.84
 -13  -3  12    3.42    1.04
 -13   3  12    6.04    1.12
  13   3 -12    3.66    0.81
 -12  -3  12    9.30    1.32
  12  -3 -12    6.33    1.08
 -12  -3  12    8.57    1.50
  12   3 -12    7.41    1.12
 -12   3  12    8.80    1.43
  11  -3 -12    3.43    0.63
 -11  -3  12    3.29    0.89
 -11  -3  12    3.71    0.78
  11   3 -12    3.39    0.64
 -11   3  12    2.07    0.73
 -10  -3  12    1.46    0.53
  10  -3 -12    2.07    0.47
 -10  -3  12    3.21    0.79
 -10   3  12    1.40    0.57
  10   3 -12    2.55    0.54
  -9  -3  12    0.58    0.40
   9  -3 -12    0.08    0.29
   9   3 -12   -0.07    0.43
  -9   3  12    0.23    0.37
   9   3 -12    0.26    0.33
   8  -3 -12   15.52    1.79
  -8  -3  12   15.96    2.18
  -8   3  12   18.12    1.85
  -8   3  12   14.55    2.22
  -8   3  12   16.22    2.12
  -8   3  12   13.39    1.76
   8   3 -12   15.72    1.82
   8   3 -12   17.19    2.31
   7  -3 -12    7.36    1.09
  -7  -3  12    5.97    1.04
   7   3 -12    5.44    1.12
   7   3 -12    6.48    0.86
  -7   3  12    5.44    0.99
  -7   3  12    6.77    0.86
  -6  -3  12   18.04    2.01
   6  -3 -12   14.17    2.00
  -6   3  12   12.30    1.89
   6   3 -12   11.82    2.03
   6   3 -12   14.29    1.62
  -6   3  12   14.37    1.61
  -5  -3  12    1.40    0.47
   5  -3 -12    1.12    0.47
   5   3 -12    1.40    0.55
  -5   3  12    2.17    0.51
  -5   3  12    2.01    0.42
   4  -3 -12   14.12    1.77
  -4  -3  12   11.91    1.72
   4   3 -12   10.73    1.80
  -4   3  12   13.51    1.43
  -4   3  12   10.51    1.68
  -3  -3  12    1.28    0.43
   3  -3 -12    0.62    0.39
  -3   3  12    1.20    0.41
   3   3 -12    0.62    0.42
  -3   3  12    0.53    0.33
  -2  -3  12    0.09    0.31
   2  -3 -12    2.46    0.54
   2  -3 -12    1.45    0.45
  -2   3  12    0.66    0.35
  -2   3  12    1.17    0.41
   2   3 -12    0.74    0.41
   1  -3 -12    4.03    0.74
  -1  -3  12    2.79    0.67
   1  -3 -12    5.35    0.77
  -1   3  12    4.45    0.67
   1   3 -12    2.12    0.68
   0  -3 -12    1.91    0.54
   0  -3 -12    2.18    0.54
   0  -3  12    2.26    0.52
   0  -3  12    1.85    0.41
   0   3 -12    1.93    0.56
   0   3  12    2.14    0.52
   1  -3  12    1.20    0.37
   1  -3  12    0.92    0.40
  -1  -3 -12    0.90    0.42
  -1   3 -12    0.93    0.48
   1   3  12    0.58    0.41
   2  -3  12    0.46    0.34
  -2  -3 -12    0.67    0.39
   2  -3  12    0.44    0.32
  -2   3 -12    0.03    0.39
   2   3  12   -0.12    0.37
  -3  -3 -12    2.73    0.64
   3  -3  12    2.61    0.58
   3   3  12    3.50    0.67
  -3   3 -12    2.87    0.74
   4  -3  12    0.93    0.45
  -4  -3 -12    1.05    0.43
  -4   3 -12    0.94    0.52
   4   3  12    0.71    0.45
  -5  -3 -12    3.72    0.75
   5  -3  12    4.03    0.68
  -5   3 -12    2.04    0.74
   5   3  12    3.40    0.70
  -6  -3 -12    4.68    0.83
   6  -3  12    3.26    0.70
   6   3  12    2.25    0.66
  -6   3 -12    5.32    0.94
  -7  -3 -12    0.30    0.44
   7  -3  12   -0.09    0.44
  -7   3 -12    0.20    0.54
   7   3  12    0.86    0.50
 -13  -4  12   -0.42    0.54
 -13  -4  12    0.12    0.48
  13  -4 -12   -0.21    0.39
  13   4 -12    0.25    0.42
  12  -4 -12   -0.47    0.29
 -12  -4  12    0.22    0.44
 -12  -4  12    0.48    0.58
  12   4 -12   -0.51    0.32
 -11  -4  12    1.86    0.73
 -11  -4  12    2.36    0.64
  11   4 -12    1.05    0.48
 -11   4  12    0.78    0.46
 -10  -4  12    0.21    0.43
  10   4 -12    0.15    0.36
  10   4 -12    0.12    0.51
 -10   4  12   -0.31    0.36
  -9  -4  12   -0.27    0.38
   9   4 -12   -0.29    0.30
  -9   4  12   -0.44    0.33
   9   4 -12    0.52    0.49
  -8  -4  12   -0.07    0.38
   8   4 -12    0.43    0.50
   8   4 -12    0.25    0.34
  -8   4  12   -0.08    0.31
   7  -4 -12    2.22    0.52
  -7  -4  12    0.54    0.43
   7   4 -12    1.64    0.58
  -7   4  12    1.70    0.46
   7   4 -12    1.03    0.41
  -6  -4  12    2.62    0.59
   6  -4 -12    1.71    0.52
   6   4 -12    2.20    0.47
  -6   4  12    0.61    0.41
   6   4 -12    1.85    0.61
   5  -4 -12    0.72    0.38
  -5  -4  12    0.42    0.35
   5   4 -12    0.30    0.44
  -5   4  12    0.60    0.36
  -4  -4  12    0.35    0.34
   4  -4 -12   -0.31    0.28
  -4   4  12    0.17    0.33
   4   4 -12   -0.28    0.34
  -3  -4  12    1.65    0.50
   3  -4 -12    1.05    0.43
  -3   4  12    0.69    0.39
   3   4 -12    1.56    0.54
   2  -4 -12    1.19    0.44
  -2  -4  12    0.92    0.41
  -2   4  12    0.53    0.37
   2   4 -12    0.71    0.44
   1  -4 -12    4.82    0.78
  -1  -4  12    2.25    0.67
   1   4 -12    4.17    0.82
  -1   4  12    4.43    0.70
   0  -4  12    1.40    0.42
   0  -4 -12    0.27    0.36
   0   4  12    1.15    0.43
   0   4 -12    0.41    0.44
  -1  -4 -12    2.16    0.64
   1  -4  12    4.07    0.62
   1  -4  12    2.90    0.63
  -1   4 -12    2.08    0.66
   1   4  12    4.55    0.71
  -2  -4 -12    0.86    0.44
   2  -4  12    1.56    0.44
   2   4  12    1.13    0.47
  -2   4 -12    1.67    0.55
   3  -4  12   -0.08    0.34
  -3  -4 -12   -0.08    0.33
   3   4  12    0.35    0.43
  -3   4 -12    0.32    0.42
   4  -4  12    0.07    0.40
  -4  -4 -12    0.81    0.43
  -4   4 -12   -0.36    0.37
   4   4  12    0.95    0.45
   5  -4  12    0.64    0.45
  -5  -4 -12    0.18    0.44
   5   4  12    1.10    0.50
  -5   4 -12    0.11    0.45
  -6  -4 -12    0.38    0.45
   6  -4  12    0.45    0.44
  -6   4 -12    0.72    0.53
   6   4  12    0.28    0.49
  -7  -4 -12    0.25    0.47
   7  -4  12    0.95    0.53
  -7   4 -12    1.79    0.67
 -12  -5  12    1.67    0.67
  12   5 -12    2.69    0.85
  12   5 -12    0.54    0.52
 -12   5  12    2.05    0.63
 -11  -5  12    2.67    0.73
  11   5 -12    2.23    0.61
  11   5 -12    1.80    0.73
 -11   5  12    1.70    0.63
 -10  -5  12    0.48    0.52
  10   5 -12    1.98    0.71
  10   5 -12    1.56    0.54
 -10   5  12    1.73    0.54
  -9  -5  12   -0.01    0.44
   9  -5 -12    0.42    0.39
  -9   5  12   -0.01    0.41
   9   5 -12    0.00    0.50
   9   5 -12   -0.38    0.32
  -8  -5  12   11.67    1.73
   8   5 -12   11.00    1.80
   8   5 -12   13.03    1.47
  -8   5  12   10.18    1.39
   7  -5 -12    4.49    0.84
  -7  -5  12    4.50    0.96
   7   5 -12    4.45    0.99
  -7   5  12    5.71    0.79
   7   5 -12    4.70    0.80
  -6  -5  12   13.75    1.72
   6  -5 -12   10.63    1.58
  -6   5  12   10.50    1.36
   6   5 -12   11.72    1.75
   6   5 -12   10.13    1.38
  -5  -5  12    5.64    1.02
   5  -5 -12    5.15    0.94
   5   5 -12    5.03    1.06
  -5   5  12    6.78    0.86
  -4  -5  12    9.09    1.44
   4  -5 -12    8.44    1.37
   4   5 -12   10.34    1.52
  -4   5  12   10.17    1.20
   3  -5 -12    2.32    0.58
  -3  -5  12    1.46    0.53
  -3   5  12    2.09    0.55
   3   5 -12    2.30    0.64
   2  -5 -12   10.37    1.45
  -2  -5  12   10.95    1.45
   2   5 -12    7.25    1.46
  -2   5  12   10.26    1.24
   1  -5 -12   -0.15    0.32
  -1  -5  12    0.44    0.39
   1   5 -12    0.82    0.48
  -1   5  12    0.09    0.35
   0  -5 -12   17.00    2.23
   0  -5  12   18.68    2.21
   0   5 -12   14.57    2.29
   0   5  12   13.84    1.87
  -1  -5 -12    1.37    0.51
   1   5  12    1.17    0.49
  -1   5 -12    2.43    0.64
  -2  -5 -12    1.59    0.58
  -2   5 -12    2.10    0.62
   2   5  12    2.02    0.56
   3  -5  12    1.38    0.49
  -3  -5 -12    1.45    0.54
  -3   5 -12    0.97    0.52
   3   5  12    0.23    0.46
  -4  -5 -12    2.65    0.72
   4  -5  12    2.79    0.65
  -4   5 -12    1.80    0.67
   4   5  12    3.01    0.69
   5  -5  12    6.27    0.85
  -5  -5 -12    3.09    0.82
   5   5  12    3.48    0.81
  -5   5 -12    2.84    0.79
  -6  -5 -12    3.13    0.79
   6  -5  12    3.07    0.73
  -6   5 -12    2.37    0.76
 -11   6  12    5.54    1.01
  10  -6 -12    3.84    0.75
 -10  -6  12    2.38    0.81
 -10   6  12    3.51    0.77
  10   6 -12    3.70    0.78
   9  -6 -12    5.50    0.92
  -9  -6  12    6.22    1.15
   9   6 -12    5.28    0.95
  -8  -6  12    2.56    0.72
   8  -6 -12    3.04    0.63
   8   6 -12    1.49    0.57
  -7  -6  12    6.01    1.11
   7   6 -12    5.29    0.90
  -7   6  12    6.63    0.93
   6  -6 -12   -0.04    0.33
  -6  -6  12    0.58    0.48
  -6   6  12    1.11    0.44
   6   6 -12    0.45    0.39
  -5  -6  12    4.73    0.91
   5  -6 -12    3.72    0.82
  -5   6  12    4.54    0.77
  -4  -6  12    0.37    0.44
   4  -6 -12    0.00    0.34
  -4   6  12    0.10    0.36
   3  -6 -12    3.74    0.82
  -3  -6  12    5.42    0.96
  -3   6  12    3.57    0.75
  -2  -6  12    1.56    0.53
   2  -6 -12    0.89    0.47
  -2   6  12    1.38    0.55
   1  -6 -12   11.04    1.73
  -1  -6  12   14.09    1.77
  -1   6  12   10.82    1.51
   0  -6  12    3.59    0.75
   0  -6 -12    3.49    0.79
   0   6 -12    2.86    0.76
   0   6  12    2.87    0.70
  -1  -6 -12    7.63    1.42
   1   6  12   10.12    1.29
  -1   6 -12   10.20    1.54
  -2  -6 -12    0.11    0.42
   2   6  12    0.95    0.51
  -2   6 -12    0.19    0.47
  -3  -6 -12   15.06    2.05
  -3   6 -12   14.25    2.10
   3   6  12   12.28    1.73
  -4   6 -12    0.48    0.52
   5  -6  12   16.08    1.76
  -5   6 -12   11.74    2.05
   8   7 -12    3.48    0.80
  -7   7  12    1.05    0.53
   7   7 -12    1.82    0.59
  -6  -7  12    7.48    1.43
  -6   7  12    8.48    1.20
   6   7 -12   10.34    1.25
   5  -7 -12   -0.04    0.38
  -5  -7  12    0.20    0.47
  -5   7  12    0.46    0.46
   4  -7 -12   24.26    3.02
  -4  -7  12   22.38    3.05
  -4   7  12   20.14    2.55
  -3  -7  12   -0.52    0.37
   3  -7 -12    0.16    0.40
  -3   7  12   -0.37    0.37
   2  -7 -12   12.02    1.48
  -2  -7  12    8.80    1.42
  -2   7  12    6.13    1.19
   1  -7 -12    0.11    0.41
  -1  -7  12    0.30    0.41
  -1   7  12   -0.10    0.39
   0  -7 -12    2.41    0.71
   0   7  12    3.81    0.79
  15   0 -13   -0.12    0.43
 -14   0  13   -0.14    0.53
  14   0 -13   -0.27    0.40
  13   0 -13    0.21    0.39
 -13   0  13   -0.70    0.46
  12   0 -13    0.04    0.31
 -12   0  13    0.15    0.50
  11   0 -13    0.17    0.30
 -11   0  13   -0.32    0.30
 -11   0  13   -0.23    0.42
 -10   0  13   -0.15    0.31
 -10   0  13    0.06    0.44
  10   0 -13    0.03    0.29
   9   0 -13    0.05    0.26
  -9   0  13   -0.29    0.37
  -9   0  13    0.00    0.32
  -8   0  13    0.12    0.29
   8   0 -13   -0.04    0.39
  -7   0  13   -0.04    0.30
   7   0 -13   -0.25    0.34
   6   0 -13    0.06    0.35
  -6   0  13    0.09    0.29
  -5   0  13   -0.24    0.26
   5   0 -13    0.08    0.38
   4   0 -13    0.33    0.39
  -4   0  13    0.02    0.28
   3   0 -13   -0.28    0.33
  -3   0  13   -0.28    0.25
  -3   0  13   -0.20    0.23
   2   0 -13    0.48    0.37
  -2   0  13    0.20    0.28
  -2   0  13   -0.02    0.25
  -1   0  13   -0.06    0.28
   1   0 -13    0.62    0.37
  -1   0  13    0.14    0.28
   0   0  13   -0.09    0.28
   0   0 -13   -0.21    0.33
   0   0  13    0.26    0.33
  -1   0 -13   -0.20    0.35
   1   0  13    0.31    0.32
   1   0  13    0.51    0.35
  -2   0 -13   -0.13    0.37
   2   0  13    0.06    0.31
   2   0  13   -0.02    0.32
   3   0  13   -0.17    0.29
   3   0  13   -0.18    0.33
  -3   0 -13    0.76    0.44
  -4   0 -13   -0.53    0.38
   4   0  13   -0.11    0.37
   4   0  13    0.34    0.34
  -5   0 -13    0.01    0.43
   5   0  13    0.14    0.37
  -6   0 -13    0.37    0.45
   6   0  13    0.56    0.39
   7   0  13   -0.61    0.37
  -7   0 -13   -0.37    0.46
  -8   0 -13   -0.41    0.47
  15  -1 -13    2.34    0.68
  15   1 -13    2.46    0.67
 -14  -1  13    5.34    1.31
  14  -1 -13    7.31    1.00
 -14   1  13    7.95    1.39
  14   1 -13    5.08    0.94
 -13  -1  13    1.32    0.71
  13  -1 -13    0.99    0.44
 -13   1  13    1.72    0.69
  13   1 -13    1.00    0.46
  12  -1 -13    6.74    0.94
 -12  -1  13    7.65    1.27
 -12  -1  13    6.65    1.07
 -12   1  13    6.47    1.22
  12   1 -13    4.62    0.86
  11  -1 -13    0.09    0.33
 -11  -1  13   -0.21    0.38
 -11  -1  13    0.17    0.37
 -11   1  13    0.66    0.49
  11   1 -13    0.06    0.28
 -10  -1  13   14.03    2.37
  10  -1 -13   15.05    1.88
 -10  -1  13   20.98    2.29
 -10   1  13   18.29    2.23
 -10   1  13   15.34    2.36
  10   1 -13   15.36    1.89
  -9  -1  13    1.02    0.43
  -9  -1  13    0.94    0.51
   9   1 -13    1.81    0.41
  -9   1  13    0.56    0.48
  -9   1  13    1.30    0.43
  -8  -1  13    5.19    0.87
   8  -1 -13    4.83    0.97
  -8   1  13    4.52    0.84
   8   1 -13    5.13    0.98
  -7  -1  13    4.81    0.86
   7  -1 -13    6.13    0.98
  -7   1  13    4.54    0.82
   7   1 -13    4.38    0.97
  -6  -1  13   19.45    2.96
   6  -1 -13   22.56    3.12
   6   1 -13   25.87    3.17
  -6   1  13   24.34    2.99
  -5  -1  13    4.89    0.75
   5  -1 -13    3.33    0.76
  -5   1  13    3.79    0.71
   5   1 -13    3.26    0.78
  -5   1  13    2.89    0.53
   4  -1 -13   24.84    3.58
  -4  -1  13   25.27    3.43
   4   1 -13   24.41    3.59
  -4   1  13   28.44    2.86
  -4   1  13   29.52    3.46
  -3  -1  13    1.90    0.50
   3  -1 -13    1.29    0.50
  -3   1  13    1.58    0.39
   3   1 -13    1.25    0.51
  -3   1  13    1.64    0.49
  -2  -1  13   19.43    2.41
  -2  -1  13   18.01    1.97
   2  -1 -13   13.56    2.46
   2   1 -13   16.41    2.50
  -2   1  13   20.42    2.43
  -2   1  13   20.52    2.01
   1  -1 -13   -0.03    0.33
  -1  -1  13    0.24    0.30
  -1  -1  13   -0.25    0.26
[truncated: 62,221 more chars]
