# Supplementary material for: Crystal structure of bis­(η2-ethyl­ene)(η5-penta­methyl­cyclo­penta­dien­yl)cobalt
Source: Acta Crystallogr E Crystallogr Commun. 2016 Aug 16;72(Pt 9):1301–4. doi: 10.1107/S2056989016012822 (PMC5120712; doi:10.1107/S2056989016012822)
Supplement: Supplementary file 2 [file e-72-01301-Isup2.hkl]

data_I                                                                          
_shelx_title ' shelxt_a.res in P2(1)/c'                                         
_shelx_refln_list_code          4                                               
_shelx_F_calc_maximum      192.82                                               
_exptl_crystal_F_000       536.00                                               
_reflns_d_resolution_high  0.7391                                               
                                                                                
loop_                                                                           
 _space_group_symop_operation_xyz                                               
 'x, y, z'                                                                      
 '-x, y+1/2, -z+1/2'                                                            
 '-x, -y, -z'                                                                   
 'x, -y-1/2, z-1/2'                                                             
                                                                                
_cell_length_a    12.5265                                                       
_cell_length_b     7.2647                                                       
_cell_length_c    14.7122                                                       
_cell_angle_alpha  90.000                                                       
_cell_angle_beta  107.860                                                       
_cell_angle_gamma  90.000                                                       
                                                                                
_shelx_F_squared_multiplier     1.000                                           
                                                                                
loop_                                                                           
 _refln_index_h                                                                 
 _refln_index_k                                                                 
 _refln_index_l                                                                 
 _refln_F_squared_calc                                                          
 _refln_F_squared_meas                                                          
 _refln_F_squared_sigma                                                         
 _refln_observed_status                                                         
   2   0   0      35617.86      38027.77      2393.29 o                         
   3   0   0       1748.38       1822.82       100.95 o                         
   4   0   0       2862.75       2778.83       158.61 o                         
   5   0   0        345.03        333.51        23.92 o                         
   6   0   0       2953.69       2728.86       154.33 o                         
   7   0   0       3633.71       2920.06       198.56 o                         
   8   0   0       2398.05       2302.64       146.84 o                         
   9   0   0       1762.46       1701.55       109.36 o                         
  10   0   0         20.13         26.71         7.73 o                         
  11   0   0       1771.13       1823.61       137.65 o                         
  12   0   0        474.51        540.08        39.03 o                         
  13   0   0        593.94        496.03        47.88 o                         
  14   0   0        521.33        412.90        42.15 o                         
  15   0   0        500.22        543.20        53.84 o                         
  16   0   0        100.68         74.96        25.12 o                         
   1   1   0      11968.36      11669.16       518.69 o                         
   2   1   0          1.11         -0.30         1.75 o                         
   3   1   0       7822.49       8196.43       437.99 o                         
   4   1   0        796.76        840.43        38.74 o                         
   5   1   0       5157.39       5207.85       245.20 o                         
   6   1   0       1470.95       1433.35        66.08 o                         
   7   1   0       3009.82       2967.57       133.15 o                         
   8   1   0        478.14        431.55        19.44 o                         
   9   1   0        781.90        777.45        36.89 o                         
  10   1   0        374.74        412.08        33.70 o                         
  11   1   0        502.69        557.26        48.22 o                         
  12   1   0        235.24        242.27        17.01 o                         
  13   1   0        375.68        440.36        28.48 o                         
  14   1   0        276.00        297.00        24.16 o                         
  15   1   0        354.94        422.45        35.05 o                         
  16   1   0        247.05        220.42        39.71 o                         
   0   2   0         39.85         61.91         6.28 o                         
   1   2   0       6185.61       6366.61       289.23 o                         
   2   2   0       1174.81       1047.60        43.82 o                         
   3   2   0       2727.85       2935.55       121.93 o                         
   4   2   0       2459.79       2437.39       138.94 o                         
   5   2   0          9.51          9.15         2.82 o                         
   6   2   0       3557.72       3747.75       166.55 o                         
   7   2   0        135.29        135.63         8.82 o                         
   8   2   0        945.31       1008.82        56.69 o                         
   9   2   0        611.38        594.15        26.90 o                         
  10   2   0        467.42        447.98        23.02 o                         
  11   2   0         12.94         11.86         6.24 o                         
  12   2   0        170.42        188.23        14.56 o                         
  13   2   0          9.46         -0.53         6.76 o                         
  14   2   0        259.65        259.11        18.78 o                         
  15   2   0        256.23        292.79        24.50 o                         
   1   3   0       2965.94       2960.87       135.07 o                         
   2   3   0       1201.25       1228.49        57.22 o                         
   3   3   0       2290.55       2539.12       113.95 o                         
   4   3   0         84.56        102.55         6.74 o                         
   5   3   0        544.89        558.93        23.59 o                         
   6   3   0          6.40         15.87         3.51 o                         
   7   3   0          1.54         -1.67         3.10 o                         
   8   3   0        605.50        574.81        29.55 o                         
   9   3   0        232.74        221.30        23.63 o                         
  10   3   0        248.35        224.54        14.04 o                         
  11   3   0        158.84        163.41        13.04 o                         
  12   3   0        156.08        160.34        13.18 o                         
  13   3   0         71.38         72.99         9.92 o                         
  14   3   0         73.93         92.84        11.64 o                         
  15   3   0          1.78          0.36         9.02 o                         
   0   4   0        518.44        542.30        46.74 o                         
   1   4   0        142.93        182.47         9.57 o                         
   2   4   0        239.50        258.49        16.97 o                         
   3   4   0        462.75        542.45        24.09 o                         
   4   4   0        473.73        543.02        22.92 o                         
   5   4   0          1.07         -2.63         2.97 o                         
   6   4   0          1.74          2.98         3.33 o                         
   7   4   0          0.08          2.03         3.66 o                         
   8   4   0         28.98         29.15         5.35 o                         
   9   4   0          2.51          1.16         4.60 o                         
  10   4   0         33.80         48.83         7.09 o                         
  11   4   0         43.41         41.22         7.26 o                         
  12   4   0         36.93         24.49         9.42 o                         
  13   4   0          1.48          8.09         7.73 o                         
  14   4   0         86.89         75.88        10.17 o                         
   1   5   0       2136.05       2059.89        98.37 o                         
   2   5   0         66.98         89.48         7.06 o                         
   3   5   0       2984.42       2881.10       143.32 o                         
   4   5   0         15.21         13.13         4.35 o                         
   5   5   0        847.34        779.85        39.73 o                         
   6   5   0          4.17          2.74         4.13 o                         
   7   5   0          4.95          3.60         4.93 o                         
   8   5   0        277.10        230.37        15.78 o                         
   9   5   0         93.66        100.70        12.01 o                         
  10   5   0        292.49        288.72        18.66 o                         
  11   5   0         84.78         86.29         9.84 o                         
  12   5   0        246.13        242.04        19.03 o                         
  13   5   0         14.32         14.34         8.61 o                         
   0   6   0        913.95       1008.58        68.59 o                         
   1   6   0         87.80        110.54        12.41 o                         
   2   6   0       1094.30        974.63        48.85 o                         
   3   6   0          2.47          1.42         4.23 o                         
   4   6   0        417.59        459.01        34.12 o                         
   5   6   0         59.50         64.59         7.70 o                         
   6   6   0       1385.76       1393.86        96.92 o                         
   7   6   0        125.84        139.20        13.20 o                         
   8   6   0        761.21        765.01        45.55 o                         
   9   6   0        345.66        355.99        24.35 o                         
  10   6   0        479.85        483.49        30.85 o                         
  11   6   0          4.76         13.41         7.44 o                         
  12   6   0        170.43        227.22        35.16 o                         
   1   7   0       1797.01       1796.58        82.24 o                         
   2   7   0          8.64          1.75         5.18 o                         
   3   7   0        910.45        908.62        46.39 o                         
   4   7   0        401.66        463.32        29.69 o                         
   5   7   0        639.76        631.54        38.33 o                         
   6   7   0        592.82        592.25        49.01 o                         
   7   7   0        860.09        868.40        50.78 o                         
   8   7   0        199.71        214.33        17.94 o                         
   9   7   0        812.69        903.08        70.18 o                         
  10   7   0        113.93        133.10        23.98 o                         
  11   7   0        383.00        470.01        62.40 o                         
   0   8   0       2214.98       2290.26       148.67 o                         
   1   8   0         16.48         17.89         6.56 o                         
   2   8   0        890.36        964.20        51.47 o                         
   3   8   0        174.43        175.81        24.39 o                         
   4   8   0        816.70        879.87        70.77 o                         
   5   8   0         11.52          0.06         7.98 o                         
   6   8   0        992.62       1132.20       114.63 o                         
   7   8   0        221.19        229.85        21.58 o                         
   8   8   0        857.44        831.97        50.99 o                         
   1   9   0        190.40        201.06        17.75 o                         
   2   9   0         64.71         51.30        10.50 o                         
   3   9   0        592.39        582.52        37.47 o                         
   4   9   0         35.57         26.56        10.06 o                         
   5   9   0        714.23        720.67        66.85 o                         
 -16   1   1         16.72         14.52        14.03 o                         
 -15   1   1        136.91        167.61        35.67 o                         
 -14   1   1         32.69         23.04         9.66 o                         
 -13   1   1        313.29        319.83        21.04 o                         
 -12   1   1        111.62         92.28         9.97 o                         
 -11   1   1        882.80       1017.10        62.25 o                         
 -10   1   1         95.24         82.20         7.49 o                         
  -9   1   1       1138.87       1134.80        49.07 o                         
  -8   1   1         99.70         76.69         5.45 o                         
  -7   1   1       2496.19       2428.74       102.06 o                         
  -6   1   1        430.16        564.46        24.97 o                         
  -5   1   1         45.85         75.91         5.05 o                         
  -4   1   1        327.15        391.42        17.24 o                         
  -3   1   1         11.89         16.25         1.92 o                         
  -2   1   1       3681.31       4179.51       190.00 o                         
  -1   1   1       8366.34       8886.93       405.79 o                         
   0   1   1       2808.12       2695.01       111.68 o                         
   1   1   1      11354.03      11834.42       471.26 o                         
   2   1   1         21.60         22.73         2.15 o                         
   3   1   1        347.42        369.55        15.49 o                         
   4   1   1       1214.10       1431.38        60.96 o                         
   5   1   1         27.55         16.99         3.24 o                         
   6   1   1       1133.66       1313.66        56.01 o                         
   7   1   1         46.90         61.35         5.00 o                         
   8   1   1        291.55        313.03        15.63 o                         
   9   1   1          2.49         -1.45         3.89 o                         
  10   1   1        511.50        537.56        26.81 o                         
  11   1   1         17.16         11.07         5.42 o                         
  12   1   1        713.07        728.03        35.49 o                         
  13   1   1         12.59         23.71         7.60 o                         
  14   1   1        324.19        293.55        20.22 o                         
  15   1   1          0.13          2.40        21.68 o                         
 -16   2   1        352.06        399.10        56.72 o                         
 -15   2   1          4.44          1.20         9.46 o                         
 -14   2   1        712.68        758.70        42.52 o                         
 -13   2   1          5.57          1.11         6.81 o                         
 -12   2   1       1466.93       1629.17       101.57 o                         
 -11   2   1        252.73        293.80        19.78 o                         
 -10   2   1       1009.96        943.93        56.69 o                         
  -9   2   1       1428.94       1418.63        66.43 o                         
  -8   2   1       1931.32       1873.38        85.19 o                         
  -7   2   1        310.95        307.73        14.79 o                         
  -6   2   1       2356.39       2132.45        90.76 o                         
  -5   2   1        987.20       1021.74        45.46 o                         
  -4   2   1       4915.04       4918.37       196.69 o                         
  -3   2   1       2356.83       2574.75       115.75 o                         
  -2   2   1          5.73         10.70         2.50 o                         
  -1   2   1        317.55        333.20        15.59 o                         
   0   2   1          5.16          9.06         2.26 o                         
   1   2   1       8127.28       7913.42       353.06 o                         
   2   2   1        377.12        458.76        19.58 o                         
   3   2   1        448.31        434.04        19.22 o                         
   4   2   1        336.57        307.30        13.60 o                         
   5   2   1       1324.51       1314.14        60.98 o                         
   6   2   1        322.17        311.52        14.74 o                         
   7   2   1       1917.17       1866.07        82.77 o                         
   8   2   1       1711.77       1819.86        77.55 o                         
   9   2   1       1060.15       1082.51        50.37 o                         
  10   2   1        483.45        452.32        23.29 o                         
  11   2   1       1828.42       1919.80       121.06 o                         
  12   2   1        301.85        300.82        19.65 o                         
  13   2   1        357.70        335.43        21.45 o                         
  14   2   1         18.80         16.62         8.38 o                         
  15   2   1        243.81        236.77        31.46 o                         
 -15   3   1        438.66        423.34        31.62 o                         
 -14   3   1         17.31         14.18         9.81 o                         
 -13   3   1        577.45        586.76        34.08 o                         
 -12   3   1         20.09         24.71         7.05 o                         
 -11   3   1       1740.90       1842.72        94.85 o                         
 -10   3   1        133.64        131.47        14.50 o                         
  -9   3   1       2749.87       2754.49       133.30 o                         
  -8   3   1        608.59        655.10        28.87 o                         
  -7   3   1       2481.70       2475.88       105.84 o                         
  -6   3   1       1385.48       1313.17        59.93 o                         
  -5   3   1       4548.30       4388.31       184.21 o                         
  -4   3   1        453.43        484.11        20.45 o                         
  -3   3   1       5234.13       5108.37       217.59 o                         
  -2   3   1          4.18          5.33         2.18 o                         
  -1   3   1       1134.34       1059.02        48.10 o                         
   0   3   1        707.10        685.06        35.96 o                         
   1   3   1         49.19         27.32         3.14 o                         
   2   3   1       2783.41       2637.48       105.63 o                         
   3   3   1       1769.81       1811.35        75.77 o                         
   4   3   1       2653.31       2616.20       109.50 o                         
   5   3   1       2234.16       2385.83       100.89 o                         
   6   3   1       2223.85       2115.57        90.37 o                         
   7   3   1        484.26        475.07        22.01 o                         
   8   3   1       1985.32       1956.18        83.64 o                         
   9   3   1        313.17        305.36        15.68 o                         
  10   3   1       1552.06       1711.55        87.77 o                         
  11   3   1        295.24        316.83        20.42 o                         
  12   3   1       1048.62        994.73        53.73 o                         
  13   3   1         16.39         19.01         7.81 o                         
  14   3   1        660.62        607.60        40.81 o                         
  15   3   1          5.90          0.19        11.02 o                         
 -14   4   1        413.01        409.44        27.64 o                         
 -13   4   1        243.82        266.88        20.64 o                         
 -12   4   1       1609.20       1651.61        93.30 o                         
 -11   4   1          0.96         -1.30         5.44 o                         
 -10   4   1       3146.02       2788.64       128.81 o                         
  -9   4   1          7.65          2.43         4.61 o                         
  -8   4   1        858.99        825.26        40.72 o                         
  -7   4   1         40.49         41.07         5.58 o                         
  -6   4   1       2713.61       2721.93       115.84 o                         
  -5   4   1        151.41        144.27         9.40 o                         
  -4   4   1       4472.50       4211.69       176.16 o                         
  -3   4   1       1773.69       1763.76        85.21 o                         
  -2   4   1       3293.69       3209.57       127.05 o                         
  -1   4   1       1011.01        863.46        45.72 o                         
   0   4   1       2250.12       2190.53        98.13 o                         
   1   4   1       4020.97       3568.52       160.26 o                         
   2   4   1      10036.59       8808.68       364.23 o                         
   3   4   1       4125.37       4158.23       176.44 o                         
   4   4   1       4416.48       4325.82       186.83 o                         
   5   4   1       3017.86       2900.10       145.32 o                         
   6   4   1        758.25        738.12        33.04 o                         
   7   4   1        736.50        762.94        33.94 o                         
   8   4   1        119.27        114.33         8.82 o                         
   9   4   1       1984.25       1842.77        93.56 o                         
  10   4   1        349.57        307.54        18.81 o                         
  11   4   1       1716.27       1646.77        83.24 o                         
  12   4   1        110.45        127.61        13.15 o                         
  13   4   1       1436.00       1407.93        80.65 o                         
  14   4   1         28.07         24.06        10.35 o                         
 -14   5   1          5.94          1.62        18.23 o                         
 -13   5   1        982.73        965.43        57.81 o                         
 -12   5   1          6.98          8.58         6.61 o                         
 -11   5   1        742.47        729.01        40.28 o                         
 -10   5   1         51.27         46.65         7.75 o                         
  -9   5   1        788.02        707.92        37.46 o                         
  -8   5   1        108.08        108.99         9.85 o                         
  -7   5   1        440.54        397.34        30.35 o                         
  -6   5   1        276.77        261.13        21.76 o                         
  -5   5   1       1123.02       1187.63        95.06 o                         
  -4   5   1        301.12        357.79        18.24 o                         
  -3   5   1       1250.34       1252.83        61.49 o                         
  -2   5   1       1314.69       1268.18        57.47 o                         
  -1   5   1       1758.82       1772.30        95.10 o                         
   0   5   1        690.26        690.97        43.51 o                         
   1   5   1       1673.13       1987.79        98.30 o                         
   2   5   1         61.73         46.58         5.29 o                         
   3   5   1       1917.35       1893.19        91.68 o                         
   4   5   1        289.87        309.82        17.34 o                         
   5   5   1       1004.57        975.73        45.41 o                         
   6   5   1       2161.11       1893.03        85.59 o                         
   7   5   1        703.10        768.21        48.46 o                         
   8   5   1       1649.36       1634.46       103.48 o                         
   9   5   1        426.37        401.98        23.99 o                         
  10   5   1        678.77        626.94        34.22 o                         
  11   5   1         44.69         34.01         8.31 o                         
  12   5   1        663.03        559.20        35.11 o                         
  13   5   1          0.28         10.66        12.28 o                         
 -12   6   1        276.72        303.64        22.98 o                         
 -11   6   1          0.46          5.57         7.44 o                         
 -10   6   1        213.66        219.31        17.94 o                         
  -9   6   1        194.32        191.15        15.77 o                         
  -8   6   1        200.98        191.54        15.86 o                         
  -7   6   1          0.22         -1.72         5.87 o                         
  -6   6   1        316.96        334.11        31.12 o                         
  -5   6   1          1.45          9.52         6.15 o                         
  -4   6   1        511.98        557.91        29.72 o                         
  -3   6   1        374.32        413.19        21.23 o                         
  -2   6   1        473.62        528.37        26.01 o                         
  -1   6   1        412.08        425.03        21.32 o                         
   0   6   1       1133.48       1199.76        53.82 o                         
   1   6   1         26.67         29.91         5.42 o                         
   2   6   1        787.66        770.53        38.35 o                         
   3   6   1        517.01        530.09        25.96 o                         
   4   6   1        172.85        174.16        12.51 o                         
   5   6   1       1415.57       1494.05        79.04 o                         
   6   6   1         30.23         33.14         7.49 o                         
   7   6   1        566.87        508.85        31.66 o                         
   8   6   1        222.75        236.81        18.21 o                         
   9   6   1        150.54        157.71        15.97 o                         
  10   6   1         43.95         60.65        10.72 o                         
  11   6   1        347.44        337.08        25.55 o                         
  12   6   1         11.27         12.35        10.34 o                         
 -11   7   1         86.26        132.32        32.82 o                         
 -10   7   1          8.02         12.74         8.87 o                         
  -9   7   1         35.38         23.49         8.85 o                         
  -8   7   1          5.44         -3.42         6.98 o                         
  -7   7   1         52.84         37.42         9.01 o                         
  -6   7   1         85.50         73.79        10.70 o                         
  -5   7   1          5.84         12.70         7.72 o                         
  -4   7   1          0.82         10.39         6.87 o                         
  -3   7   1        162.57        177.63        15.00 o                         
  -2   7   1         38.67         51.48         6.93 o                         
  -1   7   1        184.84        180.82        12.15 o                         
   0   7   1        142.17        142.16        12.80 o                         
   1   7   1        394.30        426.44        39.47 o                         
   2   7   1        275.47        278.31        15.97 o                         
   3   7   1        550.24        594.34        32.13 o                         
   4   7   1        420.13        410.52        24.94 o                         
   5   7   1        438.05        453.86        29.22 o                         
   6   7   1         35.56         27.84         8.31 o                         
   7   7   1         10.12         22.91         7.93 o                         
   8   7   1          0.43         -7.16         7.16 o                         
   9   7   1         40.94         35.24         9.40 o                         
  10   7   1        104.03         94.25        14.28 o                         
  11   7   1         14.66         65.23        24.31 o                         
  -8   8   1         57.86         50.14        11.32 o                         
  -7   8   1          1.69          3.55         8.60 o                         
  -6   8   1         81.57         77.51        12.07 o                         
  -5   8   1         14.84         21.23         8.54 o                         
  -4   8   1          1.29          8.88         9.42 o                         
  -3   8   1         14.92         15.69         7.95 o                         
  -2   8   1         78.30         69.26        11.81 o                         
  -1   8   1         44.94         45.27         7.82 o                         
   0   8   1        190.92        165.15        12.39 o                         
   1   8   1        127.00        126.86        11.02 o                         
   2   8   1         56.96         57.89         8.80 o                         
   3   8   1         11.15         21.41         8.65 o                         
   4   8   1        153.50        168.43        17.19 o                         
   5   8   1        121.28        114.97        13.07 o                         
   6   8   1         15.08         15.02         8.83 o                         
   7   8   1         48.88         30.61        10.04 o                         
   8   8   1          0.11          0.15        11.96 o                         
  -5   9   1         74.40        121.90        24.31 o                         
  -4   9   1         40.88         49.37        11.05 o                         
  -3   9   1        186.03        217.97        19.05 o                         
  -2   9   1        103.52         97.52        12.69 o                         
  -1   9   1        346.99        381.80        50.47 o                         
   0   9   1        245.99        264.91        24.57 o                         
   1   9   1        275.54        302.18        20.27 o                         
   2   9   1        193.14        161.00        22.93 o                         
   3   9   1        313.40        313.66        23.38 o                         
   4   9   1        107.99         64.47        11.56 o                         
   5   9   1        502.86        552.66        71.31 o                         
 -16   0   2        364.27        400.32        56.72 o                         
 -15   0   2        245.84        292.82        34.07 o                         
 -14   0   2        987.68       1073.35        93.63 o                         
 -13   0   2         44.83         51.07        19.65 o                         
 -12   0   2       1522.74       1355.74       253.64 o                         
 -11   0   2         39.19         35.08         8.37 o                         
 -10   0   2       3304.78       3265.60       242.06 o                         
  -9   0   2        391.33        402.96        28.90 o                         
  -8   0   2       6348.15       6337.79       356.18 o                         
  -7   0   2       1524.50       1347.95        76.59 o                         
  -6   0   2       1966.59       1881.66       104.99 o                         
  -5   0   2       2177.75       2041.45       116.01 o                         
  -4   0   2        139.19        121.84         8.75 o                         
  -3   0   2       3207.70       2993.54       188.06 o                         
  -2   0   2       3003.92       2582.02       206.08 o                         
  -1   0   2      37180.08      30493.54      2364.41 o                         
   0   0   2       5538.63       3741.09       328.99 o                         
   1   0   2      24109.83      19937.69      1100.46 o                         
   2   0   2        618.99        611.84        39.51 o                         
   3   0   2      22026.09      20517.35      1292.78 o                         
   4   0   2       2478.65       2460.84       155.04 o                         
   5   0   2      10094.46       9820.70       619.90 o                         
   6   0   2          0.86          7.00         5.38 o                         
   7   0   2       6835.83       6350.16       394.70 o                         
   8   0   2         45.59         49.98         7.87 o                         
   9   0   2        631.28        656.04        45.17 o                         
  10   0   2        232.72        242.41        22.99 o                         
  11   0   2        722.29        750.16        51.92 o                         
  12   0   2         45.47         49.76        10.70 o                         
  13   0   2        632.94        731.28        51.56 o                         
  14   0   2        732.95        693.26       102.51 o                         
 -16   1   2         86.95        110.03        20.77 o                         
 -15   1   2        963.64       1072.14        67.31 o                         
 -14   1   2        187.56        234.81        20.13 o                         
 -13   1   2       1004.37       1035.10        63.73 o                         
 -12   1   2        779.34        830.58        44.87 o                         
 -11   1   2        747.60        789.52        42.52 o                         
 -10   1   2        443.48        523.21        26.58 o                         
  -9   1   2        695.32        615.71        27.26 o                         
  -8   1   2        925.14        981.36        38.78 o                         
  -7   1   2       2849.40       2747.38       115.93 o                         
  -6   1   2       2712.60       2510.21       105.70 o                         
  -5   1   2        495.66        445.61        18.71 o                         
  -4   1   2       9731.74       9194.43       419.19 o                         
  -3   1   2        222.19        236.79        12.38 o                         
  -2   1   2       5622.99       4198.01       240.87 o                         
  -1   1   2       1236.81       1108.65        50.81 o                         
   0   1   2       8587.25       8975.14       355.23 o                         
   1   1   2        366.17        414.22        20.49 o                         
   2   1   2       5729.79       6680.70       299.65 o                         
   3   1   2        435.10        491.40        20.34 o                         
   4   1   2       2633.71       2388.66       100.90 o                         
   5   1   2        152.44        149.14         7.79 o                         
   6   1   2       2647.51       2486.13       109.60 o                         
   7   1   2         83.03         90.11         6.43 o                         
   8   1   2       3661.45       3505.75       181.46 o                         
   9   1   2         53.16         48.12         5.86 o                         
  10   1   2       1913.35       1999.22        97.97 o                         
  11   1   2        156.14        157.88        11.31 o                         
  12   1   2        610.63        640.43        32.47 o                         
  13   1   2         65.06         81.00        11.86 o                         
  14   1   2        444.46        478.06        62.47 o                         
 -16   2   2        448.41        449.34        61.99 o                         
 -15   2   2         13.36         15.19        10.15 o                         
 -14   2   2        217.90        212.84        31.99 o                         
 -13   2   2        280.92        292.44        19.68 o                         
 -12   2   2        116.95        123.78        17.08 o                         
 -11   2   2        519.21        516.87        27.42 o                         
 -10   2   2        618.11        669.27        33.42 o                         
  -9   2   2        821.11        825.84        40.53 o                         
  -8   2   2        560.56        530.58        23.60 o                         
  -7   2   2       3696.02       3933.69       164.17 o                         
  -6   2   2        516.92        476.55        27.20 o                         
  -5   2   2       3787.49       3925.77       164.94 o                         
  -4   2   2       1107.92       1196.89        47.81 o                         
  -3   2   2       1348.95       1298.27        52.11 o                         
  -2   2   2       1222.52       1298.13        54.98 o                         
  -1   2   2       1838.27       1943.05        91.84 o                         
   0   2   2       1524.40       1719.42        73.18 o                         
   1   2   2       3528.12       3871.71       152.64 o                         
   2   2   2        674.81        776.79        33.80 o                         
   3   2   2         48.82         43.39         3.40 o                         
   4   2   2          8.70         18.31         2.61 o                         
   5   2   2        695.74        681.28        32.01 o                         
   6   2   2         33.58         39.70         4.61 o                         
   7   2   2       1145.21       1082.00        47.12 o                         
   8   2   2        334.14        366.35        17.89 o                         
   9   2   2       1155.98       1078.44        52.09 o                         
  10   2   2         20.22         21.14         5.48 o                         
  11   2   2        505.09        493.92        25.25 o                         
  12   2   2          3.89          5.47         6.35 o                         
  13   2   2        646.68        665.55        43.06 o                         
  14   2   2         18.61         24.44        11.68 o                         
  15   2   2        191.35        107.78        26.34 o                         
 -15   3   2          0.84         -3.16         9.69 o                         
 -14   3   2          2.58         10.91         7.90 o                         
 -13   3   2        123.04        130.62        12.58 o                         
 -12   3   2         16.32         19.73         7.07 o                         
 -11   3   2        203.81        196.91        13.21 o                         
 -10   3   2         38.16         40.24         6.28 o                         
  -9   3   2       1273.91       1262.95        65.23 o                         
  -8   3   2        122.29        125.27        12.90 o                         
  -7   3   2        937.57        962.80        41.68 o                         
  -6   3   2       1950.53       1960.17        89.76 o                         
  -5   3   2       1336.67       1416.26        56.88 o                         
  -4   3   2        190.47        215.77        10.11 o                         
  -3   3   2         29.09         22.60         3.00 o                         
  -2   3   2        228.51        228.01        10.15 o                         
  -1   3   2         45.57         41.91         3.67 o                         
   0   3   2       1614.67       1851.03        84.63 o                         
   1   3   2         35.70         35.65         4.63 o                         
   2   3   2       4448.43       4297.01       186.88 o                         
   3   3   2          7.83         14.54         2.70 o                         
   4   3   2        281.78        326.96        14.52 o                         
   5   3   2         68.44         68.94         6.64 o                         
   6   3   2        189.53        177.63         9.90 o                         
   7   3   2         13.34         19.77         4.00 o                         
   8   3   2         22.36         19.92         4.26 o                         
   9   3   2         17.42         30.14         5.11 o                         
  10   3   2         23.68         35.35         5.63 o                         
  11   3   2         38.05         48.41         8.07 o                         
  12   3   2        131.14        140.37        12.61 o                         
  13   3   2         31.86         31.54        10.80 o                         
  14   3   2        281.35        339.43        36.89 o                         
 -15   4   2          3.80         -8.91        15.80 o                         
 -14   4   2         24.02         29.16         9.51 o                         
 -13   4   2         21.12         14.48         7.97 o                         
 -12   4   2         15.37         17.70         6.96 o                         
 -11   4   2          0.79         -2.90         5.41 o                         
 -10   4   2         10.83         13.70         5.56 o                         
  -9   4   2          0.12          0.49         4.37 o                         
  -8   4   2         18.76         14.75         5.82 o                         
  -7   4   2         43.82         57.41         6.46 o                         
  -6   4   2          8.83          7.87         3.42 o                         
  -5   4   2         18.68         13.36         3.11 o                         
  -4   4   2        172.23        193.18         9.52 o                         
  -3   4   2        112.71        131.77         7.72 o                         
  -2   4   2         67.77         73.16         4.85 o                         
  -1   4   2          0.91          1.72         2.59 o                         
   0   4   2         74.35         93.91         6.40 o                         
   1   4   2        479.11        527.69        23.92 o                         
   2   4   2         51.31         55.12         4.63 o                         
   3   4   2       1972.58       2156.24        89.88 o                         
   4   4   2         94.90        102.35         6.74 o                         
   5   4   2        315.71        389.53        19.74 o                         
   6   4   2         32.65         28.63         4.89 o                         
   7   4   2          5.50          6.96         4.04 o                         
   8   4   2         53.43         52.77         9.88 o                         
   9   4   2         26.41         17.92         5.43 o                         
  10   4   2         37.41         34.67         8.45 o                         
  11   4   2          1.16          5.73         6.63 o                         
  12   4   2          1.99          4.83         8.73 o                         
  13   4   2         64.45         61.10        11.95 o                         
 -14   5   2         12.43         16.21        16.61 o                         
 -13   5   2        237.79        203.05        20.04 o                         
 -12   5   2          7.74          7.47         7.46 o                         
 -11   5   2        223.82        193.47        15.90 o                         
 -10   5   2         25.49         26.82         7.47 o                         
  -9   5   2        338.76        341.27        22.78 o                         
  -8   5   2          1.28          9.58         5.98 o                         
  -7   5   2        231.10        255.31        17.67 o                         
  -6   5   2        161.75        148.90        12.42 o                         
  -5   5   2        601.01        646.27        45.44 o                         
  -4   5   2         73.87         66.36         6.52 o                         
  -3   5   2         60.24         56.20         5.75 o                         
  -2   5   2        300.61        299.63        26.27 o                         
  -1   5   2         24.85         27.83         5.68 o                         
   0   5   2       1326.08       1515.09        95.86 o                         
   1   5   2         78.63         83.26         6.72 o                         
   2   5   2       3843.01       4647.41       259.31 o                         
   3   5   2        472.97        575.46        25.74 o                         
   4   5   2       1544.60       1636.97        79.71 o                         
   5   5   2        127.84        129.91         9.21 o                         
   6   5   2        596.25        662.40        31.93 o                         
   7   5   2         44.03         26.92         6.49 o                         
   8   5   2        234.94        224.46        15.48 o                         
   9   5   2         25.03         24.70         6.64 o                         
  10   5   2        137.04        164.21        13.27 o                         
  11   5   2        154.61        171.23        14.17 o                         
  12   5   2         61.22         65.32        16.50 o                         
  13   5   2        134.52        165.69        23.36 o                         
 -12   6   2        392.18        410.76        28.12 o                         
 -11   6   2        171.05        180.44        18.66 o                         
 -10   6   2        358.50        351.36        24.39 o                         
  -9   6   2        273.35        307.75        27.26 o                         
  -8   6   2         79.22         89.82        10.72 o                         
  -7   6   2       1108.51       1147.39        64.06 o                         
  -6   6   2        166.41        188.88        15.28 o                         
  -5   6   2        653.97        704.37        41.75 o                         
  -4   6   2        132.51        132.87        12.31 o                         
  -3   6   2       1430.05       1527.70        88.97 o                         
  -2   6   2        289.96        291.81        16.26 o                         
  -1   6   2       2048.18       2019.48        98.03 o                         
   0   6   2         56.22         55.62         6.20 o                         
   1   6   2        874.90        862.24        40.39 o                         
   2   6   2        147.67        151.94        10.34 o                         
   3   6   2          6.43          4.34         5.02 o                         
   4   6   2         29.24         32.34         6.43 o                         
   5   6   2        756.58        734.22        37.98 o                         
   6   6   2          4.30          3.44         5.66 o                         
   7   6   2       1295.98       1222.88        69.10 o                         
   8   6   2         24.85         15.34         7.19 o                         
   9   6   2        912.24        950.26        55.42 o                         
  10   6   2          2.10         -0.33         7.47 o                         
  11   6   2        267.82        230.13        21.68 o                         
  12   6   2         60.06         44.97        19.85 o                         
 -11   7   2        339.68        397.29        54.29 o                         
 -10   7   2        352.58        349.91        24.94 o                         
  -9   7   2        634.45        667.56        41.30 o                         
  -8   7   2        879.62        869.69        59.36 o                         
  -7   7   2        997.16       1035.29        67.74 o                         
  -6   7   2       1830.72       1991.74       130.52 o                         
  -5   7   2        532.65        578.61        50.06 o                         
  -4   7   2       1761.67       1755.53       158.51 o                         
  -3   7   2         68.76         97.74        12.73 o                         
  -2   7   2       1445.80       1507.65        69.01 o                         
  -1   7   2        313.33        371.25        20.02 o                         
   0   7   2       1154.13       1238.86        56.99 o                         
   1   7   2        128.69        160.35        23.27 o                         
   2   7   2        967.17       1028.93        48.13 o                         
   3   7   2        300.35        286.43        17.60 o                         
   4   7   2        567.89        591.04        31.51 o                         
   5   7   2        592.95        612.27        32.95 o                         
   6   7   2        692.56        737.58        44.15 o                         
   7   7   2         42.63         20.07         8.14 o                         
   8   7   2        718.73        701.08        42.93 o                         
   9   7   2         17.51         22.28         8.91 o                         
  10   7   2        451.40        621.95        91.16 o                         
  -8   8   2       1008.18       1055.15        72.95 o                         
  -7   8   2        783.30        741.82        45.79 o                         
  -6   8   2        292.56        314.17        23.52 o                         
  -5   8   2        922.24        886.80        94.13 o                         
  -4   8   2        346.06        326.92        39.01 o                         
  -3   8   2        732.25        817.75        47.98 o                         
  -2   8   2        253.63        262.53        18.24 o                         
  -1   8   2       1222.95       1236.52        64.08 o                         
   0   8   2          4.31          8.02         6.09 o                         
   1   8   2        972.12       1032.55        49.21 o                         
   2   8   2         78.73         89.90        13.00 o                         
   3   8   2       1070.01       1043.07        53.04 o                         
   4   8   2        202.18        202.53        39.65 o                         
   5   8   2        557.96        654.48        39.95 o                         
   6   8   2         65.71         29.17        15.21 o                         
   7   8   2        566.17        668.81        42.17 o                         
   8   8   2         30.01         39.30        21.47 o                         
  -4   9   2       1006.15       1041.09        61.14 o                         
  -3   9   2        102.22        103.18        13.33 o                         
  -2   9   2        286.19        294.57        27.84 o                         
  -1   9   2         14.26          4.92         7.64 o                         
   0   9   2        377.94        412.06        25.57 o                         
   1   9   2          4.22          6.06         7.64 o                         
   2   9   2        511.97        553.89        31.30 o                         
   3   9   2          2.61         -4.32         8.08 o                         
   4   9   2        233.69        203.93        25.49 o                         
   5   9   2        116.08        105.35        28.36 o                         
 -16   1   3        121.57        148.29        23.05 o                         
 -15   1   3         27.43          3.54         9.88 o                         
 -14   1   3          6.31         -1.90        10.23 o                         
 -13   1   3         85.40         66.58        12.55 o                         
 -12   1   3         35.15         30.34         8.55 o                         
 -11   1   3        644.44        559.89        33.96 o                         
 -10   1   3         86.23        112.47        10.40 o                         
  -9   1   3        115.47        141.28         8.45 o                         
  -8   1   3       1380.24       1435.53        59.16 o                         
  -7   1   3        347.05        401.76        17.35 o                         
  -6   1   3       1217.94       1161.12        46.74 o                         
  -5   1   3         99.33         87.00         6.03 o                         
  -4   1   3       8318.23       8792.02       418.18 o                         
  -3   1   3        463.28        478.53        21.37 o                         
  -2   1   3       1168.53       1214.46        51.27 o                         
  -1   1   3        301.11        352.23        17.57 o                         
   0   1   3       1150.02       1200.74        53.89 o                         
   1   1   3         90.94         94.68         5.23 o                         
   2   1   3        544.99        555.35        22.55 o                         
   3   1   3       1062.56       1201.88        52.83 o                         
   4   1   3       1686.83       1745.19        73.50 o                         
   5   1   3       1256.92       1401.85        59.71 o                         
   6   1   3        411.86        437.23        20.00 o                         
   7   1   3        678.47        667.00        29.71 o                         
   8   1   3        223.25        252.09        13.01 o                         
   9   1   3         16.01         16.39         5.14 o                         
  10   1   3          1.80         -0.54         4.69 o                         
  11   1   3         21.91         24.43         6.15 o                         
  12   1   3          1.76         -6.86         6.86 o                         
  13   1   3        191.78        218.51        37.90 o                         
  14   1   3          7.87         -5.25        10.38 o                         
 -16   2   3         96.79         78.20        25.93 o                         
 -15   2   3        281.17        265.86        22.64 o                         
 -14   2   3        152.07        148.94        16.32 o                         
 -13   2   3        698.98        772.54        49.42 o                         
 -12   2   3          6.97          3.05         6.11 o                         
 -11   2   3       1655.98       1655.18        75.80 o                         
 -10   2   3         54.69         51.03         7.37 o                         
  -9   2   3       1622.08       1617.47        76.91 o                         
  -8   2   3        160.51        176.96        11.05 o                         
  -7   2   3       1606.58       1578.14        69.09 o                         
  -6   2   3        243.49        282.54        12.59 o                         
  -5   2   3       4535.34       4450.97       221.23 o                         
  -4   2   3        238.37        270.70        11.80 o                         
  -3   2   3       8097.06       7823.08       327.46 o                         
  -2   2   3        314.19        329.68        14.07 o                         
  -1   2   3       6050.81       6188.32       260.85 o                         
   0   2   3         41.01         38.94         3.00 o                         
   1   2   3       2326.04       2420.22       107.91 o                         
   2   2   3        942.69        902.59        36.01 o                         
   3   2   3        609.17        524.60        30.16 o                         
   4   2   3        246.54        234.11        10.74 o                         
   5   2   3         14.54         20.23         2.89 o                         
   6   2   3        945.59        953.70        41.27 o                         
   7   2   3        459.23        400.65        23.82 o                         
   8   2   3        766.92        801.73        35.78 o                         
   9   2   3        508.23        488.78        23.26 o                         
  10   2   3       1239.16       1177.20        50.71 o                         
  11   2   3        399.37        422.09        25.32 o                         
  12   2   3        504.69        482.98        32.76 o                         
  13   2   3         53.24         64.40        15.85 o                         
  14   2   3        354.81        328.23        30.71 o                         
 -15   3   3         76.78         73.86        16.43 o                         
 -14   3   3        147.27        162.25        16.78 o                         
 -13   3   3         22.30         18.07         7.28 o                         
 -12   3   3        665.83        676.19        37.74 o                         
 -11   3   3         66.72         67.36         7.67 o                         
 -10   3   3       2822.40       2481.49       136.72 o                         
  -9   3   3          0.54          0.36         4.19 o                         
  -8   3   3       3314.81       2858.17       132.53 o                         
  -7   3   3          6.67          2.70         3.60 o                         
  -6   3   3       3654.19       3757.28       173.77 o                         
  -5   3   3         94.11        102.02         6.06 o                         
  -4   3   3       7556.17       8538.90       358.74 o                         
  -3   3   3         47.98         48.67         5.08 o                         
  -2   3   3       8029.20       7163.16       329.54 o                         
  -1   3   3       1291.23       1374.64        55.42 o                         
   0   3   3       2986.34       2837.69       156.93 o                         
   1   3   3       1479.08       1639.06        64.90 o                         
   2   3   3       4356.10       4215.32       199.94 o                         
   3   3   3        867.26        787.38        33.87 o                         
   4   3   3       3377.21       3428.78       167.07 o                         
   5   3   3       1899.49       1805.32        76.26 o                         
   6   3   3        317.03        313.86        15.28 o                         
   7   3   3       2015.86       1977.83        89.21 o                         
   8   3   3         14.40         17.29         4.42 o                         
   9   3   3       1237.92       1223.14        53.03 o                         
  10   3   3        450.73        480.32        24.54 o                         
  11   3   3        801.75        826.84        51.52 o                         
  12   3   3        418.87        430.11        29.77 o                         
  13   3   3        567.19        540.62        51.50 o                         
  14   3   3         53.06         47.41        20.26 o                         
 -15   4   3        242.60        243.92        48.22 o                         
 -14   4   3        117.36        120.23        13.59 o                         
 -13   4   3        429.89        482.34        34.94 o                         
 -12   4   3        254.07        249.34        17.78 o                         
 -11   4   3        810.34        851.09        42.90 o                         
 -10   4   3        149.31        170.84        11.96 o                         
  -9   4   3       1268.38       1311.79        81.17 o                         
  -8   4   3        297.82        311.18        17.32 o                         
  -7   4   3       2485.69       2268.39       111.12 o                         
  -6   4   3        850.79       1052.10        50.20 o                         
  -5   4   3       3473.63       2881.68       128.40 o                         
  -4   4   3          2.88          7.56         2.81 o                         
  -3   4   3       3586.28       3470.75       146.70 o                         
  -2   4   3        229.36        251.32        12.30 o                         
  -1   4   3       3395.14       3505.80       157.16 o                         
   0   4   3        373.21        410.18        20.20 o                         
   1   4   3       7296.82       7463.26       330.59 o                         
   2   4   3       1041.42       1127.48        48.43 o                         
   3   4   3       5933.30       5966.39       264.29 o                         
   4   4   3       2792.06       2727.23       114.30 o                         
   5   4   3       3857.40       3819.31       183.45 o                         
   6   4   3        987.73       1088.38        49.89 o                         
   7   4   3        941.77        926.78        48.18 o                         
   8   4   3        761.53        812.08        42.65 o                         
   9   4   3        475.30        502.28        25.70 o                         
  10   4   3        670.31        653.08        41.16 o                         
  11   4   3         50.29         60.18        11.29 o                         
  12   4   3        768.85        745.20        52.48 o                         
  13   4   3         81.23         63.08        24.51 o                         
 -14   5   3       1073.20       1152.73       128.04 o                         
 -13   5   3        213.39        199.99        19.30 o                         
 -12   5   3        716.62        647.84        46.20 o                         
 -11   5   3         71.62         48.35        11.23 o                         
 -10   5   3       1057.41        962.84        54.53 o                         
  -9   5   3         40.61         52.02         8.31 o                         
  -8   5   3        318.21        313.44        23.45 o                         
  -7   5   3         79.35         78.04        11.17 o                         
  -6   5   3        302.52        304.92        21.06 o                         
  -5   5   3        191.24        210.28        15.28 o                         
  -4   5   3        958.62       1001.01        51.96 o                         
  -3   5   3        165.13        155.60         9.33 o                         
  -2   5   3       4467.76       3825.85       185.99 o                         
  -1   5   3        288.11        268.06        14.27 o                         
   0   5   3       2305.82       2080.47       112.72 o                         
   1   5   3         56.57         56.69         5.46 o                         
   2   5   3       1593.28       1579.73        74.24 o                         
   3   5   3         61.69         69.16         6.01 o                         
   4   5   3       1691.01       1641.23        74.56 o                         
   5   5   3       1761.57       1731.50        78.17 o                         
   6   5   3       2049.14       2212.01        99.86 o                         
   7   5   3        692.39        684.21        33.31 o                         
   8   5   3        566.97        564.58        28.50 o                         
   9   5   3        326.17        310.03        23.34 o                         
  10   5   3        442.17        426.44        28.93 o                         
  11   5   3        571.12        592.38        38.22 o                         
  12   5   3        115.18        127.16        16.63 o                         
 -13   6   3        262.97        114.67        29.98 o                         
 -12   6   3         23.00         15.88         8.87 o                         
 -11   6   3        287.09        277.73        20.87 o                         
 -10   6   3          1.53          4.44         7.21 o                         
  -9   6   3        214.66        208.73        16.81 o                         
  -8   6   3          2.14         -6.26         6.26 o                         
  -7   6   3        254.68        242.26        18.29 o                         
  -6   6   3          8.52          2.30         6.55 o                         
  -5   6   3        798.01        867.87        50.35 o                         
  -4   6   3          6.24         -1.79         6.62 o                         
  -3   6   3        893.38        966.51        45.21 o                         
  -2   6   3         71.32         71.65         7.11 o                         
  -1   6   3        926.84        927.04        43.74 o                         
   0   6   3          0.61         -2.27         3.85 o                         
   1   6   3        819.59        907.20        42.60 o                         
   2   6   3        170.03        219.36        14.85 o                         
   3   6   3        746.15        799.51        59.77 o                         
   4   6   3       1132.88       1087.95        73.18 o                         
   5   6   3        275.87        299.40        18.19 o                         
   6   6   3       1232.21       1351.04        72.66 o                         
   7   6   3        217.90        224.46        15.34 o                         
   8   6   3        322.69        315.53        25.81 o                         
   9   6   3        133.86        127.35        18.46 o                         
  10   6   3        187.70        182.94        18.99 o                         
  11   6   3         20.44         37.79        13.82 o                         
 -11   7   3         41.41         31.48        14.70 o                         
 -10   7   3         36.98         32.16         9.42 o                         
  -9   7   3         12.83         14.50         8.45 o                         
  -8   7   3         15.17         27.23         9.07 o                         
  -7   7   3         87.38         81.14        16.17 o                         
  -6   7   3         13.49         20.31         7.96 o                         
  -5   7   3         35.64         24.87         7.91 o                         
  -4   7   3        226.85        196.10        16.07 o                         
  -3   7   3        212.97        242.61        16.74 o                         
  -2   7   3          0.57          2.38         5.51 o                         
  -1   7   3         43.82         49.67         7.09 o                         
   0   7   3         46.52         54.53         7.10 o                         
   1   7   3         75.52         74.80         7.82 o                         
   2   7   3        542.31        509.38        27.76 o                         
   3   7   3         92.06         96.53         9.77 o                         
   4   7   3       1209.39       1250.21        62.37 o                         
   5   7   3          7.56          1.83         6.20 o                         
   6   7   3         62.24         58.78         9.89 o                         
   7   7   3        128.09        158.68        16.32 o                         
   8   7   3         12.85          7.05         9.93 o                         
   9   7   3         10.91          2.58         9.42 o                         
  10   7   3          7.78         31.20        17.02 o                         
  -8   8   3          2.22          6.51         9.00 o                         
  -7   8   3        306.59        273.47        21.99 o                         
  -6   8   3          0.07          7.49         8.64 o                         
  -5   8   3        159.93        178.04        16.95 o                         
  -4   8   3         38.12         44.05        10.15 o                         
  -3   8   3         45.69         33.40         9.04 o                         
  -2   8   3          5.13          4.41         6.76 o                         
  -1   8   3         67.84         69.93         9.32 o                         
   0   8   3          4.91          5.22         5.86 o                         
   1   8   3          9.12         10.22         6.60 o                         
   2   8   3          7.81         11.63         6.86 o                         
   3   8   3         85.23         77.47         9.89 o                         
   4   8   3        281.26        272.62        22.62 o                         
   5   8   3         10.03         16.83         9.59 o                         
   6   8   3        123.62        117.40        15.97 o                         
   7   8   3         42.78         42.07        11.29 o                         
  -4   9   3         56.10         70.59        11.93 o                         
  -3   9   3         25.20         12.84         9.36 o                         
  -2   9   3         66.20         80.17        12.25 o                         
  -1   9   3         37.69         27.03        12.98 o                         
   0   9   3        177.60        206.94        18.15 o                         
   1   9   3         95.89        102.73        11.69 o                         
   2   9   3        401.70        339.52        29.70 o                         
   3   9   3         11.47          0.20         8.23 o                         
   4   9   3        722.72        744.27        62.46 o                         
   5   9   3          5.70        -17.42        17.42 o                         
 -16   0   4         98.76        101.28        22.14 o                         
 -15   0   4       1607.05       1386.97       140.19 o                         
 -14   0   4         80.55         43.17        15.80 o                         
 -13   0   4       1884.91       1856.04       157.19 o                         
 -12   0   4         38.05         67.43        15.19 o                         
 -11   0   4       1922.33       2304.17       191.93 o                         
 -10   0   4          1.92          0.18         7.94 o                         
  -9   0   4       1428.88       1297.84        76.61 o                         
  -8   0   4        512.48        513.44        29.99 o                         
  -7   0   4       3847.18       3742.22       232.21 o                         
  -6   0   4       1420.06       1337.03        74.78 o                         
  -5   0   4       4336.36       3768.12       276.73 o                         
  -4   0   4       1733.68       1452.08        98.02 o                         
  -3   0   4       1133.11       1168.10        65.85 o                         
  -2   0   4       1105.14       1132.71        71.76 o                         
  -1   0   4         86.64        103.45         7.61 o                         
   0   0   4       1445.05       1211.36       144.65 o                         
   1   0   4        908.81       1125.78        77.46 o                         
   2   0   4       2312.12       2135.69       120.64 o                         
   3   0   4       1962.96       2058.47       150.84 o                         
   4   0   4       7489.16       7588.61       596.52 o                         
   5   0   4       1473.19       1497.00        86.07 o                         
   6   0   4      11217.26      12391.18       989.12 o                         
   7   0   4       2255.16       2246.29       129.03 o                         
   8   0   4       2996.83       3179.49       205.03 o                         
   9   0   4        304.37        368.30        61.69 o                         
  10   0   4        773.77        770.52        67.66 o                         
  11   0   4          7.39          0.35         9.72 o                         
  12   0   4        594.71        564.41        66.85 o                         
  13   0   4        211.04        244.35        42.14 o                         
  14   0   4        846.90        909.58        81.58 o                         
 -16   1   4        762.40        992.59       119.16 o                         
 -15   1   4          0.25         -5.09         9.42 o                         
 -14   1   4       1689.81       1650.95       107.37 o                         
 -13   1   4        506.56        487.59        33.62 o                         
 -12   1   4       2056.50       1979.42       130.66 o                         
 -11   1   4        642.99        675.42        42.67 o                         
 -10   1   4       1182.93       1250.10        88.75 o                         
  -9   1   4        863.39        916.62        64.11 o                         
  -8   1   4       2598.64       2369.74       100.70 o                         
  -7   1   4       1807.38       1860.79        78.80 o                         
  -6   1   4        894.27        789.68        34.28 o                         
  -5   1   4       4155.94       3698.49       166.62 o                         
  -4   1   4          6.02          9.23         3.30 o                         
  -3   1   4         13.20         22.23         2.78 o                         
  -2   1   4         52.33         53.72         4.02 o                         
  -1   1   4       1142.90       1063.45        44.14 o                         
   0   1   4       6082.48       5865.34       244.91 o                         
   1   1   4       7443.07       7055.68       398.31 o                         
   2   1   4        719.00        586.14        26.99 o                         
   3   1   4       3573.36       3446.23       137.92 o                         
   4   1   4        507.43        509.68        21.54 o                         
   5   1   4       1488.89       1218.19        51.75 o                         
   6   1   4        922.93        907.59        39.49 o                         
   7   1   4       4128.83       3707.91       155.14 o                         
   8   1   4        398.17        442.17        23.77 o                         
   9   1   4       3043.01       3115.48       150.53 o                         
  10   1   4         55.35         57.46         9.39 o                         
  11   1   4       1400.20       1299.49        78.06 o                         
  12   1   4         40.13         33.96         9.11 o                         
  13   1   4        754.87        701.66        44.18 o                         
  14   1   4         42.16         34.12        15.34 o                         
 -16   2   4         89.13        119.50        23.81 o                         
 -15   2   4        309.82        341.79        29.24 o                         
 -14   2   4         22.30          8.56         9.31 o                         
 -13   2   4        524.34        554.21        37.17 o                         
 -12   2   4        449.44        467.91        28.96 o                         
 -11   2   4       1090.27       1072.96        55.97 o                         
 -10   2   4        976.26       1010.44        49.08 o                         
  -9   2   4       1901.08       1799.83        85.22 o                         
  -8   2   4        925.18        957.31        45.49 o                         
  -7   2   4        790.96        769.64        40.84 o                         
  -6   2   4       1833.65       1831.04        72.47 o                         
  -5   2   4        266.64        288.12        14.04 o                         
  -4   2   4       2335.41       2213.94       127.11 o                         
  -3   2   4        606.68        569.42        23.38 o                         
  -2   2   4       1620.40       1581.30        68.99 o                         
  -1   2   4        819.05        792.33        32.06 o                         
   0   2   4       2345.38       2237.34        98.68 o                         
   1   2   4        469.20        436.65        18.45 o                         
   2   2   4       2341.90       2363.93        96.12 o                         
   3   2   4        766.23        851.20        34.61 o                         
   4   2   4        727.09        660.29        27.25 o                         
   5   2   4        324.11        307.12        13.71 o                         
   6   2   4        367.74        360.29        19.03 o                         
   7   2   4        211.25        204.18        11.44 o                         
   8   2   4       1615.37       1590.58        67.98 o                         
   9   2   4        107.91        117.46        10.31 o                         
  10   2   4       1707.44       1617.85       118.08 o                         
  11   2   4          1.29          2.98         7.51 o                         
  12   2   4        847.23        817.54        50.17 o                         
  13   2   4          0.13          2.59        10.55 o                         
  14   2   4        188.56        147.20        35.66 o                         
 -15   3   4         11.21         13.93         9.61 o                         
 -14   3   4        128.40        131.51        15.09 o                         
 -13   3   4         35.15         30.42         7.72 o                         
 -12   3   4          1.99         -5.76         5.76 o                         
 -11   3   4          6.42          6.72         5.36 o                         
 -10   3   4        230.28        234.92        15.72 o                         
  -9   3   4        115.94        109.59         8.84 o                         
  -8   3   4        596.74        612.41        33.32 o                         
  -7   3   4        143.13        150.88        10.13 o                         
  -6   3   4       1579.69       1845.82        85.25 o                         
  -5   3   4        558.76        482.16        22.61 o                         
  -4   3   4        174.34        172.02         9.11 o                         
  -3   3   4       1585.87       1610.00        77.47 o                         
  -2   3   4       1095.59       1130.91        48.51 o                         
  -1   3   4         10.36         13.46         2.55 o                         
   0   3   4        127.58        131.55         6.96 o                         
   1   3   4        745.23        963.60        39.16 o                         
   2   3   4        112.21        104.74         6.33 o                         
   3   3   4        351.90        412.57        17.59 o                         
   4   3   4          2.22          0.25         2.59 o                         
   5   3   4        376.33        359.49        17.24 o                         
   6   3   4        408.78        473.78        22.19 o                         
   7   3   4         69.68         86.75         8.07 o                         
   8   3   4         73.69         71.67         6.72 o                         
   9   3   4        351.52        394.58        21.58 o                         
  10   3   4          1.49         -1.62         6.56 o                         
  11   3   4          0.84         14.09         7.90 o                         
  12   3   4          1.68          0.15         9.15 o                         
  13   3   4          8.61         23.06        13.34 o                         
 -15   4   4          0.13          9.72        20.26 o                         
 -14   4   4         14.73         19.79         8.65 o                         
 -13   4   4          9.85          7.45         8.10 o                         
 -12   4   4         68.52         61.60         8.25 o                         
 -11   4   4         74.73         65.60         8.10 o                         
 -10   4   4          0.53          8.36         5.31 o                         
  -9   4   4         61.72         71.30         7.52 o                         
  -8   4   4         43.01         43.34         6.08 o                         
  -7   4   4         23.70         27.24         5.09 o                         
  -6   4   4          0.88          2.33         3.78 o                         
  -5   4   4         68.58         70.17         5.79 o                         
  -4   4   4          9.11         15.57         3.15 o                         
  -3   4   4          7.32          6.41         2.63 o                         
  -2   4   4          0.42          1.98         2.78 o                         
  -1   4   4        296.53        311.23        15.86 o                         
   0   4   4         54.97         59.66         4.87 o                         
   1   4   4          0.26         -2.75         2.75 o                         
   2   4   4        122.84        165.29         9.38 o                         
   3   4   4        253.35        267.00        13.42 o                         
   4   4   4        106.27        106.58         8.00 o                         
   5   4   4          7.45          5.68         4.08 o                         
   6   4   4         54.42         56.70         6.24 o                         
   7   4   4        145.92        156.98        10.70 o                         
   8   4   4         79.56        100.18        11.48 o                         
   9   4   4         13.69         10.08         5.93 o                         
  10   4   4         70.49         63.91         8.86 o                         
  11   4   4         29.23         23.96        23.10 o                         
  12   4   4          4.94         -3.62        13.57 o                         
 -14   5   4        176.25        155.99        29.58 o                         
 -13   5   4         25.64         17.57        11.21 o                         
 -12   5   4        115.84        122.69        13.17 o                         
 -11   5   4         92.41         74.23        10.11 o                         
 -10   5   4        464.09        456.39        32.46 o                         
  -9   5   4         24.69         14.02         7.97 o                         
  -8   5   4        286.34        276.92        19.14 o                         
  -7   5   4          0.72          1.19         6.37 o                         
  -6   5   4        192.84        219.62        23.04 o                         
  -5   5   4         11.72         11.71         7.09 o                         
  -4   5   4          7.81          8.25         4.05 o                         
  -3   5   4        102.22         97.08         7.47 o                         
  -2   5   4        172.22        168.94        10.38 o                         
  -1   5   4         20.67         18.04         3.87 o                         
   0   5   4         33.43         25.05         4.21 o                         
   1   5   4        827.75        869.90        37.80 o                         
   2   5   4        245.85        251.76        13.23 o                         
   3   5   4        654.93        703.17        31.25 o                         
   4   5   4        353.01        366.05        25.00 o                         
   5   5   4        534.36        594.07        29.08 o                         
   6   5   4        573.24        545.48        26.89 o                         
   7   5   4        222.25        239.10        14.51 o                         
   8   5   4         28.23         25.62         6.61 o                         
   9   5   4        605.77        629.82        40.02 o                         
  10   5   4         32.00         30.99         8.61 o                         
  11   5   4        126.40        154.56        28.36 o                         
  12   5   4          0.17         -4.05        17.02 o                         
 -13   6   4        648.46        711.00        88.33 o                         
 -12   6   4         15.88         14.27        10.64 o                         
 -11   6   4        423.34        439.43        28.77 o                         
 -10   6   4        513.63        491.41        31.82 o                         
  -9   6   4        616.58        618.29        37.65 o                         
  -8   6   4        708.01        669.57        42.81 o                         
  -7   6   4        356.37        425.94        27.35 o                         
  -6   6   4        327.08        288.42        20.36 o                         
  -5   6   4        153.55        162.33        13.79 o                         
  -4   6   4        475.31        484.63        38.66 o                         
  -3   6   4        404.50        381.79        22.16 o                         
  -2   6   4        991.34       1144.09        94.41 o                         
  -1   6   4        639.91        685.69        33.21 o                         
   0   6   4        584.89        644.25        47.44 o                         
   1   6   4        227.91        199.33        12.20 o                         
   2   6   4        477.70        469.60        23.92 o                         
   3   6   4         57.90         55.14         7.15 o                         
   4   6   4       1127.74       1150.83        81.45 o                         
   5   6   4        165.48        165.49        12.57 o                         
   6   6   4        606.61        616.00        33.10 o                         
   7   6   4         44.11         43.14         7.92 o                         
   8   6   4        432.41        447.96        33.82 o                         
   9   6   4         14.48         16.32         8.99 o                         
  10   6   4        483.92        486.71        36.83 o                         
  11   6   4         24.96         32.01        23.10 o                         
 -11   7   4         22.80         -8.91        19.04 o                         
 -10   7   4        235.83        235.42        19.47 o                         
  -9   7   4        244.32        256.79        20.47 o                         
  -8   7   4       1186.15       1210.41        70.26 o                         
  -7   7   4       1197.50       1182.59        67.11 o                         
  -6   7   4       1841.77       1869.98       122.47 o                         
  -5   7   4       1836.80       1778.49        99.31 o                         
  -4   7   4        774.82        784.83        46.02 o                         
  -3   7   4       1470.17       1428.35        89.80 o                         
  -2   7   4        861.03        856.46        45.55 o                         
  -1   7   4        846.34        907.28        57.42 o                         
   0   7   4        783.56        707.58        37.10 o                         
   1   7   4        961.10        944.74        51.56 o                         
   2   7   4         26.13         41.13         7.41 o                         
   3   7   4        778.91        821.06        42.69 o                         
   4   7   4         86.15         87.04         9.80 o                         
   5   7   4        882.06       1024.52        62.66 o                         
   6   7   4          7.44         14.39         6.66 o                         
   7   7   4       1001.44        959.21        65.12 o                         
   8   7   4          2.69          2.73         8.78 o                         
   9   7   4        649.09        632.68        58.38 o                         
  -8   8   4        196.10        201.17        18.60 o                         
  -7   8   4        391.81        390.01        27.77 o                         
  -6   8   4        473.43        540.68        50.82 o                         
  -5   8   4        576.18        557.47        63.52 o                         
  -4   8   4        410.22        416.46        28.24 o                         
  -3   8   4        524.52        490.40        31.91 o                         
  -2   8   4        551.03        515.32        30.06 o                         
  -1   8   4        245.50        258.34        17.94 o                         
   0   8   4        828.59        828.60        58.71 o                         
   1   8   4        243.92        264.73        20.40 o                         
   2   8   4        642.67        640.56        34.33 o                         
   3   8   4        404.84        409.83        24.48 o                         
   4   8   4        316.74        330.80        28.87 o                         
   5   8   4        126.09        105.70        13.27 o                         
   6   8   4        558.00        602.89        44.02 o                         
   7   8   4         45.18         36.06        18.64 o                         
  -4   9   4         73.25         55.28        13.46 o                         
  -3   9   4         50.11         58.35        11.42 o                         
  -2   9   4         26.22         14.56        12.70 o                         
  -1   9   4        351.95        392.52        24.75 o                         
   0   9   4        307.21        312.39        20.92 o                         
   1   9   4        790.28        712.02        43.74 o                         
   2   9   4        168.31        181.06        19.65 o                         
   3   9   4        372.00        326.26        26.90 o                         
   4   9   4        175.33        143.81        23.30 o                         
 -16   1   5         13.95         15.63        11.11 o                         
 -15   1   5         69.26         59.84        12.45 o                         
 -14   1   5        128.13        119.43        14.94 o                         
 -13   1   5          2.80          2.79         8.52 o                         
 -12   1   5        360.49        370.43        26.70 o                         
 -11   1   5        107.33        119.42        12.82 o                         
 -10   1   5          3.40          8.80         4.23 o                         
  -9   1   5        197.12        232.36        17.09 o                         
  -8   1   5        140.35        145.86         8.70 o                         
  -7   1   5        375.02        367.32        14.94 o                         
  -6   1   5       1201.39       1343.78        63.46 o                         
  -5   1   5       1951.41       1824.48        83.25 o                         
  -4   1   5       1350.19       1539.73        80.19 o                         
  -3   1   5       3866.36       4006.09       158.92 o                         
  -2   1   5       1514.70       1743.23        73.42 o                         
  -1   1   5       8218.48       7777.63       354.42 o                         
   0   1   5        326.64        351.37        16.49 o                         
   1   1   5          2.35          0.78         1.84 o                         
   2   1   5        204.73        281.11        15.49 o                         
   3   1   5        244.02        213.95         9.96 o                         
   4   1   5        763.87        833.48        36.16 o                         
   5   1   5        875.35       1042.24        42.27 o                         
   6   1   5        192.82        216.73        10.70 o                         
   7   1   5        719.85        839.64        39.23 o                         
   8   1   5        215.56        209.17        14.23 o                         
   9   1   5         63.89         67.09        10.53 o                         
  10   1   5         30.49         39.03        11.03 o                         
  11   1   5          3.18         21.31         8.32 o                         
  12   1   5         68.85         61.29        11.14 o                         
  13   1   5         21.90         23.79        10.12 o                         
  14   1   5         26.02         30.79        19.45 o                         
 -15   2   5        225.94        203.05        20.22 o                         
 -14   2   5         54.06         37.48        17.49 o                         
 -13   2   5        218.66        230.20        25.57 o                         
 -12   2   5        170.79        197.06        17.43 o                         
 -11   2   5        428.90        484.70        25.55 o                         
 -10   2   5        660.10        615.57        31.11 o                         
  -9   2   5         38.97         35.87         5.36 o                         
  -8   2   5       3349.89       3049.60       152.51 o                         
  -7   2   5        125.57        143.82        10.58 o                         
  -6   2   5       2655.12       2611.25       132.30 o                         
  -5   2   5        221.49        177.42         9.75 o                         
  -4   2   5       3108.66       3108.42       171.45 o                         
  -3   2   5         66.09         70.67         4.44 o                         
  -2   2   5       5798.45       5329.55       222.12 o                         
  -1   2   5          0.07          0.97         1.99 o                         
   0   2   5       9716.29       8620.58       382.68 o                         
   1   2   5         11.92         12.46         2.94 o                         
   2   2   5       2857.51       2800.05       120.82 o                         
   3   2   5        386.12        399.33        20.22 o                         
   4   2   5       1257.55       1173.83        53.49 o                         
   5   2   5        513.83        513.92        22.58 o                         
   6   2   5        951.11        938.88        41.16 o                         
   7   2   5        230.15        258.29        18.39 o                         
   8   2   5        136.94        130.40         9.56 o                         
   9   2   5        336.12        321.23        22.44 o                         
  10   2   5        108.50        121.48        23.74 o                         
  11   2   5        494.12        498.96        42.28 o                         
  12   2   5        316.95        329.82        25.15 o                         
  13   2   5        450.44        476.59        40.07 o                         
 -15   3   5         61.31         44.16        11.84 o                         
 -14   3   5        115.63        125.94        15.22 o                         
 -13   3   5        190.29        170.89        16.97 o                         
 -12   3   5        594.06        595.33        57.63 o                         
 -11   3   5       1192.82       1031.43        61.21 o                         
 -10   3   5       1051.63        897.16        44.54 o                         
  -9   3   5       1488.72       1466.96        78.39 o                         
  -8   3   5        322.45        290.54        16.29 o                         
  -7   3   5       1495.54       1505.30        71.39 o                         
  -6   3   5        339.61        356.73        17.13 o                         
  -5   3   5       6544.49       6044.86       287.02 o                         
  -4   3   5        508.37        541.61        22.79 o                         
  -3   3   5      13446.47      12994.99       595.27 o                         
  -2   3   5         90.72        106.59         6.36 o                         
  -1   3   5       7080.76       6794.60       330.14 o                         
   0   3   5        572.62        691.82        28.45 o                         
   1   3   5       5178.30       5064.64       220.41 o                         
   2   3   5          0.50         -1.90         2.45 o                         
   3   3   5       4090.39       3904.09       167.01 o                         
   4   3   5        275.40        264.00        12.35 o                         
   5   3   5        975.40        949.83        45.71 o                         
   6   3   5       1461.94       1459.24        63.21 o                         
   7   3   5        112.68        133.82        10.00 o                         
   8   3   5       1184.52       1202.69        57.87 o                         
   9   3   5        702.46        706.47        38.84 o                         
  10   3   5        271.32        283.23        21.30 o                         
  11   3   5        821.59        843.16        51.90 o                         
  12   3   5        277.21        282.20        32.00 o                         
 -15   4   5         85.27         52.67        26.74 o                         
 -14   4   5        386.57        399.47        39.88 o                         
 -13   4   5        211.56        186.56        15.18 o                         
 -12   4   5        507.02        529.47        33.70 o                         
 -11   4   5        572.61        549.62        30.99 o                         
 -10   4   5        982.90        903.00        44.51 o                         
  -9   4   5       1455.23       1388.36        66.21 o                         
  -8   4   5        497.16        575.48        29.48 o                         
  -7   4   5        382.20        428.95        23.44 o                         
  -6   4   5       1927.92       2034.85        90.18 o                         
  -5   4   5        337.42        313.81        19.68 o                         
  -4   4   5       4729.53       5012.39       235.83 o                         
  -3   4   5        125.42        139.60        10.93 o                         
  -2   4   5       5181.29       5322.79       235.89 o                         
  -1   4   5         42.14         42.69         4.33 o                         
   0   4   5       3024.89       2672.40       150.64 o                         
   1   4   5        844.98        867.69        37.67 o                         
   2   4   5       3376.25       2962.35       132.53 o                         
   3   4   5        151.79        171.03         9.51 o                         
   4   4   5       2050.97       2002.94       100.46 o                         
   5   4   5         89.93        106.02         8.24 o                         
   6   4   5       1093.30       1207.61        62.46 o                         
   7   4   5        605.15        636.01        38.94 o                         
   8   4   5       1238.16       1210.69        63.16 o                         
   9   4   5        229.38        232.64        18.94 o                         
  10   4   5        755.47        750.30        52.33 o                         
  11   4   5         15.68         35.86        13.30 o                         
  12   4   5        251.54        253.81        30.17 o                         
 -14   5   5        214.71        198.54        33.22 o                         
 -13   5   5        100.48        103.57        12.61 o                         
 -12   5   5        284.09        276.05        20.54 o                         
 -11   5   5       1021.29        950.39        55.40 o                         
 -10   5   5        218.83        208.47        16.66 o                         
  -9   5   5       2008.21       1722.16       154.63 o                         
  -8   5   5         27.70         16.81         9.30 o                         
  -7   5   5       1182.21       1198.35        73.98 o                         
  -6   5   5        353.22        371.58        23.51 o                         
  -5   5   5        565.37        569.78        31.13 o                         
  -4   5   5        122.74        131.17         9.55 o                         
  -3   5   5       1858.01       1813.23        76.89 o                         
  -2   5   5          0.05          2.59         3.38 o                         
  -1   5   5        921.19        962.61        45.89 o                         
   0   5   5        197.69        199.63        11.03 o                         
   1   5   5       1219.49       1110.87        48.35 o                         
   2   5   5         50.34         42.36         5.12 o                         
   3   5   5       2236.27       2352.18       115.28 o                         
   4   5   5        505.29        496.35        24.63 o                         
   5   5   5       2633.33       2689.18       121.64 o                         
   6   5   5        141.99        145.90        11.81 o                         
   7   5   5        456.69        412.53        24.29 o                         
   8   5   5          6.68         20.07         6.65 o                         
   9   5   5        586.80        648.29        41.51 o                         
  10   5   5         14.21         18.07        10.49 o                         
  11   5   5        504.63        559.07        53.33 o                         
 -13   6   5        229.87        229.26        28.70 o                         
 -12   6   5         70.80         54.58        12.40 o                         
 -11   6   5        102.69        108.50        19.77 o                         
 -10   6   5        378.63        354.38        24.66 o                         
  -9   6   5         11.41         14.23         7.83 o                         
  -8   6   5       1269.31       1142.90        64.59 o                         
  -7   6   5        161.69        157.04        14.26 o                         
  -6   6   5       1115.52       1098.19        66.78 o                         
  -5   6   5        182.09        194.81        19.30 o                         
  -4   6   5       1002.03       1047.93        49.34 o                         
  -3   6   5          0.16         -2.27         4.72 o                         
  -2   6   5       1206.06       1179.51        59.96 o                         
  -1   6   5         65.04         77.52         7.33 o                         
   0   6   5        675.59        677.74        32.74 o                         
   1   6   5         63.63         55.27         6.39 o                         
   2   6   5        237.11        269.64        15.15 o                         
   3   6   5        269.56        260.52        16.23 o                         
   4   6   5        452.46        505.49        28.35 o                         
   5   6   5        404.88        374.23        21.83 o                         
   6   6   5        652.51        695.36        40.92 o                         
   7   6   5        111.29        107.18        14.91 o                         
   8   6   5        177.76        168.91        15.10 o                         
   9   6   5         94.46         89.27        18.20 o                         
  10   6   5         73.99         88.33        29.58 o                         
 -11   7   5         13.15         10.13        21.07 o                         
 -10   7   5         62.39         44.65        10.99 o                         
  -9   7   5         26.92         30.55        12.53 o                         
  -8   7   5         22.29         26.65         9.25 o                         
  -7   7   5          7.63         -0.30         7.26 o                         
  -6   7   5          9.58         14.25         7.57 o                         
  -5   7   5         66.63         56.76        10.01 o                         
  -4   7   5         92.17         90.50        11.09 o                         
  -3   7   5         66.59         52.30         9.00 o                         
  -2   7   5        137.99        131.07        11.58 o                         
  -1   7   5        196.49        186.68        14.05 o                         
   0   7   5          3.56          5.55         5.39 o                         
   1   7   5          1.36          2.08         5.29 o                         
   2   7   5          0.22         -4.33         5.61 o                         
   3   7   5         53.52         45.93         7.81 o                         
   4   7   5          4.12          7.26         6.56 o                         
   5   7   5         18.38         20.96         8.08 o                         
   6   7   5         99.34        111.93        15.50 o                         
   7   7   5        113.99        127.94        15.81 o                         
   8   7   5          9.96         15.16        10.37 o                         
  -8   8   5         36.30         45.11        11.24 o                         
  -7   8   5         22.98         36.02        10.19 o                         
  -6   8   5        175.89        135.39        15.12 o                         
  -5   8   5          9.22          4.46         8.14 o                         
  -4   8   5        143.49        142.47        14.80 o                         
  -3   8   5          0.02         -0.11         7.26 o                         
  -2   8   5        171.78        171.51        14.28 o                         
  -1   8   5         22.27         24.74         7.74 o                         
   0   8   5         35.91         34.58         8.04 o                         
   1   8   5          3.80         -1.05         7.50 o                         
   2   8   5          3.82          8.01         7.11 o                         
   3   8   5         84.45         88.66        10.40 o                         
   4   8   5          2.23         -0.84         7.83 o                         
   5   8   5         44.82         23.98         8.84 o                         
   6   8   5         68.74         60.26        14.48 o                         
   7   8   5         22.00         32.41        16.61 o                         
  -4   9   5          2.65          3.61        29.78 o                         
  -3   9   5          4.10         -6.76         7.90 o                         
  -2   9   5          8.04          3.06         8.79 o                         
  -1   9   5         58.65         47.29        10.07 o                         
   0   9   5          8.39         -7.99         7.99 o                         
   1   9   5        117.00        122.04        14.17 o                         
   2   9   5          4.22         17.52        13.61 o                         
   3   9   5        238.52        179.90        35.25 o                         
 -16   0   6        867.92        694.74        67.66 o                         
 -15   0   6         63.05         59.93        21.47 o                         
 -14   0   6       1757.96       1977.88       167.41 o                         
 -13   0   6          7.68         32.40        14.02 o                         
 -12   0   6       2262.23       2433.40       201.17 o                         
 -11   0   6        412.28        373.89        39.10 o                         
 -10   0   6       1349.29       1209.59       201.98 o                         
  -9   0   6        890.75        783.53        93.23 o                         
  -8   0   6       4831.75       4261.08       239.01 o                         
  -7   0   6        358.40        380.37        26.55 o                         
  -6   0   6       2743.42       2433.78       137.65 o                         
  -5   0   6         34.89         22.42         4.68 o                         
  -4   0   6       1476.48       1153.61        64.89 o                         
  -3   0   6       1925.26       1755.22       114.79 o                         
  -2   0   6       2075.99       1684.01        94.75 o                         
  -1   0   6       1693.19       1705.46       109.15 o                         
   0   0   6       2661.46       2094.52       138.36 o                         
   1   0   6       1240.28        961.15        79.34 o                         
   2   0   6        204.80        181.58        16.12 o                         
   3   0   6       7088.01       7157.98       451.99 o                         
   4   0   6        675.54        693.66        40.99 o                         
   5   0   6       3356.30       2989.77       168.40 o                         
   6   0   6       1714.69       1697.52       134.21 o                         
   7   0   6        918.23        816.68        85.29 o                         
   8   0   6        761.28        698.40        61.33 o                         
   9   0   6       1211.80       1159.24       195.09 o                         
  10   0   6         25.31         17.51        18.23 o                         
  11   0   6       1364.34       1548.53       219.20 o                         
  12   0   6         25.38         27.73        13.32 o                         
  13   0   6        335.31        310.08        52.27 o                         
 -16   1   6         42.38         38.71        12.54 o                         
 -15   1   6       1134.48       1142.86        80.18 o                         
 -14   1   6          2.83         -0.49         8.38 o                         
 -13   1   6       1445.08       1578.13       108.54 o                         
 -12   1   6        124.33        123.62        13.37 o                         
 -11   1   6       1039.50        998.99        80.23 o                         
 -10   1   6        189.23        227.58        20.03 o                         
  -9   1   6       2946.37       2566.68       127.38 o                         
  -8   1   6        244.32        250.40        14.27 o                         
  -7   1   6       4555.12       3916.77       186.55 o                         
  -6   1   6       1450.86       1451.77        58.98 o                         
  -5   1   6       2304.62       2201.40       109.42 o                         
  -4   1   6        392.59        380.06        16.62 o                         
  -3   1   6        562.00        573.39        30.59 o                         
  -2   1   6          6.06         12.26         2.27 o                         
  -1   1   6       5358.38       4899.36       225.46 o                         
   0   1   6        483.33        430.09        17.90 o                         
   1   1   6       2279.50       2000.08       111.53 o                         
   2   1   6       4369.09       4098.75       210.14 o                         
   3   1   6       1010.25       1060.91        42.94 o                         
   4   1   6       2330.71       2448.15       103.73 o                         
   5   1   6       1592.60       1684.21        74.10 o                         
   6   1   6       2380.58       2290.66       119.97 o                         
   7   1   6       1074.07        993.55        57.44 o                         
   8   1   6       2252.20       2065.16       132.47 o                         
   9   1   6         11.24          3.96         9.10 o                         
  10   1   6       1558.39       1393.26       121.76 o                         
  11   1   6         14.39          9.62         8.26 o                         
  12   1   6        608.75        695.85        62.63 o                         
  13   1   6         23.72         21.15        11.68 o                         
 -16   2   6        151.79        100.08        39.71 o                         
 -15   2   6         10.05         11.76        10.03 o                         
 -14   2   6        541.36        564.25        38.19 o                         
 -13   2   6         20.26         15.69         8.82 o                         
 -12   2   6       1118.32       1079.54        66.04 o                         
 -11   2   6         28.25         25.62         6.56 o                         
 -10   2   6       1002.26        830.31        39.51 o                         
  -9   2   6         25.14         31.78         6.73 o                         
  -8   2   6        276.53        278.41        19.92 o                         
  -7   2   6        708.99        738.03        36.33 o                         
  -6   2   6       2774.49       2656.70       113.99 o                         
  -5   2   6       1331.60       1475.44        64.05 o                         
  -4   2   6       3627.09       4072.55       219.54 o                         
  -3   2   6        628.67        578.48        24.81 o                         
  -2   2   6       2176.72       2216.21        92.73 o                         
  -1   2   6        139.49        136.48         7.14 o                         
   0   2   6       2778.76       2711.81       120.34 o                         
   1   2   6       1545.84       1417.77        57.50 o                         
   2   2   6       4005.57       4248.81       176.29 o                         
   3   2   6       1088.59       1096.12        44.53 o                         
   4   2   6        411.98        409.92        17.93 o                         
   5   2   6       1012.07        952.25        45.80 o                         
   6   2   6          1.11         -3.73         3.73 o                         
   7   2   6       1857.84       1797.63        95.07 o                         
   8   2   6         60.64         58.96         8.15 o                         
   9   2   6       1552.63       1406.96       118.76 o                         
  10   2   6         68.03         43.28         9.65 o                         
  11   2   6        449.86        470.64        32.42 o                         
  12   2   6         14.49         25.66        10.51 o                         
  13   2   6        226.82        218.81        62.19 o                         
 -15   3   6         27.43         25.84        10.94 o                         
 -14   3   6          5.68         16.20         9.88 o                         
 -13   3   6        174.49        154.37        16.14 o                         
 -12   3   6         70.61         71.77         8.35 o                         
 -11   3   6        234.28        232.78        14.80 o                         
 -10   3   6        186.35        181.97        13.86 o                         
  -9   3   6         17.88         29.36         5.52 o                         
  -8   3   6         86.74         86.79         8.46 o                         
  -7   3   6         13.10         13.39         4.20 o                         
  -6   3   6         11.83          8.24         3.82 o                         
  -5   3   6        307.49        311.40        15.55 o                         
  -4   3   6        259.84        310.23        13.92 o                         
  -3   3   6       1250.84       1263.23        50.80 o                         
  -2   3   6        131.56        126.57         6.99 o                         
  -1   3   6        408.27        372.18        16.18 o                         
   0   3   6       1893.48       1954.38        77.65 o                         
   1   3   6       1226.97       1213.83        48.51 o                         
   2   3   6        381.85        458.14        19.95 o                         
   3   3   6         30.24         30.92         3.74 o                         
   4   3   6          9.29         12.62         3.32 o                         
   5   3   6          4.96         -0.62         4.01 o                         
   6   3   6         31.67         49.47         6.28 o                         
   7   3   6          3.49          7.25         5.99 o                         
   8   3   6        615.76        666.92        38.13 o                         
   9   3   6         53.61         35.64        10.12 o                         
  10   3   6          2.59          5.85         7.75 o                         
  11   3   6         34.70         17.90        10.49 o                         
  12   3   6          4.24         -1.14        15.39 o                         
 -15   4   6          0.00        -18.27        23.91 o                         
 -14   4   6         26.39         24.07         8.59 o                         
 -13   4   6         11.57         16.38         7.46 o                         
 -12   4   6        345.38        337.14        20.05 o                         
 -11   4   6         30.71         48.48         9.48 o                         
 -10   4   6        139.88        125.78        10.21 o                         
  -9   4   6         14.07         14.87         5.41 o                         
  -8   4   6          4.06          7.41         4.83 o                         
  -7   4   6         33.92         34.19         5.74 o                         
  -6   4   6         18.56         23.25         4.36 o                         
  -5   4   6        174.58        179.86        10.48 o                         
  -4   4   6        257.64        317.28        20.47 o                         
  -3   4   6         82.88         97.62         6.73 o                         
  -2   4   6         50.21         53.25         4.91 o                         
  -1   4   6        137.71        138.80         8.14 o                         
   0   4   6         58.46         53.17         4.92 o                         
   1   4   6          1.71          8.72         3.33 o                         
   2   4   6         72.27         76.06         6.02 o                         
   3   4   6         30.44         43.45         6.15 o                         
   4   4   6         30.67         39.96         5.37 o                         
   5   4   6          8.00          3.80         4.82 o                         
   6   4   6         97.20         82.92         8.72 o                         
   7   4   6        106.12        108.28        12.23 o                         
   8   4   6          6.57          2.43         7.19 o                         
   9   4   6        161.24        142.17        14.69 o                         
  10   4   6        136.77        169.08        18.32 o                         
  11   4   6          7.63         12.77        10.34 o                         
 -13   5   6        303.53        266.18        21.01 o                         
 -12   5   6        111.31        141.77        14.28 o                         
 -11   5   6        773.15        688.05        48.78 o                         
 -10   5   6         55.63         65.07        11.29 o                         
  -9   5   6        239.61        248.89        25.26 o                         
  -8   5   6          1.83         -1.14         6.13 o                         
  -7   5   6        113.28        117.90        15.26 o                         
  -6   5   6        101.52        115.58        10.03 o                         
  -5   5   6         87.66         73.69         7.14 o                         
  -4   5   6         35.60         34.28         5.47 o                         
  -3   5   6        155.41        156.09        10.64 o                         
  -2   5   6          2.67         11.87         4.02 o                         
  -1   5   6          6.06          7.17         3.79 o                         
   0   5   6        490.52        507.10        23.14 o                         
   1   5   6        145.00        122.04         8.22 o                         
   2   5   6        143.99        136.00         8.82 o                         
   3   5   6         80.89         99.93         8.35 o                         
   4   5   6         46.60         40.35         7.84 o                         
   5   5   6         85.39         84.39         9.07 o                         
   6   5   6        165.23        176.14        13.54 o                         
   7   5   6         61.93         61.76        10.18 o                         
   8   5   6        578.28        567.81        37.36 o                         
   9   5   6        413.04        425.56        35.34 o                         
  10   5   6         34.25         43.38        12.52 o                         
  11   5   6         63.50         92.38        29.17 o                         
 -13   6   6         18.76         12.31        12.74 o                         
 -12   6   6        154.41        158.60        16.35 o                         
 -11   6   6        123.05        117.09        17.37 o                         
 -10   6   6        646.26        756.96        46.43 o                         
  -9   6   6        109.31        108.44        12.35 o                         
  -8   6   6        761.54        823.98        48.77 o                         
  -7   6   6        251.09        277.99        26.61 o                         
  -6   6   6       1453.87       1445.26        81.09 o                         
  -5   6   6         67.65         72.08        11.29 o                         
  -4   6   6        602.27        638.20        39.35 o                         
  -3   6   6        149.76        153.20        11.88 o                         
  -2   6   6        362.84        399.01        22.80 o                         
  -1   6   6         70.09         60.51         6.75 o                         
   0   6   6        412.79        431.37        26.44 o                         
   1   6   6        512.83        527.50        34.31 o                         
   2   6   6       1140.17       1180.62        58.56 o                         
   3   6   6        934.46        946.79        51.87 o                         
   4   6   6        514.13        500.64        30.87 o                         
   5   6   6       1057.81       1082.68        61.43 o                         
   6   6   6        286.86        256.40        19.15 o                         
   7   6   6        387.52        402.42        31.75 o                         
   8   6   6        121.18        165.10        21.82 o                         
   9   6   6        285.86        348.53        59.16 o                         
  10   6   6          0.44        -18.23        18.23 o                         
 -10   7   6         17.12         25.52         9.68 o                         
  -9   7   6        598.28        628.65        39.42 o                         
  -8   7   6         66.57         63.68        11.87 o                         
  -7   7   6       1421.85       1519.14        86.68 o                         
  -6   7   6        206.80        211.64        21.35 o                         
  -5   7   6       1243.32       1184.03        67.91 o                         
  -4   7   6        455.99        465.91        30.99 o                         
  -3   7   6       1745.69       1700.61        86.71 o                         
  -2   7   6        649.88        644.93        35.09 o                         
  -1   7   6       2362.48       2281.45       115.70 o                         
   0   7   6       1004.97        912.60        48.81 o                         
   1   7   6       1015.93        943.87        48.52 o                         
   2   7   6        976.98        931.92        47.80 o                         
   3   7   6        156.78        176.79        20.76 o                         
   4   7   6        749.23        685.40        41.29 o                         
   5   7   6        297.95        275.30        30.41 o                         
   6   7   6        591.97        595.47        46.92 o                         
   7   7   6         82.55         79.96        14.27 o                         
  -8   8   6        247.95        250.24        28.63 o                         
  -7   8   6          5.76         -8.83         8.83 o                         
  -6   8   6        226.71        309.62        29.46 o                         
  -5   8   6        147.00        145.24        21.69 o                         
  -4   8   6        506.47        470.77        31.13 o                         
  -3   8   6        309.27        292.82        18.02 o                         
  -2   8   6        673.07        643.67        35.87 o                         
  -1   8   6        252.88        237.99        22.02 o                         
   0   8   6       1173.56       1068.17        61.50 o                         
   1   8   6        236.86        198.84        17.34 o                         
   2   8   6        749.18        672.06        36.61 o                         
   3   8   6        662.37        652.28        39.54 o                         
   4   8   6        291.74        315.63        27.02 o                         
   5   8   6        474.39        478.09        34.92 o                         
   6   8   6         76.96         92.38        23.10 o                         
  -4   9   6         28.11          5.67        17.83 o                         
  -3   9   6        119.40        115.14        20.73 o                         
  -2   9   6         16.87         11.74        10.15 o                         
  -1   9   6        538.36        509.61        33.60 o                         
   0   9   6        124.74        120.40        26.36 o                         
   1   9   6        402.66        338.45        33.66 o                         
 -16   1   7         29.35         33.06        11.88 o                         
 -15   1   7        131.69        112.03        20.18 o                         
 -14   1   7          6.74         11.25        10.15 o                         
 -13   1   7         67.19         54.79        10.99 o                         
 -12   1   7         65.19         60.69        10.38 o                         
 -11   1   7         23.78         23.08         7.79 o                         
 -10   1   7        976.25       1013.25        54.96 o                         
  -9   1   7        427.39        460.26        24.18 o                         
  -8   1   7        237.24        217.59        11.63 o                         
  -7   1   7        433.42        426.79        20.34 o                         
  -6   1   7        113.19        154.38         8.91 o                         
  -5   1   7         30.27         31.88         2.91 o                         
  -4   1   7         94.75         87.27         5.78 o                         
  -3   1   7        130.56        176.63         9.36 o                         
  -2   1   7       2581.61       2441.33       102.52 o                         
  -1   1   7         11.33         25.17         2.68 o                         
   0   1   7        952.74        893.99        51.73 o                         
   1   1   7        358.95        464.64        20.94 o                         
   2   1   7       2350.57       2186.16       112.86 o                         
   3   1   7          0.06         -1.13         2.65 o                         
   4   1   7        690.15        714.00        35.83 o                         
   5   1   7         20.63         12.75         4.53 o                         
   6   1   7         50.03         59.13         7.38 o                         
   7   1   7         58.47         57.59         7.50 o                         
   8   1   7         37.56         46.13         8.63 o                         
   9   1   7         92.46         97.01        11.84 o                         
  10   1   7        127.23        125.88        22.28 o                         
  11   1   7         19.33         24.51         9.30 o                         
  12   1   7         42.52         37.54        10.98 o                         
 -15   2   7         75.15         76.82        16.67 o                         
 -14   2   7        236.31        223.12        33.36 o                         
 -13   2   7         20.71          6.45         8.13 o                         
 -12   2   7        237.78        256.59        20.21 o                         
 -11   2   7          8.98         17.52         5.93 o                         
 -10   2   7        257.90        261.11        15.48 o                         
  -9   2   7       1041.98        979.37        57.02 o                         
  -8   2   7        669.67        664.16        36.26 o                         
  -7   2   7        924.89        864.58        44.64 o                         
  -6   2   7        189.68        178.99        11.35 o                         
  -5   2   7       2584.59       2641.92       126.31 o                         
  -4   2   7        617.53        632.97        27.32 o                         
  -3   2   7       3186.74       2682.63       116.22 o                         
  -2   2   7        487.67        591.08        24.70 o                         
  -1   2   7       2376.08       2289.22       117.96 o                         
   0   2   7        477.73        545.41        22.62 o                         
   1   2   7       1544.12       1493.11        58.77 o                         
   2   2   7        122.40        113.20         9.07 o                         
   3   2   7       3537.32       3605.34       154.87 o                         
   4   2   7        565.29        579.12        29.45 o                         
   5   2   7       2592.15       2581.99       159.36 o                         
   6   2   7          4.47          1.49         5.24 o                         
   7   2   7       1262.17       1175.19        62.56 o                         
   8   2   7        238.82        245.98        23.06 o                         
   9   2   7        386.25        419.29        29.01 o                         
  10   2   7        188.03        210.66        21.69 o                         
  11   2   7        456.48        474.14        32.83 o                         
  12   2   7        158.25        180.90        18.71 o                         
 -15   3   7        422.24        458.81        33.54 o                         
 -14   3   7        156.76        145.39        16.24 o                         
 -13   3   7       1216.34       1180.55        72.72 o                         
 -12   3   7        207.77        246.20        25.19 o                         
 -11   3   7       1820.13       1763.68        99.13 o                         
 -10   3   7        308.56        313.70        21.26 o                         
  -9   3   7        436.38        412.26        32.13 o                         
  -8   3   7        912.07        899.84        43.83 o                         
  -7   3   7        108.92         93.13         7.10 o                         
  -6   3   7       2648.00       2655.25       123.01 o                         
  -5   3   7        983.14       1008.82        44.12 o                         
  -4   3   7       5192.90       5484.66       251.78 o                         
  -3   3   7        687.13        678.77        28.20 o                         
  -2   3   7       5323.15       5091.44       213.39 o                         
  -1   3   7         42.41         37.74         4.04 o                         
   0   3   7       3581.83       3388.44       134.12 o                         
   1   3   7        353.16        400.66        17.44 o                         
   2   3   7       2781.61       2996.33       138.05 o                         
   3   3   7        110.32        118.75         9.63 o                         
   4   3   7       1898.63       2059.21        95.53 o                         
   5   3   7        130.95        141.02        11.84 o                         
   6   3   7       1310.09       1300.51        70.17 o                         
   7   3   7        200.94        196.14        14.85 o                         
   8   3   7       1456.30       1465.33        76.91 o                         
   9   3   7         13.22          6.83         7.87 o                         
  10   3   7        898.50        839.12        59.23 o                         
  11   3   7        148.84        151.51        18.32 o                         
  12   3   7        300.79        331.84        49.84 o                         
 -15   4   7        362.98        466.80        54.95 o                         
 -14   4   7        374.85        394.32        25.73 o                         
 -13   4   7        462.59        452.46        32.55 o                         
 -12   4   7       1070.34       1027.87        49.68 o                         
 -11   4   7        868.20        905.84        49.35 o                         
 -10   4   7       2070.31       2116.98       111.80 o                         
  -9   4   7       1065.41       1144.59        59.19 o                         
  -8   4   7        243.98        248.78        14.81 o                         
  -7   4   7       2156.02       1977.56       114.09 o                         
  -6   4   7        383.84        363.87        17.70 o                         
  -5   4   7        781.02        815.61        37.08 o                         
  -4   4   7        278.89        306.90        24.73 o                         
  -3   4   7       2366.22       2294.45       107.16 o                         
  -2   4   7         27.19         21.00         3.95 o                         
  -1   4   7       3326.08       3074.32       129.01 o                         
   0   4   7        378.14        400.33        18.71 o                         
   1   4   7       2693.16       2603.14       129.70 o                         
   2   4   7         16.73         16.36         4.05 o                         
   3   4   7        509.30        566.65        28.56 o                         
   4   4   7          7.89         10.81         5.22 o                         
   5   4   7       1486.96       1576.83        92.24 o                         
   6   4   7         40.26         48.65         8.95 o                         
   7   4   7       1296.12       1307.21        77.41 o                         
   8   4   7         21.88         21.34         8.46 o                         
   9   4   7        637.59        639.03        41.34 o                         
  10   4   7         13.80          9.09        17.63 o                         
  11   4   7        411.86        413.63        47.81 o                         
 -13   5   7        235.13        234.11        19.16 o                         
 -12   5   7        229.77        272.07        20.78 o                         
 -11   5   7        392.97        426.57        38.95 o                         
 -10   5   7       1278.67       1171.59        74.77 o                         
  -9   5   7        445.18        466.86        29.68 o                         
  -8   5   7       2153.86       2262.07       122.95 o                         
  -7   5   7        821.60        849.07        50.75 o                         
  -6   5   7       1212.41       1178.63        52.20 o                         
  -5   5   7        554.84        558.72        28.27 o                         
  -4   5   7       1137.30       1106.95        53.14 o                         
  -3   5   7         14.51         11.29         4.61 o                         
  -2   5   7        795.29        701.13        38.33 o                         
  -1   5   7         29.05         34.71         4.89 o                         
   0   5   7        419.35        388.01        20.34 o                         
   1   5   7        117.22        128.34         8.49 o                         
   2   5   7        535.85        578.88        33.02 o                         
   3   5   7          9.30          3.20         5.25 o                         
   4   5   7       2048.51       1948.70        98.75 o                         
   5   5   7          0.12         -0.05         5.50 o                         
   6   5   7       1245.25       1388.61        82.44 o                         
   7   5   7          1.08         -0.79         7.77 o                         
   8   5   7        689.21        707.63        45.21 o                         
   9   5   7          0.81          3.22         9.18 o                         
  10   5   7        635.99        709.05        65.87 o                         
 -13   6   7          1.39         -0.88        12.56 o                         
 -12   6   7        314.78        286.92        22.18 o                         
 -11   6   7        152.46        167.82        16.48 o                         
 -10   6   7        428.41        401.36        27.37 o                         
  -9   6   7       1163.96       1228.62        70.42 o                         
  -8   6   7        436.51        476.12        30.82 o                         
  -7   6   7        858.95        834.89        49.29 o                         
  -6   6   7        114.04        116.33        12.18 o                         
  -5   6   7        701.43        735.43        41.41 o                         
  -4   6   7        186.58        205.92        15.32 o                         
  -3   6   7       1256.55       1300.76        66.75 o                         
  -2   6   7         74.64         65.22         8.18 o                         
  -1   6   7       1034.05       1007.56        52.13 o                         
   0   6   7          8.57          4.89         4.90 o                         
   1   6   7        107.97        130.57         9.68 o                         
   2   6   7         47.41         32.42        13.04 o                         
   3   6   7        201.44        207.50        15.99 o                         
   4   6   7         19.35         14.23         7.19 o                         
   5   6   7        392.41        392.54        26.11 o                         
   6   6   7          1.63          7.73         8.82 o                         
   7   6   7        207.75        176.06        19.38 o                         
   8   6   7         58.09         37.29        21.39 o                         
   9   6   7        190.24        185.80        27.29 o                         
 -10   7   7        155.06        152.11        16.39 o                         
  -9   7   7        124.61        123.89        14.28 o                         
  -8   7   7         37.29         26.44         9.46 o                         
  -7   7   7         15.07         14.54         8.80 o                         
  -6   7   7         35.48         48.95        13.35 o                         
  -5   7   7          1.16          7.13         7.83 o                         
  -4   7   7         96.49        100.62        10.45 o                         
  -3   7   7          0.23         -0.31         5.75 o                         
  -2   7   7        107.92        112.75        10.93 o                         
  -1   7   7         10.90         10.82         6.36 o                         
   0   7   7         10.55          8.90         6.19 o                         
   1   7   7         82.32         80.94        12.57 o                         
   2   7   7          9.45         34.46         8.63 o                         
   3   7   7         13.88         27.28         9.39 o                         
   4   7   7          2.20          4.36         7.50 o                         
   5   7   7          8.30         -3.32         7.60 o                         
   6   7   7          1.63          7.98        10.25 o                         
   7   7   7          0.19          6.89        12.89 o                         
  -8   8   7         30.67         31.20        18.23 o                         
  -7   8   7         13.16         22.14        10.10 o                         
  -6   8   7         80.22         56.47        11.13 o                         
  -5   8   7          0.61         11.84         8.37 o                         
  -4   8   7          1.71          2.57         8.24 o                         
  -3   8   7        109.70        112.51        17.33 o                         
  -2   8   7         18.13          8.66         7.05 o                         
  -1   8   7        222.73        192.32        15.87 o                         
   0   8   7          7.97          2.22         9.00 o                         
   1   8   7        166.34        155.44        17.86 o                         
   2   8   7          7.85          6.58        13.20 o                         
   3   8   7          8.83         17.36        18.42 o                         
   4   8   7         35.31         43.96        11.63 o                         
   5   8   7          2.91         -7.66        13.61 o                         
  -3   9   7          0.71         22.86        13.70 o                         
  -2   9   7          3.31         12.56        10.42 o                         
  -1   9   7          2.55         16.61        20.66 o                         
 -16   0   8        179.51        197.42        30.57 o                         
 -15   0   8         52.45         58.95        18.27 o                         
 -14   0   8         78.97         84.46        38.90 o                         
 -13   0   8       1291.47       1155.62       112.84 o                         
 -12   0   8          9.98         21.33        19.04 o                         
 -11   0   8       3222.21       2313.16       303.88 o                         
 -10   0   8         67.71         62.80        10.02 o                         
  -9   0   8       6804.90       6331.35       429.54 o                         
  -8   0   8        907.29        862.30        59.99 o                         
  -7   0   8       5286.35       4783.84       325.41 o                         
  -6   0   8          1.19          0.50         3.35 o                         
  -5   0   8       5187.68       4694.24       264.07 o                         
  -4   0   8        159.43        157.24        23.74 o                         
  -3   0   8        946.88        802.54        52.29 o                         
  -2   0   8       1505.04       1476.74        83.86 o                         
  -1   0   8       1931.99       1665.90        93.97 o                         
   0   0   8       2103.29       2139.52       143.29 o                         
   1   0   8       2859.51       2853.39       192.58 o                         
   2   0   8       5177.21       5082.74       333.71 o                         
   3   0   8       1242.06       1209.91        82.91 o                         
   4   0   8       1724.51       1599.38       117.24 o                         
   5   0   8          5.76         12.02         7.51 o                         
   6   0   8        351.87        385.81        29.90 o                         
   7   0   8        219.51        224.57        25.02 o                         
   8   0   8        318.17        294.29        30.67 o                         
   9   0   8        196.53        158.45        22.89 o                         
  10   0   8        861.47        916.67        79.53 o                         
  11   0   8        195.62        158.42        37.28 o                         
  12   0   8        169.74        154.90        24.65 o                         
 -15   1   8        171.62        168.70        18.27 o                         
 -14   1   8        592.55        672.53        44.50 o                         
 -13   1   8         19.95         21.72         8.94 o                         
 -12   1   8        849.44        895.08        55.07 o                         
 -11   1   8         14.25         -0.83         5.63 o                         
 -10   1   8       1193.40       1268.86        68.07 o                         
  -9   1   8        137.84        144.01        10.46 o                         
  -8   1   8       2533.21       2333.57       101.55 o                         
  -7   1   8         26.56         34.23         5.49 o                         
  -6   1   8       5002.30       4328.08       243.43 o                         
  -5   1   8        124.37        128.17         6.90 o                         
  -4   1   8       5807.71       5499.61       262.01 o                         
  -3   1   8        157.29        159.60         8.02 o                         
  -2   1   8       5075.02       4170.54       185.44 o                         
  -1   1   8        197.22        192.69        11.49 o                         
   0   1   8       2880.86       2560.39       124.88 o                         
   1   1   8       1122.19       1027.38        55.62 o                         
   2   1   8       1617.21       1896.12        91.66 o                         
   3   1   8        753.07        755.55        41.99 o                         
   4   1   8        825.24        854.56        42.59 o                         
   5   1   8        948.87        900.36        44.41 o                         
   6   1   8        818.18        759.55        44.70 o                         
   7   1   8       1216.18       1144.82        84.74 o                         
   8   1   8        354.00        375.21        33.51 o                         
   9   1   8        968.72        875.14        73.79 o                         
  10   1   8        217.05        263.04        21.41 o                         
  11   1   8        376.67        356.86        26.70 o                         
  12   1   8        157.38        122.93        22.29 o                         
 -15   2   8        396.54        421.30        31.77 o                         
 -14   2   8        221.89        176.80        17.63 o                         
 -13   2   8        648.58        740.49        48.05 o                         
 -12   2   8        179.69        169.61        15.65 o                         
 -11   2   8        204.54        191.71        27.27 o                         
 -10   2   8        169.41        155.81        12.83 o                         
  -9   2   8          6.99          6.59         4.13 o                         
  -8   2   8          0.04         -0.73         3.55 o                         
  -7   2   8       1825.97       1731.89        70.06 o                         
  -6   2   8          5.80          8.30         3.48 o                         
  -5   2   8       4029.88       3861.86       219.81 o                         
  -4   2   8        510.57        454.72        20.49 o                         
  -3   2   8       4349.93       3926.36       167.26 o                         
  -2   2   8          1.14          3.78         2.49 o                         
  -1   2   8       2447.48       2469.87       109.79 o                         
   0   2   8          6.48          2.96         2.45 o                         
   1   2   8       3315.36       3472.19       149.92 o                         
   2   2   8        320.66        264.98        15.21 o                         
   3   2   8        616.26        654.05        33.00 o                         
   4   2   8       1033.40       1070.05        52.12 o                         
   5   2   8        335.19        335.14        20.99 o                         
   6   2   8        454.95        442.41        41.69 o                         
   7   2   8        551.03        571.11        41.88 o                         
   8   2   8        601.83        569.63        36.90 o                         
   9   2   8        401.05        332.02        38.42 o                         
  10   2   8        351.03        344.70        25.70 o                         
  11   2   8          2.47          3.46         9.19 o                         
  12   2   8        219.42        240.73        31.52 o                         
 -15   3   8          6.39          8.34         9.84 o                         
 -14   3   8        133.70        129.32        15.56 o                         
 -13   3   8         23.38         27.42         9.79 o                         
 -12   3   8        187.92        155.61        12.48 o                         
 -11   3   8         11.69         14.50         7.04 o                         
 -10   3   8        191.07        172.34        12.13 o                         
  -9   3   8          3.85         -4.26         4.68 o                         
  -8   3   8        301.65        308.17        17.56 o                         
  -7   3   8          9.87          5.26         3.70 o                         
  -6   3   8        114.32        109.48         7.84 o                         
  -5   3   8          4.67          5.95         3.45 o                         
  -4   3   8          7.20          8.59         3.44 o                         
  -3   3   8         63.99         74.40         5.95 o                         
  -2   3   8        181.88        163.28         8.68 o                         
  -1   3   8        374.51        454.71        19.74 o                         
   0   3   8        817.57        861.45        35.03 o                         
   1   3   8        534.55        579.45        26.47 o                         
   2   3   8        147.12        156.92        10.38 o                         
   3   3   8        891.01        884.61        47.49 o                         
   4   3   8         79.83         78.09         8.59 o                         
   5   3   8         86.41        107.64        10.38 o                         
   6   3   8         27.94         23.46         6.63 o                         
   7   3   8          5.75         12.96         6.73 o                         
   8   3   8         14.45          7.68        11.70 o                         
   9   3   8         11.12         14.32        17.22 o                         
  10   3   8         17.86         15.80        10.48 o                         
  11   3   8          3.66         -4.19        10.29 o                         
 -15   4   8          9.35         19.20        18.97 o                         
 -14   4   8          8.10          5.61         9.58 o                         
 -13   4   8         51.63         60.77        10.33 o                         
 -12   4   8        163.95        168.45        15.87 o                         
 -11   4   8         91.11         92.73         9.64 o                         
 -10   4   8         59.57         55.72         7.79 o                         
  -9   4   8         91.93         96.65         9.12 o                         
  -8   4   8         41.97         47.75         6.81 o                         
  -7   4   8         81.41         77.46         6.97 o                         
  -6   4   8        192.68        190.16        12.80 o                         
  -5   4   8        277.16        270.13        15.25 o                         
  -4   4   8         18.19         17.19         4.48 o                         
  -3   4   8        208.40        270.02        15.31 o                         
  -2   4   8          4.15          1.98         3.44 o                         
  -1   4   8         19.71         32.47         4.42 o                         
   0   4   8         61.38         64.30         5.61 o                         
   1   4   8         27.24         41.80         5.53 o                         
   2   4   8         17.35          7.90         5.32 o                         
   3   4   8         53.62         57.11         8.59 o                         
   4   4   8          1.91          4.04         6.38 o                         
   5   4   8        171.38        129.35        12.86 o                         
   6   4   8         28.84         25.60         8.44 o                         
   7   4   8          1.65         -2.23         7.41 o                         
   8   4   8          0.08          8.47         7.96 o                         
   9   4   8         34.77         39.02        11.49 o                         
  10   4   8          8.74         13.02        10.85 o                         
  11   4   8          8.35         21.07        23.50 o                         
 -13   5   8          1.47          9.90        10.51 o                         
 -12   5   8        263.85        287.91        26.43 o                         
 -11   5   8          1.24          2.07         7.45 o                         
 -10   5   8        469.27        512.13        47.14 o                         
  -9   5   8          5.99         -0.16         6.36 o                         
  -8   5   8        732.52        723.13        50.60 o                         
  -7   5   8         17.04         12.30         6.15 o                         
  -6   5   8        557.21        615.09        30.69 o                         
  -5   5   8          0.39          0.44         4.51 o                         
  -4   5   8        212.12        224.15        13.82 o                         
  -3   5   8          6.77          4.84         4.48 o                         
  -2   5   8        117.67        104.97         8.45 o                         
  -1   5   8        166.90        191.16        12.33 o                         
   0   5   8         71.56         76.08         7.43 o                         
   1   5   8        172.55        182.44        11.84 o                         
   2   5   8          3.52          2.71         4.61 o                         
   3   5   8        256.69        269.27        22.83 o                         
   4   5   8         67.21         55.18         9.74 o                         
   5   5   8        236.52        256.77        20.40 o                         
   6   5   8         61.90         55.67        10.37 o                         
   7   5   8        141.38        134.76        14.69 o                         
   8   5   8         74.83         83.70        12.57 o                         
   9   5   8          3.76          3.94        10.82 o                         
  10   5   8         25.18         43.35        23.91 o                         
 -13   6   8        134.31        143.43        29.17 o                         
 -12   6   8          5.82         -0.01         8.55 o                         
 -11   6   8        190.23        212.41        26.67 o                         
 -10   6   8          0.09         -3.00         7.66 o                         
  -9   6   8        253.69        254.21        28.54 o                         
  -8   6   8         24.45         17.99         8.03 o                         
  -7   6   8       1129.90       1054.80        67.83 o                         
  -6   6   8        124.31        120.64        11.09 o                         
  -5   6   8        706.93        730.83        39.65 o                         
  -4   6   8        265.85        261.04        17.12 o                         
  -3   6   8       1208.71       1172.39        60.42 o                         
  -2   6   8         71.38         63.46         7.99 o                         
  -1   6   8        962.74        913.39        47.78 o                         
   0   6   8         15.42         14.05         6.55 o                         
   1   6   8       1150.43       1213.79        61.68 o                         
   2   6   8         81.45         91.36        10.76 o                         
   3   6   8        409.75        412.38        26.51 o                         
   4   6   8        643.93        670.56        47.62 o                         
   5   6   8        673.65        741.82        51.01 o                         
   6   6   8        138.81        177.36        33.83 o                         
   7   6   8        259.63        286.38        25.64 o                         
   8   6   8        362.93        367.99        31.24 o                         
 -10   7   8        525.50        605.07        46.08 o                         
  -9   7   8         84.16         74.66        12.63 o                         
  -8   7   8        796.74        834.42        50.70 o                         
  -7   7   8         31.45         40.68        10.16 o                         
  -6   7   8        569.66        526.38        46.79 o                         
  -5   7   8         17.80          9.98         7.89 o                         
  -4   7   8        888.86        829.01        44.39 o                         
  -3   7   8        153.34        163.91        13.41 o                         
  -2   7   8       2138.29       2022.26       118.03 o                         
  -1   7   8        306.25        289.46        27.49 o                         
   0   7   8       2126.91       2076.54       118.57 o                         
   1   7   8        460.67        437.70        33.69 o                         
   2   7   8       1034.83       1112.84        63.09 o                         
   3   7   8        425.67        430.59        28.23 o                         
   4   7   8        637.15        627.73        45.78 o                         
   5   7   8        212.02        232.06        36.93 o                         
   6   7   8        216.39        231.73        23.29 o                         
   7   7   8        223.72        214.34        38.90 o                         
  -8   8   8         51.96         40.11        19.45 o                         
  -7   8   8        322.29        303.81        87.72 o                         
  -6   8   8         17.97         13.59         8.66 o                         
  -5   8   8        957.39        967.67        56.98 o                         
  -4   8   8         14.71         15.68         8.53 o                         
  -3   8   8        273.27        278.27        19.17 o                         
  -2   8   8         49.63         40.98         9.94 o                         
  -1   8   8        435.67        443.12        30.74 o                         
   0   8   8        115.12        120.23        15.70 o                         
   1   8   8        961.52        891.82        62.26 o                         
   2   8   8        619.01        565.95        41.86 o                         
   3   8   8        837.79        863.19        70.76 o                         
   4   8   8        335.35        427.87        57.13 o                         
  -2   9   8        354.33        370.02        42.53 o                         
 -15   1   9          5.01         -0.24         9.53 o                         
 -14   1   9         17.34         12.48        10.02 o                         
 -13   1   9        152.28        152.07        15.97 o                         
 -12   1   9        242.98        202.12        24.04 o                         
 -11   1   9        280.30        275.95        18.37 o                         
 -10   1   9        669.16        671.84        37.72 o                         
  -9   1   9        596.37        576.78        30.01 o                         
  -8   1   9        933.78        746.45        42.26 o                         
  -7   1   9        180.17        174.11        10.02 o                         
  -6   1   9        105.81        104.17         9.45 o                         
  -5   1   9         10.86         12.93         3.21 o                         
  -4   1   9         51.43         71.79         4.96 o                         
  -3   1   9         85.63         78.36         5.17 o                         
  -2   1   9        104.52        119.89         6.63 o                         
  -1   1   9        634.25        648.54        35.78 o                         
   0   1   9         24.29         34.46         4.87 o                         
   1   1   9       1030.35        979.62        58.18 o                         
   2   1   9         57.24         56.33         6.17 o                         
   3   1   9        741.00        725.67        46.42 o                         
   4   1   9          0.94         -1.96         4.04 o                         
   5   1   9        586.04        585.00        41.88 o                         
   6   1   9         16.22         14.51         5.94 o                         
   7   1   9        131.29        124.76        15.21 o                         
   8   1   9          0.00         -8.49         8.49 o                         
   9   1   9         58.55         54.80        10.29 o                         
  10   1   9          3.61         -8.66         8.66 o                         
  11   1   9         42.27         47.78        11.84 o                         
 -15   2   9        596.64        656.23        44.37 o                         
 -14   2   9        253.53        245.94        21.59 o                         
 -13   2   9        688.90        702.41        44.66 o                         
 -12   2   9         31.21         49.02        11.39 o                         
 -11   2   9        380.29        400.67        25.09 o                         
 -10   2   9        109.31        108.84        10.72 o                         
  -9   2   9        236.36        254.59        16.90 o                         
  -8   2   9         30.01         39.30         4.80 o                         
  -7   2   9          9.65         15.45         4.06 o                         
  -6   2   9        160.03        179.40        13.42 o                         
  -5   2   9        520.93        494.92        22.92 o                         
  -4   2   9        270.03        281.13        14.41 o                         
  -3   2   9        636.06        691.85        28.79 o                         
  -2   2   9       2117.21       1956.59        78.52 o                         
  -1   2   9       1161.10       1263.24        55.56 o                         
   0   2   9       1282.67       1165.24        73.45 o                         
   1   2   9       1240.31       1292.50        82.21 o                         
   2   2   9        728.40        742.88        37.53 o                         
   3   2   9       1685.66       1766.86        93.74 o                         
   4   2   9       1009.12       1058.42        51.98 o                         
   5   2   9        292.69        335.89        20.78 o                         
   6   2   9       2517.12       2303.33       118.17 o                         
   7   2   9         44.11         57.34         8.61 o                         
   8   2   9       1025.62        912.19        54.95 o                         
   9   2   9         23.34         12.28         8.69 o                         
  10   2   9        741.66        696.23        56.44 o                         
  11   2   9         29.00         49.29        16.87 o                         
 -15   3   9         87.84         98.84        15.03 o                         
 -14   3   9       1026.47       1017.29        63.83 o                         
 -13   3   9         51.75         56.46        11.23 o                         
 -12   3   9       1253.13       1259.76        67.94 o                         
 -11   3   9         34.51         20.30         7.25 o                         
 -10   3   9        914.56        949.00        50.05 o                         
  -9   3   9        320.71        336.15        20.76 o                         
  -8   3   9        292.18        346.89        17.69 o                         
  -7   3   9       1257.77       1397.84        66.84 o                         
  -6   3   9        511.36        555.15        29.10 o                         
  -5   3   9       1034.16       1132.50        50.10 o                         
  -4   3   9       1215.12       1190.66        52.80 o                         
  -3   3   9        786.60        746.98        33.39 o                         
  -2   3   9        893.12        870.22        35.70 o                         
  -1   3   9       1227.01       1039.89        52.82 o                         
   0   3   9        740.76        757.89        36.69 o                         
   1   3   9       2300.26       2201.09       115.62 o                         
   2   3   9        762.88        780.61        38.95 o                         
   3   3   9       2190.19       2227.84       107.42 o                         
   4   3   9        350.35        331.89        20.99 o                         
   5   3   9       1671.74       1810.07        94.49 o                         
   6   3   9        101.11        106.90        15.19 o                         
   7   3   9       1524.11       1614.94        94.90 o                         
   8   3   9         21.32         32.57         9.11 o                         
   9   3   9        915.49        967.18        67.35 o                         
  10   3   9         16.36         20.20        11.12 o                         
 -15   4   9        572.28        626.87       140.19 o                         
 -14   4   9         91.75         62.47        12.71 o                         
 -13   4   9        405.95        435.30        42.23 o                         
 -12   4   9        265.69        243.08        20.46 o                         
 -11   4   9       1541.50       1506.18        72.30 o                         
 -10   4   9        875.50        903.23        44.65 o                         
  -9   4   9       1449.07       1473.07        70.51 o                         
  -8   4   9       2467.47       2744.02       135.32 o                         
  -7   4   9       1033.88       1093.02        57.21 o                         
  -6   4   9        775.03        690.34        33.52 o                         
  -5   4   9        550.55        554.46        28.26 o                         
  -4   4   9        780.20        783.80        50.22 o                         
  -3   4   9       1290.20       1241.23        58.67 o                         
  -2   4   9        742.59        798.62        41.89 o                         
  -1   4   9         13.85         19.27         4.72 o                         
   0   4   9       1527.79       1565.80        73.67 o                         
   1   4   9          3.03          4.61         4.96 o                         
   2   4   9       1270.67       1298.70        68.48 o                         
   3   4   9         65.72         59.85         9.46 o                         
   4   4   9       2967.75       3122.25       185.61 o                         
   5   4   9        184.63        195.74        16.66 o                         
   6   4   9       1374.71       1393.08        81.47 o                         
   7   4   9         83.21         79.29        17.60 o                         
   8   4   9        653.49        628.74        42.52 o                         
   9   4   9          1.47          2.67        10.92 o                         
  10   4   9        249.29        266.61        44.16 o                         
 -13   5   9        103.98        133.12        17.81 o                         
 -12   5   9        212.52        233.15        28.44 o                         
 -11   5   9        488.59        496.16        31.25 o                         
 -10   5   9        579.81        595.32        34.22 o                         
  -9   5   9        450.68        393.58        24.12 o                         
  -8   5   9        640.54        654.70        35.85 o                         
  -7   5   9        192.91        223.37        14.01 o                         
  -6   5   9        388.23        437.40        23.30 o                         
  -5   5   9        421.40        431.12        23.03 o                         
  -4   5   9        470.07        420.02        22.26 o                         
  -3   5   9       1449.12       1547.61        72.97 o                         
  -2   5   9        937.45        924.82        50.26 o                         
  -1   5   9        828.68        764.15        40.94 o                         
   0   5   9        559.06        513.68        28.15 o                         
   1   5   9        337.22        353.83        24.04 o                         
   2   5   9        233.10        244.56        23.11 o                         
   3   5   9        675.60        609.60        38.89 o                         
   4   5   9        208.71        217.63        18.51 o                         
   5   5   9        819.56        775.12        48.35 o                         
   6   5   9         21.93         21.93         9.11 o                         
   7   5   9        952.07        938.50        58.46 o                         
   8   5   9         34.99         38.91        10.50 o                         
   9   5   9       1024.91       1024.56        73.54 o                         
 -12   6   9          4.73          3.93        10.07 o                         
 -11   6   9        396.13        447.12        32.98 o                         
 -10   6   9        115.67        132.06        14.28 o                         
  -9   6   9        648.29        641.10        39.67 o                         
  -8   6   9        269.04        259.22        26.02 o                         
  -7   6   9        139.94        178.11        15.81 o                         
  -6   6   9        154.43        123.77        12.86 o                         
  -5   6   9        149.43        125.04        11.45 o                         
  -4   6   9        280.60        279.79        18.02 o                         
  -3   6   9        439.25        502.87        41.76 o                         
  -2   6   9       1099.47       1092.74        64.31 o                         
  -1   6   9        454.35        468.81        30.80 o                         
   0   6   9        457.70        450.24        29.51 o                         
   1   6   9        181.93        167.21        22.71 o                         
   2   6   9         92.93        119.43        15.16 o                         
   3   6   9        178.81        199.10        19.96 o                         
   4   6   9        157.23        163.34        18.42 o                         
   5   6   9          3.04          6.31         9.97 o                         
   6   6   9        299.45        373.22        39.91 o                         
   7   6   9         34.32         27.38        12.24 o                         
 -10   7   9         36.13         36.25        14.74 o                         
  -9   7   9        182.17        176.58        36.67 o                         
  -8   7   9         30.90         38.97        10.21 o                         
  -7   7   9        355.55        324.07        23.84 o                         
  -6   7   9        100.87        102.32        13.63 o                         
  -5   7   9         52.53         44.60        11.35 o                         
  -4   7   9        127.69        120.33        11.50 o                         
  -3   7   9         14.11         15.28         7.87 o                         
  -2   7   9         13.49         15.22         7.55 o                         
  -1   7   9         18.42          9.43         7.41 o                         
   0   7   9         41.81         41.85         9.30 o                         
   1   7   9         53.97         45.19        11.19 o                         
   2   7   9          0.46          0.66        11.83 o                         
   3   7   9         25.42         24.66        11.14 o                         
   4   7   9         11.56        -10.14        10.14 o                         
   5   7   9         88.68         97.02        18.63 o                         
  -7   8   9        147.54        169.77        32.01 o                         
  -6   8   9          3.08         -9.82         9.82 o                         
  -5   8   9         22.85         28.49         9.03 o                         
  -4   8   9        119.05        113.10        16.39 o                         
  -3   8   9          2.03          7.98         8.27 o                         
  -2   8   9         68.87         38.64         9.78 o                         
  -1   8   9         13.29         11.26         8.46 o                         
   0   8   9         54.78         62.21        12.66 o                         
   1   8   9         17.02         15.32        19.18 o                         
 -15   0  10        288.38        327.98        37.89 o                         
 -14   0  10        311.97        307.18        35.43 o                         
 -13   0  10        410.36        425.71        43.31 o                         
 -12   0  10        880.07        797.21        71.75 o                         
 -11   0  10         63.41         62.14        14.79 o                         
 -10   0  10       2867.76       2056.87       210.49 o                         
  -9   0  10        952.66        879.86        62.63 o                         
  -8   0  10       5363.14       5284.47       360.08 o                         
  -7   0  10        765.20        840.77        60.05 o                         
  -6   0  10       9229.96       7374.31       500.36 o                         
  -5   0  10          6.16          8.90         5.79 o                         
  -4   0  10       4948.84       4609.22       260.89 o                         
  -3   0  10       1236.82       1299.61        89.05 o                         
  -2   0  10       4668.55       4251.93       439.62 o                         
  -1   0  10         12.11         11.38         5.84 o                         
   0   0  10       1681.91       1639.86       113.10 o                         
   1   0  10        531.51        580.65        42.18 o                         
   2   0  10        883.74        947.47        66.68 o                         
   3   0  10       2335.15       2350.41       160.31 o                         
   4   0  10        216.96        241.37        23.56 o                         
   5   0  10       1262.40       1169.23       103.32 o                         
   6   0  10        698.97        567.90       115.27 o                         
   7   0  10         76.25         94.25        23.91 o                         
   8   0  10        286.71        283.81        53.69 o                         
   9   0  10        515.68        641.27        85.09 o                         
  10   0  10        307.53        269.04        32.31 o                         
 -15   1  10         95.82         99.62        18.66 o                         
 -14   1  10        391.96        389.57        29.44 o                         
 -13   1  10        574.36        698.87        74.56 o                         
 -12   1  10        415.36        443.04        33.22 o                         
 -11   1  10        830.31        835.15        56.53 o                         
 -10   1  10        116.76        135.77        10.87 o                         
  -9   1  10       1123.37       1153.11        57.07 o                         
  -8   1  10        289.22        256.90        15.45 o                         
  -7   1  10       1677.88       1693.23        79.06 o                         
  -6   1  10        232.51        224.43        11.95 o                         
  -5   1  10       3270.69       3133.02       143.97 o                         
  -4   1  10          0.31          5.09         2.83 o                         
  -3   1  10       4454.67       4255.33       194.89 o                         
  -2   1  10        144.88        177.61        14.36 o                         
  -1   1  10       3953.34       3717.29       187.00 o                         
   0   1  10          1.77          3.59         3.98 o                         
   1   1  10       1906.61       1757.16       100.05 o                         
   2   1  10         26.54         29.29         5.39 o                         
   3   1  10       1121.81       1055.73        72.06 o                         
   4   1  10        275.17        279.13        16.92 o                         
   5   1  10        665.75        679.79        53.01 o                         
   6   1  10        202.95        193.56        14.92 o                         
   7   1  10        453.05        491.81        32.55 o                         
   8   1  10        203.70        192.66        19.53 o                         
   9   1  10        449.90        436.81        45.39 o                         
  10   1  10        387.83        396.89        33.69 o                         
 -15   2  10        272.71        214.53        20.99 o                         
 -14   2  10        172.64        172.44        17.88 o                         
 -13   2  10        332.33        345.75        59.30 o                         
 -12   2  10        421.99        408.70        25.88 o                         
 -11   2  10        240.74        250.16        22.68 o                         
 -10   2  10         61.16         71.04         9.94 o                         
  -9   2  10         72.43         78.26         8.02 o                         
  -8   2  10        328.17        374.13        18.82 o                         
  -7   2  10         68.39         66.44         7.73 o                         
  -6   2  10       1642.67       1709.33        74.45 o                         
  -5   2  10          3.49          8.78         3.71 o                         
  -4   2  10       1807.39       1843.62        85.67 o                         
  -3   2  10         42.44         51.60         5.07 o                         
  -2   2  10        373.74        387.61        20.51 o                         
  -1   2  10         67.60         77.59         6.99 o                         
   0   2  10       2195.72       1960.23       101.50 o                         
   1   2  10         34.25         29.68         5.31 o                         
   2   2  10       1987.35       1977.18       122.04 o                         
   3   2  10         33.24         33.31         5.85 o                         
   4   2  10        499.34        508.31        29.80 o                         
   5   2  10         29.96         26.90         6.96 o                         
   6   2  10        198.02        209.08        15.92 o                         
   7   2  10         46.57         35.09         8.11 o                         
   8   2  10        710.69        680.03        44.16 o                         
   9   2  10        110.13        120.12        14.60 o                         
  10   2  10        136.23         90.75        13.52 o                         
 -15   3  10         56.06         57.00        23.19 o                         
 -14   3  10         79.84         92.92        15.87 o                         
 -13   3  10         43.71         26.07         9.60 o                         
 -12   3  10          8.82         -6.90         6.90 o                         
 -11   3  10        402.46        364.45        29.64 o                         
 -10   3  10        105.12        125.15        15.39 o                         
  -9   3  10        392.32        398.58        22.27 o                         
  -8   3  10          2.51          0.96         4.00 o                         
  -7   3  10       1137.74       1083.93        52.97 o                         
  -6   3  10          0.95          2.24         4.09 o                         
  -5   3  10        787.01        762.47        34.73 o                         
  -4   3  10         14.39         21.06         5.01 o                         
  -3   3  10         38.63         41.21         5.54 o                         
  -2   3  10         15.16         18.46         4.66 o                         
  -1   3  10        181.00        215.25        13.49 o                         
   0   3  10        434.79        455.21        24.07 o                         
   1   3  10        121.88        159.13        11.41 o                         
   2   3  10        368.74        333.18        19.04 o                         
   3   3  10        326.82        319.28        18.68 o                         
   4   3  10        127.87        139.71        14.98 o                         
   5   3  10         89.39        108.50        12.29 o                         
   6   3  10         60.14         58.75        13.33 o                         
   7   3  10         91.77         93.66        15.98 o                         
   8   3  10          1.02         -7.06         9.42 o                         
   9   3  10         85.33         98.20        15.54 o                         
 -14   4  10         13.56         12.12        10.95 o                         
 -13   4  10         15.89          7.74         8.77 o                         
 -12   4  10         75.85         71.37        11.55 o                         
 -11   4  10         30.58         33.04         9.23 o                         
 -10   4  10          7.08          5.20         8.11 o                         
  -9   4  10          0.04         -5.79         8.58 o                         
  -8   4  10        197.09        217.88        15.27 o                         
  -7   4  10         16.01          8.34         5.10 o                         
  -6   4  10        628.11        600.17        30.40 o                         
  -5   4  10         82.38         66.93         7.25 o                         
  -4   4  10         82.81         90.20         8.05 o                         
  -3   4  10         29.89         31.15         6.23 o                         
  -2   4  10          9.06          7.97         4.99 o                         
  -1   4  10         19.78         24.35         6.96 o                         
   0   4  10         16.73         16.79         5.61 o                         
   1   4  10         46.46         40.06         6.88 o                         
   2   4  10         25.36         14.21         6.22 o                         
   3   4  10          3.15         -5.67         6.28 o                         
   4   4  10          6.52          6.59         7.45 o                         
   5   4  10         37.35         35.63         9.16 o                         
   6   4  10         21.10         11.99         8.02 o                         
   7   4  10          0.90         -0.47         8.34 o                         
   8   4  10         62.50         51.51        11.32 o                         
   9   4  10          8.46         -4.46        20.26 o                         
 -13   5  10         39.37         28.53        13.46 o                         
 -12   5  10          2.21          3.78         9.90 o                         
 -11   5  10        221.97        260.80        18.96 o                         
 -10   5  10         20.89         24.74         7.96 o                         
  -9   5  10        336.39        294.97        19.82 o                         
  -8   5  10          5.20          8.12         6.41 o                         
  -7   5  10       1138.06       1165.53        69.46 o                         
  -6   5  10         36.55         35.89         6.45 o                         
  -5   5  10       1191.64       1251.69        60.14 o                         
  -4   5  10        109.91        106.46        10.36 o                         
  -3   5  10        498.96        474.91        27.86 o                         
  -2   5  10          1.61          0.04         5.32 o                         
  -1   5  10         27.88         21.98         6.32 o                         
   0   5  10        352.44        321.37        23.70 o                         
   1   5  10        121.23        134.63        14.33 o                         
   2   5  10        205.06        202.21        19.71 o                         
   3   5  10        209.15        252.17        26.71 o                         
   4   5  10        155.19        150.98        15.18 o                         
   5   5  10         71.01         69.13        11.45 o                         
   6   5  10        228.35        241.56        20.60 o                         
   7   5  10         35.15         26.36        10.39 o                         
   8   5  10         68.45         65.83        15.46 o                         
 -12   6  10        459.84        484.19        62.40 o                         
 -11   6  10         69.28         70.75        12.35 o                         
 -10   6  10        241.67        309.03        29.77 o                         
  -9   6  10        178.75        178.53        16.75 o                         
  -8   6  10        102.83        114.52        13.18 o                         
  -7   6  10        133.75        130.99        12.20 o                         
  -6   6  10        107.87        100.75        12.40 o                         
  -5   6  10         68.73         75.15         9.18 o                         
  -4   6  10        985.37        980.99        59.02 o                         
  -3   6  10          1.59         -1.43         6.37 o                         
  -2   6  10       1003.51        988.91        57.85 o                         
  -1   6  10          4.36         11.64         7.29 o                         
   0   6  10       1370.73       1120.19        79.18 o                         
   1   6  10          1.00          0.49         9.86 o                         
   2   6  10        595.11        575.81        53.48 o                         
   3   6  10         59.68         46.33        11.52 o                         
   4   6  10        374.36        374.85        30.45 o                         
   5   6  10          1.45         -3.22         8.83 o                         
   6   6  10        156.71        171.37        17.74 o                         
  -9   7  10        564.16        675.26        59.27 o                         
  -8   7  10        272.34        284.48        22.34 o                         
  -7   7  10        388.62        402.18        28.05 o                         
  -6   7  10          8.79         26.91         9.09 o                         
  -5   7  10        497.24        546.35        47.79 o                         
  -4   7  10        154.24        144.83        14.58 o                         
  -3   7  10       1024.43        985.77        60.00 o                         
  -2   7  10         91.01         85.68        12.05 o                         
  -1   7  10        939.96        873.43        53.31 o                         
   0   7  10          2.80          1.72        22.49 o                         
   1   7  10        658.48        687.96        88.94 o                         
   2   7  10         18.35          1.22        19.04 o                         
   3   7  10        658.50        639.78        78.60 o                         
   4   7  10         86.61        101.95        19.73 o                         
   5   7  10        437.93        495.13        63.61 o                         
  -7   8  10         47.97         60.37        22.69 o                         
  -5   8  10         29.04         12.73        14.00 o                         
  -4   8  10        322.84        344.40        48.62 o                         
  -3   8  10         43.79         29.13        10.72 o                         
  -2   8  10        201.60        210.86        22.17 o                         
  -1   8  10         17.47         18.19        12.44 o                         
 -15   1  11        283.99        279.80        25.72 o                         
 -14   1  11         19.55         28.55        10.45 o                         
 -13   1  11        235.36        234.26        23.57 o                         
 -12   1  11          7.20          0.89         7.51 o                         
 -11   1  11        202.76        202.14        15.22 o                         
 -10   1  11        135.53        161.30        12.38 o                         
  -9   1  11       1260.66       1336.23        66.07 o                         
  -8   1  11          0.54          0.09         4.55 o                         
  -7   1  11        306.41        326.68        19.03 o                         
  -6   1  11        386.81        376.82        18.40 o                         
  -5   1  11        234.96        199.90        14.79 o                         
  -4   1  11        860.12        841.45        66.70 o                         
  -3   1  11        559.66        523.84        26.94 o                         
  -2   1  11        252.04        289.23        18.11 o                         
  -1   1  11        450.98        499.15        25.92 o                         
   0   1  11         28.85         20.25         5.15 o                         
   1   1  11        232.07        216.44        15.98 o                         
   2   1  11        342.04        380.35        21.18 o                         
   3   1  11         89.16         68.11         9.66 o                         
   4   1  11        784.31        795.72        40.38 o                         
   5   1  11         56.79         55.25         8.39 o                         
   6   1  11        509.78        488.63        35.85 o                         
   7   1  11         32.27         30.99        13.57 o                         
   8   1  11        212.10        201.31        18.48 o                         
   9   1  11          1.08         -8.65         8.75 o                         
  10   1  11        115.78        149.51        38.90 o                         
 -15   2  11         35.32         34.24        11.58 o                         
 -14   2  11        520.17        558.80        38.24 o                         
 -13   2  11          3.50          2.61        15.21 o                         
 -12   2  11        608.01        640.70        37.50 o                         
 -11   2  11         51.68         47.52         8.64 o                         
 -10   2  11       1062.34       1153.77        68.54 o                         
  -9   2  11         34.80         44.61         6.75 o                         
  -8   2  11        258.12        267.03        16.26 o                         
  -7   2  11          4.11          4.48         4.16 o                         
  -6   2  11         23.12         35.77         5.60 o                         
  -5   2  11         65.99         76.48         9.05 o                         
  -4   2  11        159.54        185.10        11.98 o                         
  -3   2  11        382.72        377.27        23.31 o                         
  -2   2  11       1470.60       1495.71        72.69 o                         
  -1   2  11        423.11        490.76        25.95 o                         
   0   2  11        640.39        627.31        45.43 o                         
   1   2  11        605.95        646.27        32.61 o                         
   2   2  11        842.56        843.34        59.43 o                         
   3   2  11        674.72        742.33        40.85 o                         
   4   2  11        796.53        788.38        43.70 o                         
   5   2  11        786.88        715.79        61.64 o                         
   6   2  11        434.04        403.91        28.95 o                         
   7   2  11        259.62        229.68        19.58 o                         
   8   2  11         15.36         16.82         9.36 o                         
   9   2  11        551.03        504.92        34.84 o                         
  10   2  11         58.16         63.61        27.55 o                         
 -15   3  11        617.91        763.76       115.48 o                         
 -14   3  11         40.87         34.05        10.98 o                         
 -13   3  11        644.22        710.93        60.56 o                         
 -12   3  11          0.27          3.02         7.31 o                         
 -11   3  11        770.53        802.75        44.99 o                         
 -10   3  11          0.40          5.74         7.50 o                         
  -9   3  11        977.93       1051.20        57.99 o                         
  -8   3  11        385.01        352.82        17.51 o                         
  -7   3  11       1520.66       1580.69        75.43 o                         
  -6   3  11        185.57        181.43        11.50 o                         
  -5   3  11       1143.28       1100.13        59.23 o                         
  -4   3  11         15.36         14.84         4.99 o                         
  -3   3  11        628.73        643.07        43.92 o                         
  -2   3  11        476.36        443.00        24.65 o                         
  -1   3  11        525.74        579.51        29.79 o                         
   0   3  11       2106.14       2244.78       108.20 o                         
   1   3  11        898.07        891.91        44.63 o                         
   2   3  11       1283.54       1283.37        62.41 o                         
   3   3  11        777.81        728.74        45.14 o                         
   4   3  11        542.24        563.66        36.48 o                         
   5   3  11        411.99        395.08        37.78 o                         
   6   3  11        799.92        770.93        47.22 o                         
   7   3  11        106.68        140.46        15.08 o                         
   8   3  11        629.43        603.62        44.15 o                         
 -14   4  11        424.24        439.54        45.82 o                         
 -13   4  11         29.07         16.66        17.43 o                         
 -12   4  11        718.71        810.09        55.55 o                         
 -11   4  11          0.47         -0.61         8.11 o                         
 -10   4  11        957.92        951.40        57.15 o                         
  -9   4  11        374.47        365.83        22.49 o                         
  -8   4  11       1540.64       1587.60        79.66 o                         
  -7   4  11        815.71        804.31        42.56 o                         
  -6   4  11       2573.28       2485.40       115.86 o                         
  -5   4  11        355.83        368.06        22.62 o                         
  -4   4  11       3264.47       3044.91       156.64 o                         
  -3   4  11        229.82        211.24        17.74 o                         
  -2   4  11        667.17        704.54        44.87 o                         
  -1   4  11       1579.35       1561.76        95.20 o                         
   0   4  11        303.87        296.13        18.90 o                         
   1   4  11        957.47        999.57        55.63 o                         
   2   4  11        274.13        308.69        21.03 o                         
   3   4  11       1126.58       1193.36        90.74 o                         
   4   4  11        153.22        163.48        15.96 o                         
   5   4  11       1514.65       1609.13        95.11 o                         
   6   4  11         19.42         28.29        10.02 o                         
   7   4  11       1423.39       1438.41       102.86 o                         
   8   4  11         41.84         39.31        11.40 o                         
 -13   5  11        135.68         91.24        18.97 o                         
 -12   5  11         53.90         43.29        12.32 o                         
 -11   5  11        572.17        695.06        49.88 o                         
 -10   5  11          2.62         -0.80         7.07 o                         
  -9   5  11        500.62        529.20        47.31 o                         
  -8   5  11         30.11         27.79         7.06 o                         
  -7   5  11        275.52        284.23        18.99 o                         
  -6   5  11         43.12         38.88         7.91 o                         
  -5   5  11        366.33        350.95        21.77 o                         
  -4   5  11        157.74        150.28        12.71 o                         
  -3   5  11       2164.02       2050.78       118.22 o                         
  -2   5  11        331.53        342.11        27.76 o                         
  -1   5  11       1971.97       1815.74       126.30 o                         
   0   5  11        869.56        890.77        81.93 o                         
   1   5  11        843.49        919.51        58.39 o                         
   2   5  11        533.88        568.11        36.54 o                         
   3   5  11        196.12        159.47        26.73 o                         
   4   5  11        554.43        595.29        38.71 o                         
   5   5  11        130.22         89.36        13.09 o                         
   6   5  11        663.28        684.48        44.51 o                         
   7   5  11          8.78         10.90        11.52 o                         
 -11   6  11         11.14         -7.38        10.58 o                         
 -10   6  11        274.94        297.39        23.05 o                         
  -9   6  11         12.61          6.15         8.65 o                         
  -8   6  11        225.73        241.51        22.00 o                         
  -7   6  11          0.47          0.24         8.30 o                         
  -6   6  11         55.37         46.58        10.92 o                         
  -5   6  11         96.07         94.23        11.65 o                         
  -4   6  11        411.87        353.08        24.64 o                         
  -3   6  11        509.65        527.80        46.98 o                         
  -2   6  11       1114.72       1093.98       143.84 o                         
  -1   6  11        293.78        320.74        28.31 o                         
   0   6  11        434.22        434.92        46.66 o                         
   1   6  11        111.03        114.29        16.37 o                         
   2   6  11        182.92        173.63        20.01 o                         
   3   6  11        217.42        217.03        18.94 o                         
   4   6  11        124.76        150.73        23.69 o                         
   5   6  11        258.30        260.66        22.26 o                         
   6   6  11          1.76          3.65        22.69 o                         
  -9   7  11         99.28        122.20        37.68 o                         
  -8   7  11         35.43         22.88        13.90 o                         
  -7   7  11        158.82        158.15        18.92 o                         
  -6   7  11         45.46         31.91        11.04 o                         
  -5   7  11        282.16        262.84        26.73 o                         
  -4   7  11          0.34         15.60         8.18 o                         
  -3   7  11        150.63        173.46        16.72 o                         
  -2   7  11         83.51         67.04        15.43 o                         
  -1   7  11         74.84         60.03        18.64 o                         
   0   7  11         56.28         49.02        15.46 o                         
   1   7  11         18.07         20.55        13.61 o                         
   2   7  11        117.12        119.17        45.99 o                         
  -5   8  11        206.05        240.68        38.90 o                         
  -4   8  11         11.59         12.97        16.61 o                         
  -3   8  11        123.52        125.24        22.38 o                         
  -2   8  11          1.94         25.12        20.66 o                         
 -15   0  12         51.67         38.17        17.67 o                         
 -14   0  12        976.68        989.81        87.51 o                         
 -13   0  12        366.77        403.03        41.61 o                         
 -12   0  12        370.05        421.60        53.48 o                         
 -11   0  12        972.54        955.47        67.51 o                         
 -10   0  12        494.04        420.17        33.73 o                         
  -9   0  12        729.69        691.20        50.83 o                         
  -8   0  12        638.07        674.57        48.89 o                         
  -7   0  12       2080.21       1929.14       131.24 o                         
  -6   0  12        110.15        146.09        20.94 o                         
  -5   0  12       6316.62       6701.51       590.29 o                         
  -4   0  12         86.59         85.11        10.69 o                         
  -3   0  12       6309.37       5653.36       373.41 o                         
  -2   0  12       1229.64       1311.31       112.64 o                         
  -1   0  12       1305.89       1281.37       132.89 o                         
   0   0  12        117.84        132.66        14.67 o                         
   1   0  12       1108.11       1160.60        81.03 o                         
   2   0  12        151.19        169.57        23.35 o                         
   3   0  12       1093.68       1083.41        77.07 o                         
   4   0  12        253.83        257.14        27.38 o                         
   5   0  12       1111.06       1300.71       120.18 o                         
   6   0  12        118.19        109.61        18.81 o                         
   7   0  12        844.35        887.44        79.14 o                         
   8   0  12        512.96        474.80        61.18 o                         
   9   0  12        958.82       1304.67       179.49 o                         
 -15   1  12        276.72        297.76        28.51 o                         
 -14   1  12         92.92         93.00        16.96 o                         
 -13   1  12        591.15        607.52        40.47 o                         
 -12   1  12        469.40        433.46        73.02 o                         
 -11   1  12        235.53        242.27        19.20 o                         
 -10   1  12        916.58        991.05        49.60 o                         
  -9   1  12        266.80        274.52        16.91 o                         
  -8   1  12        441.64        419.04        25.14 o                         
  -7   1  12        248.87        238.48        17.73 o                         
  -6   1  12       1060.87       1057.73        78.02 o                         
  -5   1  12        196.90        216.90        19.20 o                         
  -4   1  12       1681.02       1638.64        88.74 o                         
  -3   1  12         53.13         65.93         6.96 o                         
  -2   1  12       1456.34       1417.26        68.89 o                         
  -1   1  12        196.50        239.43        14.53 o                         
   0   1  12       1246.20       1289.19        62.18 o                         
   1   1  12        182.92        177.76        12.66 o                         
   2   1  12       2735.57       2659.17       126.01 o                         
   3   1  12         34.50         34.88         6.79 o                         
   4   1  12       1486.39       1454.93        72.09 o                         
   5   1  12         18.28         16.03         7.10 o                         
   6   1  12        523.68        559.22        36.68 o                         
   7   1  12          8.90          2.34         8.52 o                         
   8   1  12        534.47        510.16        42.69 o                         
   9   1  12        122.00        150.73        38.90 o                         
 -15   2  12         74.79         58.19        17.72 o                         
 -14   2  12        238.04        237.86        21.55 o                         
 -13   2  12        245.52        280.49        22.98 o                         
 -12   2  12        288.01        305.84        21.54 o                         
 -11   2  12        253.11        255.63        23.78 o                         
 -10   2  12         55.56         63.56         9.07 o                         
  -9   2  12        417.19        428.83        25.72 o                         
  -8   2  12        148.58        167.35        17.94 o                         
  -7   2  12        625.17        654.16        41.15 o                         
  -6   2  12        350.77        345.75        19.58 o                         
  -5   2  12        109.59        145.19        12.32 o                         
  -4   2  12          3.61          5.10         5.30 o                         
  -3   2  12         16.78         26.16         6.48 o                         
  -2   2  12        169.35        154.45        15.71 o                         
  -1   2  12       1040.62       1037.19        51.16 o                         
   0   2  12         40.26         46.65         6.76 o                         
   1   2  12       1656.70       1537.52        84.86 o                         
   2   2  12        160.70        154.82        13.29 o                         
   3   2  12        748.69        786.14        39.22 o                         
   4   2  12         80.92         66.87        12.85 o                         
   5   2  12        304.74        289.93        20.02 o                         
   6   2  12          9.58         -6.29         6.73 o                         
   7   2  12        462.59        491.54        34.18 o                         
   8   2  12          0.40         16.20         9.81 o                         
   9   2  12        126.98        167.34        39.71 o                         
 -14   3  12         70.43         52.42        12.06 o                         
 -13   3  12        208.92        200.41        19.79 o                         
 -12   3  12        301.51        324.15        22.79 o                         
 -11   3  12        161.22        132.77        12.98 o                         
 -10   3  12         86.80         87.52        12.12 o                         
  -9   3  12          7.87          8.60         6.40 o                         
  -8   3  12        629.04        643.90        28.28 o                         
  -7   3  12        270.95        257.44        16.16 o                         
  -6   3  12        575.19        583.52        30.31 o                         
  -5   3  12         82.53         69.09         8.66 o                         
  -4   3  12        541.81        503.41        30.12 o                         
  -3   3  12         33.49         33.63         7.08 o                         
  -2   3  12         47.38         43.16        10.84 o                         
  -1   3  12        161.22        162.86        19.86 o                         
   0   3  12         85.47         82.71         8.38 o                         
   1   3  12         30.42         37.15         7.46 o                         
   2   3  12         15.70         12.24         6.50 o                         
   3   3  12        105.51        119.18        13.17 o                         
   4   3  12         37.64         36.79         9.30 o                         
   5   3  12        106.86        140.98        14.50 o                         
   6   3  12        154.73        159.78        26.26 o                         
   7   3  12         12.79         12.39         9.61 o                         
 -13   4  12          9.07         -2.15         9.06 o                         
 -12   4  12          7.42         -7.23         9.83 o                         
 -11   4  12         64.38         58.86        13.98 o                         
 -10   4  12          5.34          1.15         8.16 o                         
  -9   4  12          2.64         -7.16         7.23 o                         
  -8   4  12          6.03          4.33         7.40 o                         
  -7   4  12         57.10         58.63        10.30 o                         
  -6   4  12         69.38         74.20        10.21 o                         
  -5   4  12         23.91         20.93         7.66 o                         
  -4   4  12          3.64         -1.25         6.49 o                         
  -3   4  12         47.99         48.62         9.20 o                         
  -2   4  12         42.89         33.44         8.34 o                         
  -1   4  12        166.98        165.91        17.43 o                         
   0   4  12         32.51         32.59        10.94 o                         
   1   4  12        152.26        138.83        19.88 o                         
   2   4  12         43.07         52.75         9.51 o                         
   3   4  12          0.55          4.17         7.54 o                         
   4   4  12         12.52         13.28        11.99 o                         
   5   4  12         17.95         19.87         9.29 o                         
   6   4  12         14.27         18.27         9.60 o                         
   7   4  12         28.52         36.76        15.12 o                         
 -12   5  12         62.13         66.06        15.26 o                         
 -11   5  12         65.81         86.10        13.54 o                         
 -10   5  12         44.30         56.71        11.64 o                         
  -9   5  12          1.61         -0.52         7.22 o                         
  -8   5  12        504.79        468.65        31.80 o                         
  -7   5  12        198.63        197.70        15.67 o                         
  -6   5  12        426.76        456.79        27.76 o                         
  -5   5  12        241.95        236.44        19.46 o                         
  -4   5  12        403.61        388.74        27.68 o                         
  -3   5  12         55.90         83.39        11.56 o                         
  -2   5  12        416.54        403.48        28.16 o                         
  -1   5  12          2.74         10.01         7.72 o                         
   0   5  12        650.88        651.61        43.13 o                         
   1   5  12         62.30         66.95        14.73 o                         
   2   5  12        123.05         77.61        13.69 o                         
   3   5  12         32.42         39.90        10.12 o                         
   4   5  12        107.82        106.28        13.80 o                         
   5   5  12        171.08        175.18        32.21 o                         
   6   5  12        138.28        117.39        17.75 o                         
 -11   6  12        178.61        224.47        40.92 o                         
 -10   6  12        155.14        140.82        15.73 o                         
  -9   6  12        212.48        227.84        23.22 o                         
  -8   6  12        101.11         99.29        15.85 o                         
  -7   6  12        218.81        243.62        22.64 o                         
  -6   6  12         14.72         19.40         8.06 o                         
  -5   6  12        190.58        176.55        19.36 o                         
  -4   6  12         19.04          5.67         8.73 o                         
  -3   6  12        202.80        171.58        22.39 o                         
  -2   6  12         73.34         51.03        12.00 o                         
  -1   6  12        537.87        487.02        40.59 o                         
   0   6  12        128.96        130.54        15.15 o                         
   1   6  12        436.57        384.07        32.88 o                         
   2   6  12          0.90         15.84        10.81 o                         
   3   6  12        561.72        558.15        45.33 o                         
   4   6  12          0.12         19.45        21.07 o                         
   5   6  12        514.01        590.00        87.92 o                         
  -8   7  12        174.11        141.00        32.41 o                         
  -7   7  12         93.48         57.52        15.98 o                         
  -6   7  12        440.56        365.27        32.42 o                         
  -5   7  12          1.22          7.72        10.07 o                         
  -4   7  12       1018.27        897.17        66.53 o                         
  -3   7  12          8.45         -8.87         8.87 o                         
  -2   7  12        396.95        374.02        60.37 o                         
  -1   7  12          0.14          4.05         9.43 o                         
   0   7  12        110.23        129.46        28.36 o                         
 -15   1  13         92.96         97.34        19.34 o                         
 -14   1  13        216.87        263.59        28.31 o                         
 -13   1  13         38.36         48.68        10.84 o                         
 -12   1  13        278.33        258.13        18.79 o                         
 -11   1  13          6.54          5.05         6.38 o                         
 -10   1  13        655.48        676.21        38.86 o                         
  -9   1  13         70.14         49.15         8.11 o                         
  -8   1  13        165.98        199.26        18.41 o                         
  -7   1  13        224.03        202.56        18.22 o                         
  -6   1  13        881.42        940.71        61.92 o                         
  -5   1  13        141.34        147.97        12.39 o                         
  -4   1  13       1257.21       1088.59        60.64 o                         
  -3   1  13         58.39         63.09         8.53 o                         
  -2   1  13        767.00        751.81        37.43 o                         
  -1   1  13          3.92          1.52         5.02 o                         
   0   1  13         16.79         17.16         5.69 o                         
   1   1  13        282.04        290.99        17.51 o                         
   2   1  13         12.47         10.15         5.88 o                         
   3   1  13         55.79         51.99         7.82 o                         
   4   1  13          4.69          9.72         9.16 o                         
   5   1  13        179.65        162.87        14.42 o                         
   6   1  13         38.09         24.27         9.94 o                         
   7   1  13        182.53        154.96        28.06 o                         
   8   1  13         28.82         10.13        22.69 o                         
 -14   2  13          4.06         10.53        10.17 o                         
 -13   2  13        248.12        242.58        20.96 o                         
 -12   2  13         18.56          9.60         7.59 o                         
 -11   2  13        697.42        826.05        61.19 o                         
 -10   2  13         46.28         45.25         8.27 o                         
  -9   2  13       1092.81       1093.15        70.46 o                         
  -8   2  13          0.20          0.84         6.11 o                         
  -7   2  13        807.70        941.49        64.61 o                         
  -6   2  13         65.13         64.64         8.76 o                         
  -5   2  13        729.31        852.92        48.63 o                         
  -4   2  13          5.48          6.08         5.90 o                         
  -3   2  13        391.98        404.84        25.54 o                         
  -2   2  13         27.96         40.19         8.14 o                         
  -1   2  13         96.65        111.46        10.90 o                         
   0   2  13        399.81        458.72        24.78 o                         
   1   2  13        319.56        337.29        20.09 o                         
   2   2  13        425.45        454.65        31.66 o                         
   3   2  13        403.20        409.50        23.62 o                         
   4   2  13        342.00        371.41        23.42 o                         
   5   2  13        273.37        243.05        20.54 o                         
   6   2  13        164.70        162.02        15.02 o                         
   7   2  13        161.99        164.29        17.42 o                         
   8   2  13        120.57        151.94        38.09 o                         
 -14   3  13        527.24        522.72        41.32 o                         
 -13   3  13          6.45         -0.92         7.88 o                         
 -12   3  13        605.16        638.27        37.67 o                         
 -11   3  13         76.05         82.21        10.95 o                         
 -10   3  13       1204.45       1225.20        77.96 o                         
  -9   3  13          3.57          5.84         7.01 o                         
  -8   3  13       2085.32       2003.64       110.74 o                         
  -7   3  13          4.28          7.54         6.75 o                         
  -6   3  13       1096.08       1058.44        59.33 o                         
  -5   3  13         20.39         23.59         7.05 o                         
  -4   3  13        635.55        725.16        44.92 o                         
  -3   3  13        323.01        286.76        19.99 o                         
  -2   3  13        816.60        890.64        65.94 o                         
  -1   3  13       1322.87       1397.51        86.06 o                         
   0   3  13        783.80        770.68        49.53 o                         
   1   3  13        616.13        617.17        35.43 o                         
   2   3  13        256.35        261.90        18.20 o                         
   3   3  13         97.28        122.85        13.67 o                         
   4   3  13        242.73        241.27        19.77 o                         
   5   3  13        208.02        261.03        21.23 o                         
   6   3  13        219.92        244.42        20.65 o                         
 -13   4  13        472.20        470.56        58.66 o                         
 -12   4  13         76.41         79.59        12.79 o                         
 -11   4  13        738.52        767.41        49.12 o                         
 -10   4  13         15.59          7.74        10.61 o                         
  -9   4  13       1438.47       1303.54       111.84 o                         
  -8   4  13          7.81          6.43         6.76 o                         
  -7   4  13       1968.33       2078.49       143.17 o                         
  -6   4  13          6.02          1.11         7.07 o                         
  -5   4  13       1645.43       1508.08        91.55 o                         
  -4   4  13        241.47        218.21        18.85 o                         
  -3   4  13       2081.24       1985.73       132.35 o                         
  -2   4  13        767.85        756.90        59.89 o                         
  -1   4  13       1834.41       1698.67       102.81 o                         
   0   4  13        397.51        379.73        27.12 o                         
   1   4  13        502.43        511.38        34.28 o                         
   2   4  13        299.99        343.80        24.78 o                         
   3   4  13        124.38        126.02        15.91 o                         
   4   4  13        427.44        432.50        30.34 o                         
   5   4  13         56.50         40.30        11.35 o                         
   6   4  13        495.19        545.15        91.77 o                         
 -12   5  13         51.82         21.91        16.19 o                         
 -11   5  13         98.61         75.81        15.66 o                         
 -10   5  13        307.45        315.99        29.69 o                         
  -9   5  13          1.37          8.15         9.12 o                         
  -8   5  13        954.07        989.81        60.86 o                         
  -7   5  13         30.48         17.87         8.59 o                         
  -6   5  13        406.42        341.31        31.87 o                         
  -5   5  13         78.46         62.37        10.68 o                         
  -4   5  13       1002.61        912.91        58.62 o                         
  -3   5  13          4.71          3.73         7.54 o                         
  -2   5  13       1329.00       1248.10        77.19 o                         
  -1   5  13         79.75         78.17        11.44 o                         
   0   5  13        679.40        628.77        62.62 o                         
   1   5  13        261.20        337.29        39.10 o                         
   2   5  13        192.89        194.42        21.82 o                         
   3   5  13        542.80        452.87        38.23 o                         
   4   5  13        706.07        687.60        43.81 o                         
   5   5  13        265.77        291.86        34.13 o                         
 -10   6  13         54.20         18.09        13.67 o                         
  -9   6  13         79.27         73.42        21.07 o                         
  -8   6  13          0.72          4.91        10.48 o                         
  -7   6  13         78.58         60.52        29.38 o                         
  -6   6  13         79.78         58.22        17.26 o                         
  -5   6  13        296.81        297.62        27.01 o                         
  -4   6  13         70.15         83.80        14.09 o                         
  -3   6  13        493.04        515.19        49.80 o                         
  -2   6  13         88.18         80.36        12.12 o                         
  -1   6  13        186.88        197.64        18.93 o                         
   0   6  13        205.52        235.57        40.34 o                         
   1   6  13         96.37         86.85        16.04 o                         
   2   6  13        171.04        132.90        22.17 o                         
   3   6  13        226.94        239.05        49.03 o                         
  -5   7  13          2.84          7.29        17.02 o                         
  -4   7  13         56.84         18.29        13.72 o                         
  -3   7  13         25.33         21.80        13.72 o                         
  -2   7  13        210.78        179.49        38.09 o                         
 -14   0  14         13.03         -3.03        14.59 o                         
 -13   0  14       1056.45        944.64       164.70 o                         
 -12   0  14        163.62        171.30        51.66 o                         
 -11   0  14        494.97        556.50        43.56 o                         
 -10   0  14        453.23        529.31        54.61 o                         
  -9   0  14        240.40        281.34        40.11 o                         
  -8   0  14        341.32        358.04        39.20 o                         
  -7   0  14        285.35        285.37        32.81 o                         
  -6   0  14        849.77        644.64        87.52 o                         
  -5   0  14       1186.52       1087.60       101.15 o                         
  -4   0  14       1038.53       1137.33       106.49 o                         
  -3   0  14       1099.48       1146.74        79.25 o                         
  -2   0  14       1412.37       1467.05       135.27 o                         
  -1   0  14        705.08        722.79        53.33 o                         
   0   0  14       1447.28       1438.77       100.09 o                         
   1   0  14        387.29        396.28        32.08 o                         
   2   0  14       1397.55       1394.89        99.00 o                         
   3   0  14        130.24        104.70        14.82 o                         
   4   0  14       1248.66       1034.91        74.42 o                         
   5   0  14         11.35          4.89        13.03 o                         
   6   0  14        817.51        814.86       118.72 o                         
   7   0  14         12.08         52.27        25.53 o                         
 -14   1  14        427.64        374.91        32.25 o                         
 -13   1  14        107.10         97.16        13.83 o                         
 -12   1  14        338.53        361.52        24.27 o                         
 -11   1  14        263.00        286.44        23.40 o                         
 -10   1  14        142.76        159.77        17.11 o                         
  -9   1  14        100.42        123.17        14.17 o                         
  -8   1  14        176.79        181.45        17.74 o                         
  -7   1  14        301.35        268.11        22.21 o                         
  -6   1  14        687.16        722.01        75.15 o                         
  -5   1  14        543.27        631.60        50.92 o                         
  -4   1  14        338.98        383.68        24.66 o                         
  -3   1  14        592.35        574.89        39.17 o                         
  -2   1  14        287.64        279.82        19.32 o                         
  -1   1  14        463.92        458.84        25.11 o                         
   0   1  14        539.42        562.83        36.15 o                         
   1   1  14       1364.39       1506.54        78.25 o                         
   2   1  14        424.53        442.94        31.51 o                         
   3   1  14       1637.69       1563.30        84.85 o                         
   4   1  14          3.09          3.06         7.02 o                         
   5   1  14       1078.43       1115.01        61.06 o                         
   6   1  14         11.54          9.78         9.64 o                         
   7   1  14        504.49        378.03        64.83 o                         
 -14   2  14        124.81        132.16        21.09 o                         
 -13   2  14        236.73        298.54        24.56 o                         
 -12   2  14        210.02        207.33        20.13 o                         
 -11   2  14        242.08        261.45        22.31 o                         
 -10   2  14        143.89        126.03        16.67 o                         
  -9   2  14        150.76        163.26        25.21 o                         
  -8   2  14         92.61         73.09        11.36 o                         
  -7   2  14        274.30        261.52        22.35 o                         
  -6   2  14         45.00         35.66         9.20 o                         
  -5   2  14         71.54         82.79        10.14 o                         
  -4   2  14        244.41        248.72        17.98 o                         
  -3   2  14         15.51         12.25         6.62 o                         
  -2   2  14        472.49        474.30        28.87 o                         
  -1   2  14         72.15         67.33         9.40 o                         
   0   2  14        548.14        641.08        33.86 o                         
   1   2  14        200.49        198.21        15.22 o                         
   2   2  14        507.39        483.03        26.54 o                         
   3   2  14         75.92         56.89         9.55 o                         
   4   2  14        467.14        506.48        30.97 o                         
   5   2  14          0.03          3.56         7.62 o                         
   6   2  14        383.94        418.40        30.55 o                         
 -14   3  14        113.11        132.49        29.17 o                         
 -13   3  14         35.69         34.97         9.81 o                         
 -12   3  14        292.54        289.31        38.19 o                         
 -11   3  14        169.47        162.06        17.59 o                         
 -10   3  14        111.66        122.78        14.87 o                         
  -9   3  14        182.16        199.23        22.46 o                         
  -8   3  14        262.50        263.59        23.11 o                         
  -7   3  14          0.47         -0.98         7.68 o                         
  -6   3  14         79.14         81.16        10.27 o                         
  -5   3  14        248.03        279.37        20.01 o                         
  -4   3  14        129.93        143.04        17.78 o                         
  -3   3  14        258.94        239.64        19.44 o                         
  -2   3  14         24.47         12.58         6.76 o                         
  -1   3  14        224.77        202.03        20.12 o                         
   0   3  14         88.70         66.24        11.15 o                         
   1   3  14         40.78         40.59         9.56 o                         
   2   3  14          6.67         -0.53         7.95 o                         
   3   3  14         92.74         88.95        12.63 o                         
   4   3  14          3.87         -2.76        10.59 o                         
   5   3  14          4.24          1.82         8.83 o                         
   6   3  14         70.70         72.56        17.62 o                         
 -12   4  14          1.69        -10.07        10.07 o                         
 -11   4  14         11.94          1.05        14.48 o                         
 -10   4  14          2.25        -11.01        11.01 o                         
  -9   4  14          1.64          6.62        13.50 o                         
  -8   4  14          3.63         -8.63         9.06 o                         
  -7   4  14         21.73         13.32         8.35 o                         
  -6   4  14         18.32         30.59         9.11 o                         
  -5   4  14         34.93         46.59        10.22 o                         
  -4   4  14          2.11          3.57         7.37 o                         
  -3   4  14         67.15         54.94        10.15 o                         
  -2   4  14        197.21        175.71        17.00 o                         
  -1   4  14          0.22         -7.60         7.60 o                         
   0   4  14        188.48        222.34        22.40 o                         
   1   4  14         61.38         56.80        13.31 o                         
   2   4  14          2.82         17.14        10.85 o                         
   3   4  14         29.99         19.44         9.68 o                         
   4   4  14         21.92         12.42         9.40 o                         
   5   4  14          0.48         15.07        14.38 o                         
 -11   5  14         26.02         -4.49        18.03 o                         
 -10   5  14         72.07         89.62        16.54 o                         
  -9   5  14         66.46         91.59        23.70 o                         
  -8   5  14        156.86        145.47        18.62 o                         
  -7   5  14         16.08          7.88        10.70 o                         
  -6   5  14         40.35         40.05         9.72 o                         
  -5   5  14        120.42        127.07        14.68 o                         
  -4   5  14         81.11         76.70        13.25 o                         
  -3   5  14        166.15        180.52        17.81 o                         
  -2   5  14        126.42        159.73        21.84 o                         
  -1   5  14        305.89        251.91        22.57 o                         
   0   5  14        320.50        290.01        23.96 o                         
   1   5  14        163.15        139.79        18.24 o                         
   2   5  14         72.09         78.47        15.31 o                         
   3   5  14        179.40        210.69        44.57 o                         
  -9   6  14        135.57        171.80        32.41 o                         
  -8   6  14        139.52        180.71        32.82 o                         
  -7   6  14        160.15        152.22        23.55 o                         
  -6   6  14        193.45        217.93        22.97 o                         
  -5   6  14        133.33        165.62        21.56 o                         
  -4   6  14        280.23        227.85        27.66 o                         
  -3   6  14        318.59        263.92        27.19 o                         
  -2   6  14         42.28         43.24        11.03 o                         
  -1   6  14         76.97         73.49        12.46 o                         
   0   6  14         63.39         42.54        24.31 o                         
   1   6  14          0.36         14.18        22.69 o                         
   2   6  14        476.38        419.76        69.29 o                         
 -14   1  15        125.19        156.80        31.20 o                         
 -13   1  15          0.75         -1.34        21.88 o                         
 -12   1  15         19.87         18.14        12.10 o                         
 -11   1  15        260.74        255.10        26.02 o                         
 -10   1  15         19.51         20.99         9.33 o                         
  -9   1  15        646.32        678.01        47.46 o                         
  -8   1  15          1.23         -0.87         7.60 o                         
  -7   1  15        680.08        644.79        63.51 o                         
  -6   1  15         39.65         57.80        10.75 o                         
  -5   1  15        241.84        243.73        21.56 o                         
  -4   1  15          3.45          1.32         7.38 o                         
  -3   1  15        418.41        414.07        26.71 o                         
  -2   1  15         16.60         31.54         7.69 o                         
  -1   1  15        104.85         85.18        11.68 o                         
   0   1  15         75.49         73.30        15.06 o                         
   1   1  15         53.40         71.21         9.05 o                         
   2   1  15         67.25         65.21        10.30 o                         
   3   1  15         47.01         59.79        11.81 o                         
   4   1  15         28.79         26.60         8.81 o                         
   5   1  15        119.20         96.59        13.89 o                         
   6   1  15          9.92          2.43        21.07 o                         
 -14   2  15        301.87        271.06        42.14 o                         
 -13   2  15         38.26         24.02        16.55 o                         
 -12   2  15        109.60        104.88        15.72 o                         
 -11   2  15         16.44         18.04        11.97 o                         
 -10   2  15        412.81        418.29        35.21 o                         
  -9   2  15        101.47         75.04        12.35 o                         
  -8   2  15        874.72        890.71        59.47 o                         
  -7   2  15         13.01          1.92         8.15 o                         
  -6   2  15       1195.90       1076.27        71.96 o                         
  -5   2  15          0.33          0.98         7.93 o                         
  -4   2  15        582.36        658.58        59.33 o                         
  -3   2  15         28.54         23.22         7.75 o                         
  -2   2  15        593.86        524.30        31.60 o                         
  -1   2  15          1.46          2.24         6.83 o                         
   0   2  15        202.92        216.49        17.16 o                         
   1   2  15        103.78         91.27        10.12 o                         
   2   2  15        123.29        118.34        11.44 o                         
   3   2  15        200.40        195.56        16.39 o                         
   4   2  15        218.41        216.27        26.73 o                         
   5   2  15        124.64        116.57        14.53 o                         
 -13   3  15        613.05        727.08        87.24 o                         
 -12   3  15        226.76        247.35        28.35 o                         
 -11   3  15        675.08        657.20        55.54 o                         
 -10   3  15        201.16        231.60        26.33 o                         
  -9   3  15       1121.44       1106.00        87.22 o                         
  -8   3  15         11.76         25.90        11.06 o                         
  -7   3  15       1074.50        950.00        74.40 o                         
  -6   3  15          8.68          3.85         9.39 o                         
  -5   3  15        727.56        733.81        91.69 o                         
  -4   3  15         23.70         29.25         9.53 o                         
  -3   3  15        897.64        917.57        58.40 o                         
  -2   3  15        196.89        202.99        18.58 o                         
  -1   3  15       1091.48       1114.49        69.92 o                         
   0   3  15        168.15        166.29        24.80 o                         
   1   3  15        345.19        327.08        25.90 o                         
   2   3  15         31.21         40.39        12.22 o                         
   3   3  15        129.10         99.21        13.15 o                         
   4   3  15         78.48         64.43        12.32 o                         
   5   3  15        231.74        231.05        28.58 o                         
 -11   4  15        280.26        397.66       102.31 o                         
 -10   4  15        690.01        718.38        73.74 o                         
  -9   4  15         81.21         86.72        20.89 o                         
  -8   4  15       1244.45       1305.83        98.34 o                         
  -7   4  15          0.24          7.71        10.08 o                         
  -6   4  15        907.23        905.43        57.18 o                         
  -5   4  15         31.95         39.46         9.89 o                         
  -4   4  15        909.15        901.39        58.06 o                         
  -3   4  15          2.13         -7.28         7.58 o                         
  -2   4  15        815.19        842.77        64.10 o                         
  -1   4  15         49.50         44.00        10.26 o                         
   0   4  15       1123.20       1065.25        66.24 o                         
   1   4  15         40.70         37.45        12.49 o                         
   2   4  15        533.41        546.65        44.08 o                         
   3   4  15         13.10         -6.13        12.07 o                         
   4   4  15        185.63        182.74        36.06 o                         
 -10   5  15         57.19         57.54        30.79 o                         
  -9   5  15        369.65        366.28        66.85 o                         
  -8   5  15          5.01         12.34        15.98 o                         
  -7   5  15        399.39        346.70        27.33 o                         
  -6   5  15         64.30         76.39        12.62 o                         
  -5   5  15        628.45        667.13        45.22 o                         
  -4   5  15         23.34         12.89         9.25 o                         
  -3   5  15        458.26        474.71        34.10 o                         
  -2   5  15          4.45         10.47         8.59 o                         
  -1   5  15        300.08        319.75        28.13 o                         
   0   5  15         45.17         25.34        11.68 o                         
   1   5  15        214.65        229.04        30.36 o                         
  -7   6  15         25.83         19.85        19.85 o                         
  -6   6  15         58.25         58.61        25.73 o                         
  -5   6  15         53.90         40.86        14.89 o                         
  -4   6  15         37.76         38.82        12.78 o                         
  -3   6  15         27.28         20.37        14.59 o                         
  -2   6  15         97.67        103.32        21.57 o                         
  -1   6  15         50.34         37.28        24.31 o                         
 -12   0  16        385.48        368.74        45.69 o                         
 -11   0  16        247.74        287.99        35.57 o                         
 -10   0  16       1138.91       1259.11       118.91 o                         
  -9   0  16        117.84        109.40        20.57 o                         
  -8   0  16        601.62        777.85        76.55 o                         
  -7   0  16         99.40         57.63        27.35 o                         
  -6   0  16        757.69        761.80        74.52 o                         
  -5   0  16        178.91        187.48        26.28 o                         
  -4   0  16        654.42        638.15        64.08 o                         
  -3   0  16        547.48        477.88        50.34 o                         
  -2   0  16        513.05        509.26        52.70 o                         
  -1   0  16        241.56        204.96        21.26 o                         
   0   0  16         82.19        120.37        16.07 o                         
   1   0  16        918.73        930.07        66.70 o                         
   2   0  16        475.57        483.13        38.97 o                         
   3   0  16       1007.38       1080.41        93.34 o                         
   4   0  16        445.91        597.94        58.75 o                         
 -12   1  16         47.73         39.55        22.19 o                         
 -11   1  16        441.79        488.62        37.08 o                         
 -10   1  16         46.25         41.13        12.57 o                         
  -9   1  16        343.59        380.52        29.92 o                         
  -8   1  16          3.75         -1.44         7.89 o                         
  -7   1  16        548.36        552.38        39.63 o                         
  -6   1  16         87.88         75.07        15.38 o                         
  -5   1  16        557.82        522.73        46.26 o                         
  -4   1  16        570.57        627.29        44.47 o                         
  -3   1  16        468.12        495.07        37.78 o                         
  -2   1  16        453.30        507.11        38.06 o                         
  -1   1  16        310.24        298.31        23.47 o                         
   0   1  16        483.67        535.94        32.85 o                         
   1   1  16        272.21        295.31        19.28 o                         
   2   1  16        749.98        800.62        41.03 o                         
   3   1  16        112.90        108.30        13.20 o                         
   4   1  16        617.39        615.57        42.26 o                         
 -13   2  16         16.40         34.03        21.88 o                         
 -12   2  16        636.54        626.21        72.35 o                         
 -11   2  16          0.57          5.91        11.68 o                         
 -10   2  16        133.50        122.89        19.42 o                         
  -9   2  16         44.86         52.04        11.74 o                         
  -8   2  16        200.88        205.34        20.39 o                         
  -7   2  16         18.25         39.40        10.48 o                         
  -6   2  16        406.78        373.97        29.66 o                         
  -5   2  16        142.69        139.09        22.26 o                         
  -4   2  16        360.23        348.71        28.03 o                         
  -3   2  16        449.71        441.58        28.09 o                         
  -2   2  16        105.26        115.99        12.41 o                         
  -1   2  16        594.68        616.26        37.72 o                         
   0   2  16        238.50        242.95        25.62 o                         
   1   2  16        137.17        141.56        14.11 o                         
   2   2  16         49.23         42.80         9.87 o                         
   3   2  16        224.87        231.98        18.73 o                         
   4   2  16         15.72         22.76        13.79 o                         
 -11   3  16         85.67         99.67        29.98 o                         
 -10   3  16          9.03         30.16        15.92 o                         
  -9   3  16         92.43         81.87        15.86 o                         
  -8   3  16         72.91         81.39        15.99 o                         
  -7   3  16        257.04        324.36        43.11 o                         
  -6   3  16         73.94         57.98        13.61 o                         
  -5   3  16        391.52        422.08        35.21 o                         
  -4   3  16          4.79          1.49         7.81 o                         
  -3   3  16         39.96         26.75         9.50 o                         
  -2   3  16         74.72         74.59        12.03 o                         
  -1   3  16         86.68         99.15        13.60 o                         
   0   3  16         56.78         55.15        11.46 o                         
   1   3  16         68.11         89.58        13.27 o                         
   2   3  16         40.25         32.70        12.35 o                         
   3   3  16          0.22          1.22        15.80 o                         
   4   3  16          8.21         13.37        21.47 o                         
  -9   4  16         14.59         24.49        22.89 o                         
  -8   4  16          0.28         -3.84        10.35 o                         
  -7   4  16         14.79          4.49        10.32 o                         
  -6   4  16         45.87         47.43        11.05 o                         
  -5   4  16          2.96          2.70         9.67 o                         
  -4   4  16        130.36        147.95        16.32 o                         
  -3   4  16          8.59          3.91         8.36 o                         
  -2   4  16          6.14          8.82         8.59 o                         
  -1   4  16          6.90         18.27        11.81 o                         
   0   4  16          1.75         -3.47         8.63 o                         
   1   4  16          0.03         -7.74        10.41 o                         
  -8   5  16         45.74         25.53        26.34 o                         
  -7   5  16        115.81        128.04        18.11 o                         
  -6   5  16         54.37         53.28        13.42 o                         
  -5   5  16        124.75        107.58        14.57 o                         
  -4   5  16          4.59          0.42         8.88 o                         
  -3   5  16         28.13         22.27        10.04 o                         
  -2   5  16         49.72         49.44        13.17 o                         
  -1   5  16        142.85        114.16        36.47 o                         
 -12   1  17         16.70         36.47        23.10 o                         
 -11   1  17         14.17          6.26        10.01 o                         
 -10   1  17        106.76        102.10        15.15 o                         
  -9   1  17         93.52        112.46        15.50 o                         
  -8   1  17         93.75        101.84        14.48 o                         
  -7   1  17          0.76          4.73         8.67 o                         
  -6   1  17        246.75        262.98        23.43 o                         
  -5   1  17          9.80         10.28         8.79 o                         
  -4   1  17        236.00        214.49        20.89 o                         
  -3   1  17        164.08        176.93        20.18 o                         
  -2   1  17         15.06          5.51         8.28 o                         
  -1   1  17          7.08          2.85         7.65 o                         
   0   1  17         71.06         83.41        17.16 o                         
   1   1  17          2.19         -1.68         7.99 o                         
   2   1  17        232.70        237.44        21.64 o                         
   3   1  17         35.56         30.83        11.32 o                         
 -11   2  17        311.68        328.29        40.54 o                         
 -10   2  17        202.12        186.72        20.00 o                         
  -9   2  17        104.26        111.33        15.68 o                         
  -8   2  17        102.94         99.78        14.51 o                         
  -7   2  17        242.45        249.90        23.38 o                         
  -6   2  17         54.89         61.73        12.53 o                         
  -5   2  17        350.06        397.82        31.61 o                         
  -4   2  17         64.76         68.99        12.29 o                         
  -3   2  17        664.60        714.46        53.39 o                         
  -2   2  17        153.49        160.48        14.91 o                         
  -1   2  17        547.76        565.26        35.18 o                         
   0   2  17         11.47         14.24         7.67 o                         
   1   2  17        729.20        731.26        43.89 o                         
   2   2  17          3.46         24.40        14.77 o                         
   3   2  17        274.18        341.97        49.43 o                         
  -9   3  17         75.13         70.24        15.72 o                         
  -8   3  17        751.69        821.86       106.81 o                         
  -7   3  17         82.70         91.39        16.84 o                         
  -6   3  17        539.58        542.13        46.39 o                         
  -5   3  17         57.52         41.10        13.04 o                         
  -4   3  17        437.07        452.12        32.59 o                         
  -3   3  17         32.63         36.47         9.42 o                         
  -2   3  17        793.88        787.17        52.09 o                         
  -1   3  17         37.71         50.24        11.42 o                         
   0   3  17        608.42        579.54        46.61 o                         
   1   3  17          2.70         20.26        22.28 o                         
  -8   4  17         73.42         57.13        23.91 o                         
  -7   4  17        764.05        943.13        92.67 o                         
  -6   4  17         18.58         20.24        11.96 o                         
  -5   4  17        404.54        455.17        58.60 o                         
  -4   4  17         53.25         50.53        11.47 o                         
  -3   4  17        251.46        277.12        37.72 o                         
  -2   4  17         58.63         40.61        13.32 o                         
  -1   4  17        750.38        898.68       121.96 o                         
  -6   5  17        100.41         73.74        23.91 o                         
  -5   5  17         13.37        -10.53        19.45 o                         
 -11   0  18       1060.87       1142.60       151.13 o                         
 -10   0  18         32.31         38.46        16.06 o                         
  -9   0  18        351.33        379.09        61.38 o                         
  -8   0  18         68.16         79.18        19.59 o                         
  -7   0  18        566.03        594.10       120.14 o                         
  -6   0  18        217.69        235.72        32.24 o                         
  -5   0  18        797.37        704.67       114.67 o                         
  -4   0  18        381.33        367.89        42.62 o                         
  -3   0  18        340.10        366.88        42.24 o                         
  -2   0  18        169.49        186.38        30.79 o                         
  -1   0  18         11.25         -4.02        12.88 o                         
   0   0  18        198.70        225.99        48.82 o                         
   1   0  18        343.89        360.52        39.29 o                         
   2   0  18         21.39         21.34        27.35 o                         
 -11   1  18          1.03          2.84        18.64 o                         
 -10   1  18        864.12        972.66        76.15 o                         
  -9   1  18          0.47         -2.43         9.15 o                         
  -8   1  18        508.95        528.71        39.22 o                         
  -7   1  18         15.10          7.29         9.66 o                         
  -6   1  18        586.14        567.11        49.04 o                         
  -5   1  18         62.34         62.79        12.33 o                         
  -4   1  18        444.25        421.72        33.32 o                         
  -3   1  18        222.76        180.90        20.12 o                         
  -2   1  18        190.84        221.45        21.35 o                         
  -1   1  18        352.75        379.66        30.88 o                         
   0   1  18        176.83        230.62        19.66 o                         
   1   1  18        277.65        292.05        33.92 o                         
 -10   2  18         76.30         62.27        18.85 o                         
  -9   2  18        559.36        560.21        59.67 o                         
  -8   2  18          4.70          2.73        10.50 o                         
  -7   2  18        460.53        468.30        36.64 o                         
  -6   2  18          0.27          2.81         9.49 o                         
  -5   2  18        384.03        402.38        43.92 o                         
  -4   2  18         78.85         61.53        13.45 o                         
  -3   2  18        193.30        199.41        20.13 o                         
  -2   2  18        221.38        241.87        39.00 o                         
  -1   2  18        155.77        149.43        24.62 o                         
   0   2  18         41.63         30.40        14.98 o                         
   1   2  18         29.07         27.55        20.66 o                         
  -9   3  18         51.57         81.04        26.74 o                         
  -8   3  18         94.84         85.49        27.96 o                         
  -7   3  18         12.69          8.10        18.64 o                         
  -6   3  18        108.17         77.79        25.93 o                         
  -5   3  18         66.93         63.80        32.41 o                         
  -4   3  18        134.47        145.56        20.46 o                         
  -3   3  18         47.21         50.55        16.61 o                         
  -2   3  18        118.89        108.57        20.47 o                         
  -1   3  18         15.58         18.75        14.30 o                         
   0   3  18         13.97         -8.51        15.80 o                         
  -4   4  18          0.85         15.80        22.28 o                         
  -8   1  19         26.61         69.29        29.58 o                         
  -7   1  19         59.79         18.64        22.28 o                         
  -6   1  19          0.33         14.99        22.28 o                         
  -5   1  19        132.99        138.57        37.28 o                         
  -4   1  19          4.88         -0.81        19.45 o                         
  -3   1  19        160.37        252.43        50.65 o                         
  -2   1  19         49.81         40.52        25.93 o                         
  -8   2  19        145.85        182.33        42.95 o                         
  -7   2  19        213.62        250.80        51.46 o                         
  -6   2  19         63.88         74.55        29.17 o                         
  -5   2  19        161.49        181.11        42.54 o                         
  -4   2  19         77.60         41.33        25.53 o                         
                                                                                
